# Supplementary material for: Analysis of protein-DNA interactions in chromatin by UV induced cross-linking and mass spectrometry
Source: Nat Commun. 2020 Oct 16;11:5250. doi: 10.1038/s41467-020-19047-7 (PMC7567871; doi:10.1038/s41467-020-19047-7)
Supplement: Supplementary file 3 — Supplementary Data 1 [file 41467_2020_19047_MOESM3_ESM.xlsx]

## Sheet: unlabeled_DNA
		XL site				cross-link	cross-link				data	data	data	data	data
protein	peptide (aa)	(aa - base/sugar)	DNA	m/z exp	z	MW exp	MW calc	MW peptide	MW DNA	delta ppm	251115_H14_187_20HCD	251115_H14_187_25HCD	251115_H14_187_30HCD	231015_H5_187_30HCD	231015_H5_187_20HCD
H5	SASHPTYSEMIAAAIR (22-37)	His25 - deoxyrib.	CGG+C5H7O5P	950.006	3	2847	2846.99	1703.83	1143.17	0.270461				6710
H5	VGHNADLQIK (60-69)	His62 - deoxyrib.	AT	577.242	3	1728.7	1728.7	1093.59	635.114	0.121478				4156
H1.4	KASGPPVSELITK (33-45)	Lys33 - C	ACGT-NH3	854.988	3	2561.94	2561.94	1325.75	1236.19	-0.5933		6657
H1.4	KASGPPVSELITK (33-45)	Pro37/38 - T	AATT	860.33	3	2577.97	2577.97	1325.75	1252.22	-2.31577			6355
H1.4	ASGPPVSELITK (34-45)	Pro37 - T	T-H3PO4	711.881	2	1421.75	1421.74	1197.66	224.08	4.13226		6047
H1.4	ASGPPVSELITKAVAASK (34-51)	Lys45 - C	CC-NH3	769.023	3	2304.04	2304.04	1724.97	579.077	0.677071		7564
H1.4	SGVSLAALKK (54-63)	Lys62 - C	CT-NH3	784.344	2	1566.67	1566.67	972.596	594.076	-0.456381			6039
H1.4	KALAAAGYDVEK (63-74)	Lys63 - C	CG-NH3	618.919	3	1853.73	1853.74	1234.66	619.083	-2.12544		5153
H1.4	ALAAAGYDVEKNNSR (64-78)	Lys74 - C	CT-NH3	1086.93	2	2171.85	2171.86	1577.78	594.076	-1.43426			5109
H1.4	IKLGLK (79-84)	Lys80 - C	ACG-NH3	802.312	2	1602.61	1602.61	670.474	932.141	-3.59101		6046
H1.4	LGLKSLVSK (81-89)	Lys84 - C	ACGT-NH3	1090.91	2	2179.8	2179.79	943.606	1236.19	2.52547			6896
H1.4	SLVSKGTLVQTK (85-96)	Lys89 - C	CG-NH3	940.419	2	1878.82	1878.83	1259.74	619.083	-2.1902		5645
H1.4	GTGASGSFKLNK (97-108)	Lys105 - T	T-H3PO4	464.239	3	1389.69	1389.69	1165.61	224.08	3.77783	4436
H1.4	GTGASGSFKLNKK (97-109)	Lys105 - C	ACCG-NH3	629.728	4	2514.88	2514.89	1293.7	1221.19	-3.39776			4470
H1.4	KAASGEAKPK (109-118)	Lys109 - C	ACCG-NH3	736.586	3	2206.73	2206.74	985.555	1221.19	-3.49837		3061
H1.4	AKKPAGAAK (127-135)	Lys128 - C	ACCG-NH3	688.241	3	2061.7	2061.7	840.518	1221.19	-2.6774		3076
H1.4	KPAGAAKKPK (129-138)	Lys135 - C	ACC-NH3	629.927	3	1886.76	1886.76	994.628	892.134	-3.11645		2877
H1.4	KATGAATPK (139-147)	Lys139 - C	ACCG-NH3	689.229	3	2064.66	2064.67	843.481	1221.19	-1.75331		3451
H1.4	KATGAATPKK (139-148)	Lys147 - C	ACCT-NH3	723.592	3	2167.75	2167.76	971.576	1196.18	-1.71606		3350
H1.4	KAKKPAAAAGAK (156-167)	Lys156 - C	ACT-NH3	673.613	3	2017.82	2017.82	1110.69	907.134	-2.17066			3238
H1.4	KPAAAAGAKK (159-168)	Lys167 - C	ACCG-NH3	711.921	3	2132.74	2132.74	911.555	1221.19	-1.36913		3167
H1.4	KAKAAKPK (174-181)	Lys174/Lys176 - C	ACCG-NH3	516.442	4	2061.74	2061.74	840.554	1221.19	-2.78648		2977
H1.4	AKAVKPK (190-196)	Lys191 - C	ACT-NH3	550.214	3	1647.62	1647.62	740.49	907.134	-2.77976		3383
H1.4	AVKPKAAKPK (192-201)	Lys196 - C	CGT-NH3	654.275	3	1959.8	1959.8	1036.68	923.129	-1.62261			3422
H1.4	AAKPKTAKPK (197-206)	Lys201 - C	ACCG-NH3	565.967	4	2259.84	2259.84	1038.65	1221.19	-2.54221		3077
H1.4	TAKPKAAKPK (202-211)	Lys206 - C	ACT-H2O	649.274	3	1944.8	1944.8	1038.65	906.15	-2.24701		3145
