# Supplementary material for: Analysis of protein-DNA interactions in chromatin by UV induced cross-linking and mass spectrometry
Source: Nat Commun. 2020 Oct 16;11:5250. doi: 10.1038/s41467-020-19047-7 (PMC7567871; doi:10.1038/s41467-020-19047-7)
Supplement: Supplementary file 4 — Supplementary Data 2 [file 41467_2020_19047_MOESM4_ESM.xlsx]

## Sheet: Xlaevis_Mononucleosomes
File name	index	RT	precursor m/z	score	charge	sequence	accessions	precursor error (|ppm|)	RNPxl:NT	RNPxl:RNA	Suppl. Data 3, TOPPView MS/MS spectra of core histones from X. laevis mononucleosomes, TOPPView spectrum #
A_Stuetzer_200318_210318_monos_UV1	3962	835.529	549.262	8.43332	2	LAHYNKR.[196.0136767771]	H2B_XENLA_Luger	2.6874	A	A-C5H5N5	19
A_Stuetzer_200318_210318_monos_UV1	4037	845.854	549.261	8.57355	2	LAHYNKR.[196.0136767771]	H2B_XENLA_Luger	1.24281	A	A-C5H5N5
A_Stuetzer_200318_210318_monos_UV1	4112	855.722	549.261	8.50889	2	LAHYNKR.[196.0136767771]	H2B_XENLA_Luger	1.57618	A	A-C5H5N5
A_Stuetzer_200318_210318_monos_UV1	4195	867.152	549.261	8.5833	2	LAHYNKR.[196.0136767771]	H2B_XENLA_Luger	0.894155	A	A-C5H5N5
A_Stuetzer_200318_210318_monos_UV1	4279	878.469	549.261	8.55958	2	LAHYNKR.[196.0136767771]	H2B_XENLA_Luger	0.576078	A	A-C5H5N5
A_Stuetzer_200318_210318_monos_UV1	4330	885.392	693.785	3.56239	2	LAHYNKR.[485.0600506499]	H2B_XENLA_Luger	1.44741	C	C+C5H7O5P1
A_Stuetzer_200318_210318_monos_UV1	4363	889.803	549.261	8.54672	2	LAHYNKR.[196.0136767771]	H2B_XENLA_Luger	1.25828	A	A-C5H5N5
A_Stuetzer_200318_210318_monos_UV1	4384	892.659	462.859	13.1532	3	LAHYNKR.[485.0600506499]	H2B_XENLA_Luger	1.22465	C	C+C5H7O5P1
A_Stuetzer_200318_210318_monos_UV1	4406	895.666	693.785	4.33389	2	LAHYNKR.[485.0600506499]	H2B_XENLA_Luger	1.34508	C	C+C5H7O5P1
A_Stuetzer_200318_210318_monos_UV1	4447	901.094	549.261	9.72348	2	LAHYNKR.[196.0136767771]	H2B_XENLA_Luger	0.894155	A	A-C5H5N5
A_Stuetzer_200318_210318_monos_UV1	4468	903.891	462.859	12.0827	3	LAHYNKR.[485.0600506499]	H2B_XENLA_Luger	0.829048	C	C+C5H7O5P1
A_Stuetzer_200318_210318_monos_UV1	4491	907.013	693.784	5.26519	2	LAHYNKR.[485.0600506499]	H2B_XENLA_Luger	0.870858	C	C+C5H7O5P1
A_Stuetzer_200318_210318_monos_UV1	4535	912.889	549.261	8.50424	2	LAHYNKR.[196.0136767771]	H2B_XENLA_Luger	0.530029	A	A-C5H5N5
A_Stuetzer_200318_210318_monos_UV1	4552	915.186	462.859	11.8439	3	LAHYNKR.[485.0600506499]	H2B_XENLA_Luger	1.02685	C	C+C5H7O5P1
A_Stuetzer_200318_210318_monos_UV1	4578	918.67	693.785	0.864949	2	LAHYNKR.[485.0600506499]	H2B_XENLA_Luger	1.44741	C	C+C5H7O5P1
A_Stuetzer_200318_210318_monos_UV1	4818	950.236	601.557	4.9736	3	LAHYNKR.[900.1493527141]	H2B_XENLA_Luger	558.631	C	CCT
A_Stuetzer_200318_210318_monos_UV1	4820	950.505	559.208	11.6729	3	LAHYNKR.[774.1064245227]	H2B_XENLA_Luger	2.09457	C	CC+C5H7O5P1
A_Stuetzer_200318_210318_monos_UV1	4840	953.22	604.571	2.03574	3	KAVTKTQK.[907.1340366184]	H2B_XENLA_Luger	553.212	C	ATC-H3N1
A_Stuetzer_200318_210318_monos_UV1	4867	956.686	599.239	1.96921	3	KAVTKTQK.[892.1343705865]	H2B_XENLA_Luger	2.77	C	ACC-H3N1	12
A_Stuetzer_200318_210318_monos_UV1	4893	960.181	470.864	9.91512	3	LAHYNKR.[509.0712836499]	H2B_XENLA_Luger	3.53883	A	A+C5H7O5P1
A_Stuetzer_200318_210318_monos_UV1	4895	960.451	419.659	9.03011	4	LAHYNKR.[774.1064245227]	H2B_XENLA_Luger	3.98037	C	CC+C5H7O5P1
A_Stuetzer_200318_210318_monos_UV1	4917	963.506	705.792	1.95171	2	LAHYNKR.[509.0712836499]	H2B_XENLA_Luger	3.24132	A	A+C5H7O5P1
A_Stuetzer_200318_210318_monos_UV1	4922	963.942	559.209	10.836	3	LAHYNKR.[774.1064245227]	H2B_XENLA_Luger	3.62261	C	CC+C5H7O5P1
A_Stuetzer_200318_210318_monos_UV1	4923	964.076	838.31	3.43614	2	LAHYNKR.[774.1064245227]	H2B_XENLA_Luger	3.37788	C	CC+C5H7O5P1
A_Stuetzer_200318_210318_monos_UV1	4924	964.211	549.262	9.74795	2	LAHYNKR.[196.0136767771]	H2B_XENLA_Luger	3.24302	A	A-C5H5N5
A_Stuetzer_200318_210318_monos_UV1	4938	966.012	598.558	0.908558	3	KSTGGKAPR.[892.1343705865]	H3_XENLA_Luger	2.21747	C	ACC-H3N1
A_Stuetzer_200318_210318_monos_UV1	4944	966.82	705.231	0.796567	3	LAHYNKR.[1211.1800765231]	H2B_XENLA_Luger	472.553	A	ATTC-H3N1
A_Stuetzer_200318_210318_monos_UV1	4955	968.304	615.734	2.64673	2	LAHYNK.[485.0600506499]	H2B_XENLA_Luger	1.72133	C	C+C5H7O5P1	18
A_Stuetzer_200318_210318_monos_UV1	4973	970.796	470.863	12.0493	3	LAHYNKR.[509.0712836499]	H2B_XENLA_Luger	2.84394	A	A+C5H7O5P1
A_Stuetzer_200318_210318_monos_UV1	4977	971.334	639.201	4.85831	3	HAVSEGTK.[1087.1640313955]	H2B_XENLA_Luger	1.93126	C	ACC+C5H7O5P1	8
A_Stuetzer_200318_210318_monos_UV1	5002	974.74	705.792	1.981	2	LAHYNKR.[509.0712836499]	H2B_XENLA_Luger	3.52469	A	A+C5H7O5P1
A_Stuetzer_200318_210318_monos_UV1	5017	976.818	598.559	1.58578	3	KSTGGKAPR.[892.1343705865]	H3_XENLA_Luger	3.38695	C	ACC-H3N1
A_Stuetzer_200318_210318_monos_UV1	5023	977.625	549.263	8.32199	2	LAHYNKR.[196.0136767771]	H2B_XENLA_Luger	3.79863	A	A-C5H5N5
A_Stuetzer_200318_210318_monos_UV1	5055	982.096	470.863	12.0364	3	LAHYNKR.[509.0712836499]	H2B_XENLA_Luger	2.5847	A	A+C5H7O5P1
A_Stuetzer_200318_210318_monos_UV1	5058	982.499	559.209	9.42942	3	LAHYNKR.[774.1064245227]	H2B_XENLA_Luger	3.61109	C	CC+C5H7O5P1
A_Stuetzer_200318_210318_monos_UV1	5064	983.307	480.171	3.70864	3	KAVTK.[892.1343705865]	H2B_XENLA_Luger	3.02131	C	ACC-H3N1	11
A_Stuetzer_200318_210318_monos_UV1	5065	983.441	719.753	0.778379	2	KAVTK.[892.1343705865]	H2B_XENLA_Luger	2.90168	C	ACC-H3N1
A_Stuetzer_200318_210318_monos_UV1	5127	992.004	809.269	3.3169	2	HAVSEGTK.[789.1060905546]	H2B_XENLA_Luger	2.48416	C	CCT-C4H5N3O1
A_Stuetzer_200318_210318_monos_UV1	5145	994.525	480.172	3.65235	3	KAVTK.[892.1343705865]	H2B_XENLA_Luger	3.59331	C	ACC-H3N1
A_Stuetzer_200318_210318_monos_UV1	5364	1024.27	488.175	2.11978	3	KAVTK.[915.149018746]	H2B_XENLA_Luger	683.796	C	CTT
A_Stuetzer_200318_210318_monos_UV1	5439	1034.57	507.175	6.80099	3	LAHYNK.[774.1064245227]	H2B_XENLA_Luger	2.41168	C	CC+C5H7O5P1
A_Stuetzer_200318_210318_monos_UV1	5533	1046.93	547.851	6.78303	3	HAVSEGTK.[813.1173235546]	H2B_XENLA_Luger	0.537372	A	ACT-C4H5N3O1
A_Stuetzer_200318_210318_monos_UV1	5631	1059.18	634.259	1.86044	2	KQLATK.[579.0767637137]	H3_XENLA_Luger	0.832458	C	CC-H3N1	15
A_Stuetzer_200318_210318_monos_UV1	5661	1062.86	829.271	6.78598	2	HAVSEGTK.[828.1169895865]	H2B_XENLA_Luger	601.687	A	ATT-C4H5N3O1
A_Stuetzer_200318_210318_monos_UV2	5930	1119.73	747.807	5.61721	3	KSAPATGGVK.[579.0767637137]	H3_XENLA_Luger	2.78267	C	CC-H3N1
A_Stuetzer_200318_210318_monos_UV2	5945	1121.58	498.873	13.0239	2	KSAPATGGVK.[579.0767637137]	H3_XENLA_Luger	1.77276	C	CC-H3N1
A_Stuetzer_200318_210318_monos_UV1	5964	1100.39	498.874	15.2551	3	KSAPATGGVK.[579.0767637137]	H3_XENLA_Luger	2.85421	C	CC-H3N1
A_Stuetzer_200318_210318_monos_UV1	5966	1100.65	747.807	10.5684	2	KSAPATGGVK.[579.0767637137]	H3_XENLA_Luger	2.90726	C	CC-H3N1
A_Stuetzer_200318_210318_monos_UV1	6027	1108.71	725.294	3.29494	3	SAPATGGVKKPHR.[867.1391216184]	H3_XENLA_Luger	3.03783	C	CCC-H2O1
A_Stuetzer_200318_210318_monos_UV1	6029	1108.98	544.223	5.19554	4	SAPATGGVKKPHR.[867.1391216184]	H3_XENLA_Luger	3.13911	C	CCC-H2O1
A_Stuetzer_200318_210318_monos_UV2	6056	1135.72	430.84	0.0618373	3	GLGKGGAK.[603.0879967137]	H4_XENLA_Luger	0.977075	C	AC-H3N1
A_Stuetzer_200318_210318_monos_UV2	6073	1137.83	632.237	5.60555	2	SAPATGGVKKPHR.[1220.1916434912]	H3_XENLA_Luger	1.76849	A	AATC-H3N1
A_Stuetzer_200318_210318_monos_UV2	6095	1140.47	503.51	1.97513	3	GGKGLGK.[892.1343705865]	H4_XENLA_Luger	1.65586	C	ACC-H3N1
A_Stuetzer_200318_210318_monos_UV1	6102	1118.38	595.222	4.95587	3	KSAPATGGVK.[868.1231375865]	H3_XENLA_Luger	1.90281	C	CCC-H3N1
A_Stuetzer_200318_210318_monos_UV2	6115	1143.15	477.963	11.609	3	SAPATGGVKKPHR.[603.0879967137]	H3_XENLA_Luger	2.49725	C	AC-H3N1
A_Stuetzer_200318_210318_monos_UV2	6117	1143.4	636.949	3.92446	2	SAPATGGVKKPHR.[603.0879967137]	H3_XENLA_Luger	2.4471	C	AC-H3N1
A_Stuetzer_200318_210318_monos_UV2	6120	1143.74	407.16	2.16488	3	GGKGLGK.[603.0879967137]	H4_XENLA_Luger	0.713022	C	AC-H3N1
A_Stuetzer_200318_210318_monos_UV1	6129	1121.93	826.977	8.19722	3	SAPATGGVKKPHR.[1173.1644264593]	H3_XENLA_Luger	5.84016	G	GGTT-C4H5N3O1
A_Stuetzer_200318_210318_monos_UV1	6131	1122.2	645.756	1.81656	2	GLGKGGAK.[603.0879967137]	H4_XENLA_Luger	2.10887	C	AC-H3N1
A_Stuetzer_200318_210318_monos_UV2	6131	1145.01	736.274	1.86368	3	KQLATKAAR.[1220.2028764912]	H3_XENLA_Luger	3.24761	C	ACCG-H2O1
A_Stuetzer_200318_210318_monos_UV1	6133	1122.47	430.84	4.18179	3	GLGKGGAK.[603.0879967137]	H4_XENLA_Luger	2.04807	C	AC-H3N1
A_Stuetzer_200318_210318_monos_UV2	6135	1145.55	550.225	2.77227	3	SAPATGGVKKPHR.[892.1343705865]	H3_XENLA_Luger	1.45417	C	ACC-H3N1
A_Stuetzer_200318_210318_monos_UV2	6137	1145.75	733.297	0.716537	4	SAPATGGVKKPHR.[892.1343705865]	H3_XENLA_Luger	1.44414	C	ACC-H3N1
A_Stuetzer_200318_210318_monos_UV1	6154	1125.27	620.234	3.25819	4	SAPATGGVKKPHR.[1172.1691774912]	H3_XENLA_Luger	2.57709	C	CCTC-H3N1	22
A_Stuetzer_200318_210318_monos_UV1	6164	1126.62	618.918	3.68645	3	KQLATKAAR.[868.1231375865]	H3_XENLA_Luger	3.58987	C	CCC-H3N1
A_Stuetzer_200318_210318_monos_UV1	6183	1129.03	477.963	14.1623	4	SAPATGGVKKPHR.[603.0879967137]	H3_XENLA_Luger	1.51305	C	AC-H3N1
A_Stuetzer_200318_210318_monos_UV1	6197	1130.95	407.161	2.22406	3	GGKGLGK.[603.0879967137]	H4_XENLA_Luger	2.51188	C	AC-H3N1
A_Stuetzer_200318_210318_monos_UV2	6203	1153.83	508.841	1.96078	3	GGKGLGK.[907.1340366184]	H4_XENLA_Luger	654.149	C	ATC-H3N1
A_Stuetzer_200318_210318_monos_UV1	6206	1131.87	564.208	11.7404	3	LAHYNKR.[789.1060905546]	H2B_XENLA_Luger	2.27332	C	CCT-C4H5N3O1
A_Stuetzer_200318_210318_monos_UV1	6216	1133.21	550.475	5.32604	4	SAPATGGVKKPHR.[892.1343705865]	H3_XENLA_Luger	457.345	C	ACC-H3N1
A_Stuetzer_200318_210318_monos_UV1	6219	1133.59	733.631	5.73232	3	SAPATGGVKKPHR.[892.1343705865]	H3_XENLA_Luger	457.604	C	ACC-H3N1
A_Stuetzer_200318_210318_monos_UV2	6219	1155.72	720.267	5.10537	2	KQLATKAAR.[1172.1691774912]	H3_XENLA_Luger	2.69604	C	CCTC-H3N1
A_Stuetzer_200318_210318_monos_UV1	6227	1134.67	660.557	8.77649	3	LAHYNKR.[1078.1524644274]	H2B_XENLA_Luger	1.27071	C	CCCT-C4H5N3O1
A_Stuetzer_200318_210318_monos_UV1	6238	1136.15	503.51	1.98087	3	GGKGLGK.[892.1343705865]	H4_XENLA_Luger	1.41342	C	ACC-H3N1
A_Stuetzer_200318_210318_monos_UV2	6268	1161.72	431.18	1.87878	3	KQLATK.[603.0879967137]	H3_XENLA_Luger	1.3655	C	AC-H3N1
A_Stuetzer_200318_210318_monos_UV1	6352	1150.25	720.6	5.12538	3	KQLATKAAR.[1172.1691774912]	H3_XENLA_Luger	465.07	C	CCTC-H3N1	16
A_Stuetzer_200318_210318_monos_UV2	6366	1174.06	730.293	9.97732	3	SAPATGGVKKPHR.[883.1228036184]	H3_XENLA_Luger	2.07402	C	CTC-H3N1
A_Stuetzer_200318_210318_monos_UV1	6373	1152.69	530.907	5.29263	3	KQLATKAAR.[603.0879967137]	H3_XENLA_Luger	632.843	C	AC-H3N1
A_Stuetzer_200318_210318_monos_UV1	6384	1154.07	646.266	1.82413	2	KQLATK.[603.0879967137]	H3_XENLA_Luger	1.91989	C	AC-H3N1
A_Stuetzer_200318_210318_monos_UV1	6404	1156.51	506.877	15.1585	3	KSAPATGGVK.[603.0879967137]	H3_XENLA_Luger	1.64276	C	AC-H3N1
A_Stuetzer_200318_210318_monos_UV2	6409	1179.66	620.234	8.17325	2	SAPATGGVKKPHR.[1172.1691774912]	H3_XENLA_Luger	2.57709	C	CCTC-H3N1	47
A_Stuetzer_200318_210318_monos_UV1	6413	1157.6	741.635	5.16947	3	SAPATGGVKKPHR.[916.1456035865]	H3_XENLA_Luger	453.143	C	AAC-H3N1
A_Stuetzer_200318_210318_monos_UV1	6414	1157.73	556.478	3.84601	4	SAPATGGVKKPHR.[916.1456035865]	H3_XENLA_Luger	452.858	C	AAC-H3N1
A_Stuetzer_200318_210318_monos_UV2	6431	1182.45	506.877	15.2945	2	KSAPATGGVK.[603.0879967137]	H3_XENLA_Luger	1.40193	C	AC-H3N1
A_Stuetzer_200318_210318_monos_UV1	6436	1160.4	632.49	6.72344	4	SAPATGGVKKPHR.[1221.1868924593]	H3_XENLA_Luger	4.85331	C	ACCG-H3N1
A_Stuetzer_200318_210318_monos_UV2	6444	1184.23	632.488	3.97126	3	SAPATGGVKKPHR.[1221.1868924593]	H3_XENLA_Luger	1.69119	C	ACCG-H3N1
A_Stuetzer_200318_210318_monos_UV1	6453	1162.4	632.252	3.72195	3	KQLATKAAR.[908.1292855865]	H3_XENLA_Luger	1.48543	C	CCG-H3N1
A_Stuetzer_200318_210318_monos_UV2	6455	1185.71	842.981	3.27246	2	SAPATGGVKKPHR.[1221.1868924593]	H3_XENLA_Luger	1.76164	C	ACCG-H3N1
A_Stuetzer_200318_210318_monos_UV1	6456	1162.74	572.212	10.9455	3	LAHYNKR.[813.1173235546]	H2B_XENLA_Luger	2.77229	A	ACT-C4H5N3O1
A_Stuetzer_200318_210318_monos_UV1	6500	1168.54	620.233	5.1263	4	SAPATGGVKKPHR.[1172.1691774912]	H3_XENLA_Luger	1.7056	C	CCTC-H3N1
A_Stuetzer_200318_210318_monos_UV1	6508	1169.68	712.509	0.736273	4	VTIMPKDIQLAR.[1462.2108003321]	H3_XENLA_Luger	1.99352	C	GCGTT-C4H5N3O1	25
A_Stuetzer_200318_210318_monos_UV1	6510	1169.95	620.234	6.78241	4	SAPATGGVKKPHR.[1172.1691774912]	H3_XENLA_Luger	3.06078	C	CCTC-H3N1
A_Stuetzer_200318_210318_monos_UV1	6514	1170.49	532.522	0.844757	3	GLGKGGAK.[907.1340366184]	H4_XENLA_Luger	628.542	C	ATC-H3N1
A_Stuetzer_200318_210318_monos_UV2	6516	1193.76	682.81	17.2474	3	QVHPDTGISSK.[196.0136767771]	H2B_XENLA_Luger	2.90577	A	A-C5H5N5
A_Stuetzer_200318_210318_monos_UV2	6530	1195.32	551.891	18.7893	3	QVHPDTGISSK.[485.0600506499]	H2B_XENLA_Luger	2.18181	C	C+C5H7O5P1
A_Stuetzer_200318_210318_monos_UV1	6537	1173.28	632.489	5.63817	4	SAPATGGVKKPHR.[1221.1868924593]	H3_XENLA_Luger	3.43035	C	ACCG-H3N1
A_Stuetzer_200318_210318_monos_UV1	6548	1174.8	506.878	14.2263	3	KSAPATGGVK.[603.0879967137]	H3_XENLA_Luger	2.72649	C	AC-H3N1
A_Stuetzer_200318_210318_monos_UV2	6549	1197.55	712.91	10.5817	2	KSAPATGGVK.[1220.1916434912]	H3_XENLA_Luger	466.986	C	AATC-H3N1
A_Stuetzer_200318_210318_monos_UV2	6551	1197.81	455.542	14.3006	3	QVHPDTGISSK.[196.0136767771]	H2B_XENLA_Luger	0.973479	A	A-C5H5N5
A_Stuetzer_200318_210318_monos_UV1	6552	1175.34	512.209	13.9592	3	KSAPATGGVK.[619.0829117137]	H3_XENLA_Luger	3.10773	C	CG-H3N1
A_Stuetzer_200318_210318_monos_UV1	6559	1176.29	759.812	6.77094	2	KSAPATGGVK.[603.0879967137]	H3_XENLA_Luger	2.57638	C	AC-H3N1
A_Stuetzer_200318_210318_monos_UV1	6576	1178.58	730.294	8.62939	3	SAPATGGVKKPHR.[883.1228036184]	H3_XENLA_Luger	3.16947	C	CTC-H3N1
A_Stuetzer_200318_210318_monos_UV2	6581	1201.54	512.174	8.69141	3	LAHYNK.[789.1060905546]	H2B_XENLA_Luger	2.215	C	CCT-C4H5N3O1	43
A_Stuetzer_200318_210318_monos_UV1	6581	1179.26	842.984	5.10232	3	SAPATGGVKKPHR.[1221.1868924593]	H3_XENLA_Luger	4.2528	C	ACCG-H3N1
A_Stuetzer_200318_210318_monos_UV2	6598	1203.65	767.757	2.54727	3	LAHYNK.[789.1060905546]	H2B_XENLA_Luger	1.22705	C	CCT-C4H5N3O1
A_Stuetzer_200318_210318_monos_UV2	6610	1205.21	682.81	15.0316	3	QVHPDTGISSK.[196.0136767771]	H2B_XENLA_Luger	2.31595	A	A-C5H5N5
A_Stuetzer_200318_210318_monos_UV1	6622	1184.23	577.544	8.90662	3	LAHYNKR.[828.1169895865]	H2B_XENLA_Luger	578.121	A	ATT-C4H5N3O1
A_Stuetzer_200318_210318_monos_UV1	6625	1184.57	612.862	1.84711	3	GGKGLGK.[1220.1916434912]	H4_XENLA_Luger	0.660587	C	AATC-H3N1	6
A_Stuetzer_200318_210318_monos_UV2	6629	1207.68	551.892	19.9403	3	QVHPDTGISSK.[485.0600506499]	H2B_XENLA_Luger	3.26899	C	C+C5H7O5P1
A_Stuetzer_200318_210318_monos_UV2	6630	1207.79	455.542	14.5453	3	QVHPDTGISSK.[196.0136767771]	H2B_XENLA_Luger	2.38031	A	A-C5H5N5
A_Stuetzer_200318_210318_monos_UV1	6631	1185.38	800.92	8.7258	3	DAVTYTEHAK.[1266.197123555]	H4_XENLA_Luger	2.01338	G	GGTT-H2O1
A_Stuetzer_200318_210318_monos_UV1	6640	1186.37	551.892	17.4812	3	QVHPDTGISSK.[485.0600506499]	H2B_XENLA_Luger	2.9066	C	C+C5H7O5P1
A_Stuetzer_200318_210318_monos_UV1	6641	1186.5	455.542	14.5749	3	QVHPDTGISSK.[196.0136767771]	H2B_XENLA_Luger	1.6434	A	A-C5H5N5
A_Stuetzer_200318_210318_monos_UV2	6641	1209.27	736.606	2.66483	3	KQLATKAAR.[1220.1916434912]	H3_XENLA_Luger	452.894	C	AATC-H3N1
A_Stuetzer_200318_210318_monos_UV2	6643	1209.54	690.255	6.81265	3	QVHPDTGISSK.[900.1493527141]	H2B_XENLA_Luger	2.03322	C	CCT
A_Stuetzer_200318_210318_monos_UV1	6644	1186.91	682.81	15.8586	2	QVHPDTGISSK.[196.0136767771]	H2B_XENLA_Luger	1.83311	A	A-C5H5N5
A_Stuetzer_200318_210318_monos_UV1	6669	1190.14	806.921	16.4718	3	DAVTYTEHAK.[1284.2202574912]	H4_XENLA_Luger	5.46772	A	AAGG-H2O1
A_Stuetzer_200318_210318_monos_UV2	6687	1215.36	605.733	3.37248	3	GGKGLGK.[594.0764297456]	H4_XENLA_Luger	4.35801	C	TC-H3N1	33
A_Stuetzer_200318_210318_monos_UV2	6691	1215.95	682.811	19.1807	3	QVHPDTGISSK.[196.0136767771]	H2B_XENLA_Luger	3.48759	A	A-C5H5N5
A_Stuetzer_200318_210318_monos_UV2	6694	1216.34	565.899	0.74954	3	GLGKGGAKR.[852.1741870646]	H4_XENLA_Luger	4.68549	C	ACG-H3N1-H1O3P1	35
A_Stuetzer_200318_210318_monos_UV2	6697	1216.74	641.249	4.19799	3	GLGKGGAK.[594.0764297456]	H4_XENLA_Luger	0.115263	C	TC-H3N1	34
A_Stuetzer_200318_210318_monos_UV1	6706	1194.88	767.759	3.68575	2	LAHYNK.[789.1060905546]	H2B_XENLA_Luger	3.85049	C	CCT-C4H5N3O1
A_Stuetzer_200318_210318_monos_UV1	6710	1195.42	632.489	3.32357	4	SAPATGGVKKPHR.[1221.1868924593]	H3_XENLA_Luger	3.43035	C	ACCG-H3N1
A_Stuetzer_200318_210318_monos_UV1	6711	1195.56	648.24	16.1855	3	QVHPDTGISSK.[774.1064245227]	H2B_XENLA_Luger	2.17949	C	CC+C5H7O5P1
A_Stuetzer_200318_210318_monos_UV1	6716	1196.26	455.542	14.6519	3	QVHPDTGISSK.[196.0136767771]	H2B_XENLA_Luger	2.40464	A	A-C5H5N5
A_Stuetzer_200318_210318_monos_UV1	6717	1196.4	712.912	9.49643	3	KSAPATGGVK.[1221.1868924593]	H3_XENLA_Luger	4.50871	C	ACCG-H3N1
A_Stuetzer_200318_210318_monos_UV1	6734	1198.78	682.81	17.57	2	QVHPDTGISSK.[196.0136767771]	H2B_XENLA_Luger	2.46241	A	A-C5H5N5
A_Stuetzer_200318_210318_monos_UV2	6737	1222.34	736.608	0.85324	3	KQLATKAAR.[1220.2028764912]	H3_XENLA_Luger	450.476	C	ACCG-H2O1
A_Stuetzer_200318_210318_monos_UV1	6738	1199.24	728.271	1.93025	3	KQLATKAAR.[1196.1804104912]	H3_XENLA_Luger	2.88016	C	ACTC-H3N1
A_Stuetzer_200318_210318_monos_UV2	6740	1222.75	616.563	10.6066	3	KSAPATGGVK.[931.1565026184]	H3_XENLA_Luger	536.991	C	ACG-H2O1
A_Stuetzer_200318_210318_monos_UV1	6746	1200.32	750.256	0.722282	2	GGKGLGK.[883.1228036184]	H4_XENLA_Luger	3.35279	C	CTC-H3N1
A_Stuetzer_200318_210318_monos_UV2	6750	1224.16	839.981	1.93883	3	SAPATGGVKKPHR.[1211.1913095231]	H3_XENLA_Luger	396.769	C	CCGT-H2O1
A_Stuetzer_200318_210318_monos_UV2	6757	1225.02	720.268	6.77423	3	KQLATKAAR.[1171.1851615231]	H3_XENLA_Luger	459.55	C	CCCT-H2O1	41
A_Stuetzer_200318_210318_monos_UV2	6758	1225.15	712.912	6.83163	3	KSAPATGGVK.[1221.1868924593]	H3_XENLA_Luger	4.36844	C	ACCG-H3N1
A_Stuetzer_200318_210318_monos_UV1	6764	1202.79	736.606	5.17141	3	KQLATKAAR.[1220.1916434912]	H3_XENLA_Luger	452.894	C	AATC-H3N1
A_Stuetzer_200318_210318_monos_UV2	6765	1226.1	616.259	3.74149	3	HAVSEGTKAVTK.[618.0988957456]	H2B_XENLA_Luger	537.979	C	CG-H2O1	36
A_Stuetzer_200318_210318_monos_UV1	6770	1203.6	971.857	3.41106	2	QVHPDTGISSK.[774.1064245227]	H2B_XENLA_Luger	2.4772	C	CC+C5H7O5P1
A_Stuetzer_200318_210318_monos_UV2	6785	1228.87	605.733	1.8856	3	GGKGLGK.[594.0764297456]	H4_XENLA_Luger	3.04809	C	TC-H3N1
A_Stuetzer_200318_210318_monos_UV2	6787	1229.14	648.241	4.95817	3	QVHPDTGISSK.[774.1064245227]	H2B_XENLA_Luger	3.8764	C	CC+C5H7O5P1
A_Stuetzer_200318_210318_monos_UV1	6793	1206.64	707.578	6.7494	3	KSAPATGGVK.[1204.1953926188]	H3_XENLA_Luger	470.908	C	CCTT
A_Stuetzer_200318_210318_monos_UV1	6798	1207.39	455.542	19.3603	3	QVHPDTGISSK.[196.0136767771]	H2B_XENLA_Luger	2.51429	A	A-C5H5N5
A_Stuetzer_200318_210318_monos_UV1	6802	1207.88	605.732	3.3509	2	GGKGLGK.[594.0764297456]	H4_XENLA_Luger	2.54428	C	TC-H3N1
A_Stuetzer_200318_210318_monos_UV2	6805	1231.63	839.34	8.92598	3	QVHPDTGISSK.[509.0712836499]	H2B_XENLA_Luger	2.83309	A	A+C5H7O5P1
A_Stuetzer_200318_210318_monos_UV1	6811	1208.89	551.891	15.7161	3	QVHPDTGISSK.[485.0600506499]	H2B_XENLA_Luger	2.39645	C	C+C5H7O5P1
A_Stuetzer_200318_210318_monos_UV1	6812	1208.95	827.334	13.2236	2	QVHPDTGISSK.[485.0600506499]	H2B_XENLA_Luger	2.55349	C	C+C5H7O5P1
A_Stuetzer_200318_210318_monos_UV1	6818	1209.82	682.81	17.5261	2	QVHPDTGISSK.[196.0136767771]	H2B_XENLA_Luger	2.19067	A	A-C5H5N5
A_Stuetzer_200318_210318_monos_UV1	6824	1210.61	611.23	9.47868	3	KSAPATGGVK.[915.149018746]	H3_XENLA_Luger	545.819	C	CTT
A_Stuetzer_200318_210318_monos_UV1	6826	1210.86	637.215	1.82827	3	KQLATK.[1220.1916434912]	H3_XENLA_Luger	524.483	C	AATC-H3N1
A_Stuetzer_200318_210318_monos_UV2	6830	1235.09	641.762	3.34711	3	KQLATK.[594.0764297456]	H3_XENLA_Luger	3.24171	C	TC-H3N1
A_Stuetzer_200318_210318_monos_UV2	6831	1235.22	540.54	15.3307	3	DAVTYTEHAK.[485.0600506499]	H4_XENLA_Luger	2.47318	C	C+C5H7O5P1
A_Stuetzer_200318_210318_monos_UV1	6835	1212.07	720.267	5.10802	3	KQLATKAAR.[1172.1691774912]	H3_XENLA_Luger	3.52907	C	CCTC-H3N1
A_Stuetzer_200318_210318_monos_UV1	6841	1212.87	648.24	15.5378	3	QVHPDTGISSK.[774.1064245227]	H2B_XENLA_Luger	2.33376	C	CC+C5H7O5P1
A_Stuetzer_200318_210318_monos_UV1	6842	1213	641.251	5.25106	2	GLGKGGAK.[594.0764297456]	H4_XENLA_Luger	3.35144	C	TC-H3N1
A_Stuetzer_200318_210318_monos_UV2	6845	1237.06	636.89	17.285	3	DAVTYTEHAK.[774.1064245227]	H4_XENLA_Luger	3.52584	C	CC+C5H7O5P1
A_Stuetzer_200318_210318_monos_UV1	6847	1213.68	696.572	8.72286	3	KSAPATGGVK.[1172.1691774912]	H3_XENLA_Luger	3.80813	C	CCTC-H3N1	17
A_Stuetzer_200318_210318_monos_UV1	6854	1214.62	632.489	1.90269	4	SAPATGGVKKPHR.[1221.1868924593]	H3_XENLA_Luger	4.12747	C	ACCG-H3N1
A_Stuetzer_200318_210318_monos_UV2	6865	1239.84	755.306	10.9328	2	KSAPATGGVK.[594.0764297456]	H3_XENLA_Luger	1.52157	C	TC-H3N1
A_Stuetzer_200318_210318_monos_UV1	6866	1216.2	736.606	1.5359	3	KQLATKAAR.[1220.1916434912]	H3_XENLA_Luger	453.077	C	AATC-H3N1
A_Stuetzer_200318_210318_monos_UV1	6871	1216.87	623.917	3.69735	3	KQLATKAAR.[883.1228036184]	H3_XENLA_Luger	1.97647	C	CTC-H3N1
A_Stuetzer_200318_210318_monos_UV2	6882	1242.21	665.783	14.0475	3	DAVTYTEHAK.[196.0136767771]	H4_XENLA_Luger	2.42824	A	A-C5H5N5
A_Stuetzer_200318_210318_monos_UV2	6883	1242.35	631.921	5.09784	2	KQLATKAAR.[907.1452696184]	H3_XENLA_Luger	3.25279	C	CCG-H2O1
A_Stuetzer_200318_210318_monos_UV1	6884	1218.72	605.732	1.88948	2	GGKGLGK.[594.0764297456]	H4_XENLA_Luger	1.73818	C	TC-H3N1
A_Stuetzer_200318_210318_monos_UV1	6888	1219.26	971.858	5.01333	2	QVHPDTGISSK.[774.1064245227]	H2B_XENLA_Luger	3.50616	C	CC+C5H7O5P1
A_Stuetzer_200318_210318_monos_UV2	6892	1243.56	954.833	8.8134	2	DAVTYTEHAK.[774.1064245227]	H4_XENLA_Luger	4.83883	C	CC+C5H7O5P1
A_Stuetzer_200318_210318_monos_UV1	6896	1220.34	712.91	8.78115	3	KSAPATGGVK.[1220.1916434912]	H3_XENLA_Luger	466.551	C	AATC-H3N1
A_Stuetzer_200318_210318_monos_UV2	6903	1245.16	696.572	6.75913	2	KSAPATGGVK.[1172.1691774912]	H3_XENLA_Luger	2.65964	C	CCTC-H3N1	42
A_Stuetzer_200318_210318_monos_UV1	6905	1221.61	616.563	9.4945	3	KSAPATGGVK.[932.1405185865]	H3_XENLA_Luger	4.06383	C	ACG-H3N1
A_Stuetzer_200318_210318_monos_UV2	6906	1245.57	444.191	11.7394	3	DAVTYTEHAK.[196.0136767771]	H4_XENLA_Luger	2.31465	A	A-C5H5N5
A_Stuetzer_200318_210318_monos_UV2	6928	1248.48	636.89	12.6243	2	DAVTYTEHAK.[774.1064245227]	H4_XENLA_Luger	3.83986	C	CC+C5H7O5P1
A_Stuetzer_200318_210318_monos_UV1	6937	1225.93	630.236	3.37372	4	SAPATGGVKKPHR.[1212.1753254912]	H3_XENLA_Luger	3.27084	C	CCTG-H3N1
A_Stuetzer_200318_210318_monos_UV2	6940	1250.1	682.809	9.28689	3	QVHPDTGISSK.[196.0136767771]	H2B_XENLA_Luger	0.939229	A	A-C5H5N5
A_Stuetzer_200318_210318_monos_UV1	6953	1228.07	696.571	7.45025	3	KSAPATGGVK.[1172.1691774912]	H3_XENLA_Luger	1.51116	C	CCTC-H3N1
A_Stuetzer_200318_210318_monos_UV1	6954	1228.21	743.63	3.35624	3	SAPATGGVKKPHR.[923.1289516184]	H3_XENLA_Luger	2.86699	C	CTG-H3N1
A_Stuetzer_200318_210318_monos_UV2	6963	1253.36	665.783	14.2248	3	DAVTYTEHAK.[196.0136767771]	H4_XENLA_Luger	1.69793	A	A-C5H5N5
A_Stuetzer_200318_210318_monos_UV1	6967	1230.05	810.308	16.1233	2	DAVTYTEHAK.[485.0600506499]	H4_XENLA_Luger	4.00283	C	C+C5H7O5P1
A_Stuetzer_200318_210318_monos_UV1	6980	1231.79	559.896	15.4199	3	QVHPDTGISSK.[509.0712836499]	H2B_XENLA_Luger	3.30546	A	A+C5H7O5P1
A_Stuetzer_200318_210318_monos_UV1	6981	1231.93	540.541	17.6423	3	DAVTYTEHAK.[485.0600506499]	H4_XENLA_Luger	2.9346	C	C+C5H7O5P1
A_Stuetzer_200318_210318_monos_UV1	6982	1232.06	636.89	18.6956	3	DAVTYTEHAK.[774.1064245227]	H4_XENLA_Luger	3.20015	C	CC+C5H7O5P1
A_Stuetzer_200318_210318_monos_UV1	6983	1232.2	839.34	11.0429	2	QVHPDTGISSK.[509.0712836499]	H2B_XENLA_Luger	3.16992	A	A+C5H7O5P1
A_Stuetzer_200318_210318_monos_UV2	6985	1256.43	444.192	10.9457	3	DAVTYTEHAK.[196.0136767771]	H4_XENLA_Luger	3.5157	A	A-C5H5N5
A_Stuetzer_200318_210318_monos_UV1	6989	1233.13	656.245	10.8769	3	QVHPDTGISSK.[798.1176575227]	H2B_XENLA_Luger	4.06633	A	AC+C5H7O5P1
A_Stuetzer_200318_210318_monos_UV1	6990	1233.26	665.785	13.5083	2	DAVTYTEHAK.[196.0136767771]	H4_XENLA_Luger	4.85211	A	A-C5H5N5
A_Stuetzer_200318_210318_monos_UV2	6990	1257.11	656.244	13.1527	2	QVHPDTGISSK.[798.1176575227]	H2B_XENLA_Luger	2.39012	A	AC+C5H7O5P1
A_Stuetzer_200318_210318_monos_UV1	6994	1233.81	736.608	1.9416	3	KQLATKAAR.[1220.2028764912]	H3_XENLA_Luger	450.31	C	ACCG-H2O1
A_Stuetzer_200318_210318_monos_UV1	7001	1234.76	762.262	0.733653	2	GGKGLGK.[907.1452696184]	H4_XENLA_Luger	4.4262	C	CCG-H2O1
A_Stuetzer_200318_210318_monos_UV1	7012	1236.28	954.832	15.9171	2	DAVTYTEHAK.[774.1064245227]	H4_XENLA_Luger	3.82956	C	CC+C5H7O5P1
A_Stuetzer_200318_210318_monos_UV1	7019	1237.22	755.307	13.4808	2	KSAPATGGVK.[594.0764297456]	H3_XENLA_Luger	3.49666	C	TC-H3N1
A_Stuetzer_200318_210318_monos_UV1	7023	1237.76	444.192	11.6762	3	DAVTYTEHAK.[196.0136767771]	H4_XENLA_Luger	2.99003	A	A-C5H5N5
A_Stuetzer_200318_210318_monos_UV1	7032	1239.1	755.306	9.80659	2	KSAPATGGVK.[594.0764297456]	H3_XENLA_Luger	2.16804	C	TC-H3N1
A_Stuetzer_200318_210318_monos_UV1	7036	1239.64	744.609	0.854488	3	KQLATKAAR.[1244.2015406188]	H3_XENLA_Luger	447.488	C	CGTT
A_Stuetzer_200318_210318_monos_UV1	7041	1240.31	508.51	1.98432	3	GGKGLGK.[907.1340366184]	H4_XENLA_Luger	3.22605	C	ATC-H3N1
A_Stuetzer_200318_210318_monos_UV1	7050	1241.6	636.891	17.306	3	DAVTYTEHAK.[774.1064245227]	H4_XENLA_Luger	5.56701	C	CC+C5H7O5P1
A_Stuetzer_200318_210318_monos_UV1	7052	1241.87	631.922	2.61559	3	KQLATKAAR.[907.1452696184]	H3_XENLA_Luger	1.82856	C	CCG-H2O1
A_Stuetzer_200318_210318_monos_UV1	7053	1242.01	733.603	3.7303	3	KQLATKAAR.[1211.1913095231]	H3_XENLA_Luger	451.626	C	CCGT-H2O1
A_Stuetzer_200318_210318_monos_UV2	7061	1266.87	736.274	0.816043	2	KQLATKAAR.[1220.2028764912]	H3_XENLA_Luger	2.97597	C	ACCG-H2O1
A_Stuetzer_200318_210318_monos_UV1	7070	1244.42	665.784	14.2201	2	DAVTYTEHAK.[196.0136767771]	H4_XENLA_Luger	3.50032	A	A-C5H5N5
A_Stuetzer_200318_210318_monos_UV2	7076	1268.97	822.314	12.8788	3	DAVTYTEHAK.[509.0712836499]	H4_XENLA_Luger	3.92432	A	A+C5H7O5P1
A_Stuetzer_200318_210318_monos_UV2	7077	1269.11	728.271	1.94265	3	KQLATKAAR.[1196.1916434912]	H3_XENLA_Luger	1.16276	C	CCCG-H2O1
A_Stuetzer_200318_210318_monos_UV2	7078	1269.24	787.763	0.75039	3	LAHYNK.[828.1169895865]	H2B_XENLA_Luger	636.365	A	ATT-C4H5N3O1
A_Stuetzer_200318_210318_monos_UV1	7082	1246.04	569.209	5.28972	3	LAHYNKR.[804.1057565865]	H2B_XENLA_Luger	4.27181	C	CTT-C4H5N3O1
A_Stuetzer_200318_210318_monos_UV2	7085	1270.18	525.51	3.31823	3	LAHYNK.[828.1169895865]	H2B_XENLA_Luger	634.646	A	ATT-C4H5N3O1
A_Stuetzer_200318_210318_monos_UV2	7087	1270.52	548.545	19.9916	2	DAVTYTEHAK.[509.0712836499]	H4_XENLA_Luger	3.7433	A	A+C5H7O5P1
A_Stuetzer_200318_210318_monos_UV1	7093	1247.62	656.245	16.1886	3	QVHPDTGISSK.[798.1176575227]	H2B_XENLA_Luger	3.30441	A	AC+C5H7O5P1
A_Stuetzer_200318_210318_monos_UV1	7103	1248.97	847.984	3.33975	3	SAPATGGVKKPHR.[1236.1977914912]	H3_XENLA_Luger	393.372	C	CCGG-H2O1
A_Stuetzer_200318_210318_monos_UV1	7104	1249.1	682.811	13.5291	2	QVHPDTGISSK.[196.0136767771]	H2B_XENLA_Luger	4.06782	A	A-C5H5N5
A_Stuetzer_200318_210318_monos_UV2	7119	1274.86	757.924	4.9371	3	QVHPDTGISSK.[1102.1636974274]	H2B_XENLA_Luger	439.008	A	ACCT-C4H5N3O1
A_Stuetzer_200318_210318_monos_UV1	7121	1251.52	636.239	0.738696	4	SAPATGGVKKPHR.[1236.1977914912]	H3_XENLA_Luger	1.02965	C	CCGG-H2O1
A_Stuetzer_200318_210318_monos_UV2	7128	1276.14	656.244	6.79411	3	QVHPDTGISSK.[798.1176575227]	H2B_XENLA_Luger	1.64859	A	AC+C5H7O5P1
A_Stuetzer_200318_210318_monos_UV1	7129	1252.58	559.896	13.2401	3	QVHPDTGISSK.[509.0712836499]	H2B_XENLA_Luger	3.95953	A	A+C5H7O5P1
A_Stuetzer_200318_210318_monos_UV2	7136	1277.28	637.254	3.71861	2	KQLATKAAR.[922.1449356503]	H3_XENLA_Luger	519.302	C	CGT-H2O1
A_Stuetzer_200318_210318_monos_UV1	7139	1254.04	755.307	7.70201	2	KSAPATGGVK.[594.0764297456]	H3_XENLA_Luger	3.54178	C	TC-H3N1
A_Stuetzer_200318_210318_monos_UV2	7146	1278.63	693.909	1.89566	3	QLATKAAR.[1221.1868924593]	H3_XENLA_Luger	4.3589	C	ACCG-H3N1	45
A_Stuetzer_200318_210318_monos_UV2	7154	1279.84	565.227	11.0827	3	QVHPDTGISSK.[524.0709496818]	H2B_XENLA_Luger	590.325	A	AT-C4H5N3O1
A_Stuetzer_200318_210318_monos_UV2	7164	1281.17	712.58	3.3461	2	KSAPATGGVK.[1220.1916434912]	H3_XENLA_Luger	4.01915	C	AATC-H3N1
A_Stuetzer_200318_210318_monos_UV1	7178	1259.55	548.546	17.5769	3	DAVTYTEHAK.[509.0712836499]	H4_XENLA_Luger	5.2731	A	A+C5H7O5P1
A_Stuetzer_200318_210318_monos_UV1	7183	1260.22	822.315	8.60617	2	DAVTYTEHAK.[509.0712836499]	H4_XENLA_Luger	5.38363	A	A+C5H7O5P1
A_Stuetzer_200318_210318_monos_UV2	7212	1287.77	661.91	15.3962	2	QVHPDTGISSK.[814.1125725227]	H2B_XENLA_Luger	507.985	C	CG+C5H7O5P1
A_Stuetzer_200318_210318_monos_UV1	7226	1266.24	733.606	1.91671	3	KQLATKAAR.[1211.1800765231]	H3_XENLA_Luger	460.416	C	ATTC-H3N1
A_Stuetzer_200318_210318_monos_UV1	7227	1266.37	728.271	0.829237	3	KQLATKAAR.[1196.1804104912]	H3_XENLA_Luger	3.2921	C	ACTC-H3N1
A_Stuetzer_200318_210318_monos_UV1	7235	1267.51	822.314	15.9024	2	DAVTYTEHAK.[509.0712836499]	H4_XENLA_Luger	4.64435	A	A+C5H7O5P1
A_Stuetzer_200318_210318_monos_UV1	7236	1267.65	787.763	1.90687	2	LAHYNK.[828.1169895865]	H2B_XENLA_Luger	636.365	A	ATT-C4H5N3O1
A_Stuetzer_200318_210318_monos_UV1	7244	1268.78	637.255	3.70288	3	KQLATKAAR.[922.1449356503]	H3_XENLA_Luger	520.244	C	CGT-H2O1
A_Stuetzer_200318_210318_monos_UV1	7247	1269.18	527.566	2.36657	3	DAVTYTEHAKR.[290.0303898409]	H4_XENLA_Luger	4.96622	C	C-H3N1	2
A_Stuetzer_200318_210318_monos_UV2	7252	1293.11	637.587	0.841108	2	KQLATKAAR.[923.1289516184]	H3_XENLA_Luger	525.931	C	CTG-H3N1
A_Stuetzer_200318_210318_monos_UV1	7254	1270.14	656.58	13.1651	3	QVHPDTGISSK.[798.1176575227]	H2B_XENLA_Luger	513.466	A	AC+C5H7O5P1
A_Stuetzer_200318_210318_monos_UV2	7262	1294.41	565.226	11.084	3	QVHPDTGISSK.[524.0709496818]	H2B_XENLA_Luger	587.493	A	AT-C4H5N3O1
A_Stuetzer_200318_210318_monos_UV2	7265	1294.81	847.335	6.85868	3	QVHPDTGISSK.[524.0709496818]	H2B_XENLA_Luger	587.789	A	AT-C4H5N3O1
A_Stuetzer_200318_210318_monos_UV1	7269	1272.28	548.546	16.6582	3	DAVTYTEHAK.[509.0712836499]	H4_XENLA_Luger	5.07851	A	A+C5H7O5P1
A_Stuetzer_200318_210318_monos_UV1	7273	1272.82	704.912	4.93115	3	KSAPATGGVK.[1196.1804104912]	H3_XENLA_Luger	480.284	C	ACTC-H3N1
A_Stuetzer_200318_210318_monos_UV2	7273	1295.89	717.909	4.99928	3	KSAPATGGVK.[1236.1865584912]	H3_XENLA_Luger	0.242893	C	ACTG-H3N1
A_Stuetzer_200318_210318_monos_UV1	7274	1272.95	736.276	0.803793	3	KQLATKAAR.[1220.1916434912]	H3_XENLA_Luger	4.60151	C	AATC-H3N1
A_Stuetzer_200318_210318_monos_UV2	7292	1298.45	661.573	13.0428	2	QVHPDTGISSK.[814.1125725227]	H2B_XENLA_Luger	2.2914	C	CG+C5H7O5P1
A_Stuetzer_200318_210318_monos_UV1	7293	1275.59	661.911	9.4831	3	QVHPDTGISSK.[814.1125725227]	H2B_XENLA_Luger	509.092	C	CG+C5H7O5P1
A_Stuetzer_200318_210318_monos_UV1	7298	1276.27	757.927	6.74459	3	QVHPDTGISSK.[1102.1636974274]	H2B_XENLA_Luger	443.102	A	ACCT-C4H5N3O1
A_Stuetzer_200318_210318_monos_UV1	7299	1276.47	565.228	11.0483	3	QVHPDTGISSK.[524.0709496818]	H2B_XENLA_Luger	591.25	A	AT-C4H5N3O1
A_Stuetzer_200318_210318_monos_UV1	7311	1278.16	623.914	1.9162	3	DAVTYTEHAKR.[578.0927477456]	H4_XENLA_Luger	530.376	C	CC-H2O1
A_Stuetzer_200318_210318_monos_UV2	7317	1302.03	642.212	1.90664	2	KQLATK.[1236.1865584912]	H3_XENLA_Luger	0.00815401	C	ACTG-H3N1	40
A_Stuetzer_200318_210318_monos_UV1	7320	1279.38	644.894	6.85286	3	DAVTYTEHAK.[798.1176575227]	H4_XENLA_Luger	3.6008	A	AC+C5H7O5P1
A_Stuetzer_200318_210318_monos_UV1	7337	1281.74	847.337	11.1299	2	QVHPDTGISSK.[524.0709496818]	H2B_XENLA_Luger	590.6	A	AT-C4H5N3O1
A_Stuetzer_200318_210318_monos_UV2	7337	1304.73	682.811	9.39581	3	QVHPDTGISSK.[196.0136767771]	H2B_XENLA_Luger	3.63404	A	A-C5H5N5
A_Stuetzer_200318_210318_monos_UV2	7355	1307.15	709.906	4.98414	2	KSAPATGGVK.[1212.1753254912]	H3_XENLA_Luger	1.64805	C	CCTG-H3N1
A_Stuetzer_200318_210318_monos_UV2	7356	1307.29	741.605	2.65774	3	KQLATKAAR.[1236.1865584912]	H3_XENLA_Luger	1.09878	C	ACTG-H3N1
A_Stuetzer_200318_210318_monos_UV2	7377	1310.2	661.572	10.8637	2	QVHPDTGISSK.[814.1125725227]	H2B_XENLA_Luger	3.39849	C	CG+C5H7O5P1
A_Stuetzer_200318_210318_monos_UV2	7389	1311.87	746.574	6.80364	3	DAVTYTEHAK.[1102.1636974274]	H4_XENLA_Luger	447.337	A	ACCT-C4H5N3O1
A_Stuetzer_200318_210318_monos_UV1	7391	1289.14	565.226	16.3618	3	QVHPDTGISSK.[524.0709496818]	H2B_XENLA_Luger	588.378	A	AT-C4H5N3O1
A_Stuetzer_200318_210318_monos_UV2	7410	1314.82	728.267	1.91984	3	DAVTYTEHAKR.[891.1503546184]	H4_XENLA_Luger	454.296	C	ACC-H2O1	29
A_Stuetzer_200318_210318_monos_UV1	7418	1292.76	642.206	0.78124	3	GLGKGGAK.[1236.1865584912]	H4_XENLA_Luger	520.397	C	ACTG-H3N1	7
A_Stuetzer_200318_210318_monos_UV1	7422	1293.28	645.227	5.2529	3	DAVTYTEHAK.[798.1176575227]	H4_XENLA_Luger	519.6	A	AC+C5H7O5P1
A_Stuetzer_200318_210318_monos_UV2	7437	1318.46	650.225	17.3279	3	DAVTYTEHAK.[813.1173235546]	H4_XENLA_Luger	512.957	A	ACT-C4H5N3O1
A_Stuetzer_200318_210318_monos_UV2	7443	1319.26	669.58	5.10391	2	QVHPDTGISSK.[837.1285565546]	H2B_XENLA_Luger	498.882	A	AAT-C4H5N3O1
A_Stuetzer_200318_210318_monos_UV1	7445	1296.33	847.337	12.0296	2	QVHPDTGISSK.[524.0709496818]	H2B_XENLA_Luger	590.528	A	AT-C4H5N3O1
A_Stuetzer_200318_210318_monos_UV1	7454	1297.63	682.811	13.8838	2	QVHPDTGISSK.[196.0136767771]	H2B_XENLA_Luger	3.97844	A	A-C5H5N5
A_Stuetzer_200318_210318_monos_UV2	7455	1321.02	687.584	5.01966	2	QVHPDTGISSK.[891.1503546184]	H2B_XENLA_Luger	480.71	A	ACC-H2O1
A_Stuetzer_200318_210318_monos_UV1	7463	1298.85	661.574	10.8791	3	QVHPDTGISSK.[813.1173235546]	H2B_XENLA_Luger	501.722	A	ACT-C4H5N3O1
A_Stuetzer_200318_210318_monos_UV2	7464	1322.3	749.924	6.83989	3	QVHPDTGISSK.[1078.1524644274]	H2B_XENLA_Luger	449.49	T	CCCT-C4H5N3O1	46
A_Stuetzer_200318_210318_monos_UV2	7465	1322.43	553.877	13.0148	3	DAVTYTEHAK.[524.0709496818]	H4_XENLA_Luger	603.299	A	AT-C4H5N3O1
A_Stuetzer_200318_210318_monos_UV1	7466	1299.32	664.249	6.78943	3	QVHPDTGISSK.[822.1288905227]	H2B_XENLA_Luger	4.26153	A	AA+C5H7O5P1
A_Stuetzer_200318_210318_monos_UV1	7475	1300.58	741.607	3.79283	3	KQLATKAAR.[1236.1865584912]	H3_XENLA_Luger	3.79564	C	ACTG-H3N1
A_Stuetzer_200318_210318_monos_UV1	7478	1300.99	662.263	0.785327	2	KQLATK.[634.0825777456]	H3_XENLA_Luger	755.625	T	TG-H3N1
A_Stuetzer_200318_210318_monos_UV1	7482	1301.48	565.228	16.3525	3	QVHPDTGISSK.[524.0709496818]	H2B_XENLA_Luger	591.466	A	AT-C4H5N3O1
A_Stuetzer_200318_210318_monos_UV2	7486	1325.26	830.311	10.8742	2	DAVTYTEHAK.[524.0709496818]	H4_XENLA_Luger	603.158	A	AT-C4H5N3O1
A_Stuetzer_200318_210318_monos_UV1	7487	1302.13	669.581	6.9194	3	QVHPDTGISSK.[837.1285565546]	H2B_XENLA_Luger	500.797	A	AAT-C4H5N3O1
A_Stuetzer_200318_210318_monos_UV1	7493	1303.07	709.908	4.96746	3	KSAPATGGVK.[1212.1753254912]	H3_XENLA_Luger	4.04273	C	CCTG-H3N1
A_Stuetzer_200318_210318_monos_UV1	7494	1303.21	749.247	2.60651	3	DAVTYTEHAK.[1111.1752643955]	H4_XENLA_Luger	4.492	C	AAC+C5H7O5P1
A_Stuetzer_200318_210318_monos_UV1	7506	1304.83	618.195	0.776387	3	GGKGLGK.[1236.1865584912]	H4_XENLA_Luger	3.74961	C	ACTG-H3N1
A_Stuetzer_200318_210318_monos_UV1	7520	1306.84	650.225	10.717	3	DAVTYTEHAK.[813.1173235546]	H4_XENLA_Luger	513.332	A	ACT-C4H5N3O1
A_Stuetzer_200318_210318_monos_UV2	7520	1329.94	650.225	18.7438	3	DAVTYTEHAK.[813.1173235546]	H4_XENLA_Luger	513.896	A	ACT-C4H5N3O1
A_Stuetzer_200318_210318_monos_UV1	7521	1306.98	746.908	9.96689	3	DAVTYTEHAK.[1103.1589463955]	H4_XENLA_Luger	450.618	G	CCG+C5H7O5P1
A_Stuetzer_200318_210318_monos_UV1	7530	1308.26	652.897	8.51896	3	DAVTYTEHAK.[822.1288905227]	H4_XENLA_Luger	2.58937	A	AA+C5H7O5P1
A_Stuetzer_200318_210318_monos_UV1	7542	1309.87	661.575	13.0824	3	QVHPDTGISSK.[813.1173235546]	H2B_XENLA_Luger	502.645	A	ACT-C4H5N3O1
A_Stuetzer_200318_210318_monos_UV1	7545	1310.27	847.338	4.9903	2	QVHPDTGISSK.[524.0709496818]	H2B_XENLA_Luger	591.825	A	AT-C4H5N3O1
A_Stuetzer_200318_210318_monos_UV1	7546	1310.41	765.93	3.31147	3	QVHPDTGISSK.[1126.1749304274]	H2B_XENLA_Luger	437.565	A	AACT-C4H5N3O1
A_Stuetzer_200318_210318_monos_UV2	7546	1333.59	669.581	8.7992	3	QVHPDTGISSK.[837.1285565546]	H2B_XENLA_Luger	499.429	A	AAT-C4H5N3O1
A_Stuetzer_200318_210318_monos_UV2	7558	1335.28	658.229	10.6581	2	DAVTYTEHAK.[837.1285565546]	H4_XENLA_Luger	506.871	A	AAT-C4H5N3O1
A_Stuetzer_200318_210318_monos_UV1	7559	1312.28	728.269	1.90851	3	DAVTYTEHAKR.[891.1503546184]	H4_XENLA_Luger	456.631	C	ACC-H2O1
A_Stuetzer_200318_210318_monos_UV2	7561	1335.64	653.575	13.2451	2	QVHPDTGISSK.[789.1060905546]	H2B_XENLA_Luger	514.255	C	CCT-C4H5N3O1
A_Stuetzer_200318_210318_monos_UV2	7563	1335.91	749.59	8.8032	3	QVHPDTGISSK.[1078.1524644274]	H2B_XENLA_Luger	3.44428	C	CCCT-C4H5N3O1
A_Stuetzer_200318_210318_monos_UV2	7568	1336.58	553.877	4.41189	2	DAVTYTEHAK.[524.0709496818]	H4_XENLA_Luger	603.409	A	AT-C4H5N3O1
A_Stuetzer_200318_210318_monos_UV2	7570	1336.92	834.834	7.18447	2	QVHPDTGISSK.[500.0597166818]	H2B_XENLA_Luger	3.53479	C	CT-C4H5N3O1
A_Stuetzer_200318_210318_monos_UV1	7577	1314.84	717.911	4.98377	3	KSAPATGGVK.[1236.1977914912]	H3_XENLA_Luger	1.83686	C	CCGG-H2O1
A_Stuetzer_200318_210318_monos_UV2	7579	1338.2	733.597	1.91564	2	DAVTYTEHAKR.[907.1340366184]	H4_XENLA_Luger	454.685	C	ATC-H3N1
A_Stuetzer_200318_210318_monos_UV1	7582	1315.45	669.581	10.9237	3	QVHPDTGISSK.[837.1285565546]	H2B_XENLA_Luger	500.797	A	AAT-C4H5N3O1
A_Stuetzer_200318_210318_monos_UV2	7583	1338.74	754.578	3.79763	3	DAVTYTEHAK.[1126.1749304274]	H4_XENLA_Luger	443.448	A	AACT-C4H5N3O1
A_Stuetzer_200318_210318_monos_UV2	7584	1338.88	556.892	11.8098	2	QVHPDTGISSK.[500.0597166818]	H2B_XENLA_Luger	3.45164	C	CT-C4H5N3O1
A_Stuetzer_200318_210318_monos_UV1	7588	1316.26	553.877	14.4253	3	DAVTYTEHAK.[524.0709496818]	H4_XENLA_Luger	603.961	A	AT-C4H5N3O1
A_Stuetzer_200318_210318_monos_UV1	7592	1316.89	650.225	17.5082	3	DAVTYTEHAK.[813.1173235546]	H4_XENLA_Luger	512.413	A	ACT-C4H5N3O1
A_Stuetzer_200318_210318_monos_UV1	7593	1317.03	746.574	8.59045	3	DAVTYTEHAK.[1102.1636974274]	H4_XENLA_Luger	447.606	A	ACCT-C4H5N3O1
A_Stuetzer_200318_210318_monos_UV1	7596	1317.43	830.31	14.3796	2	DAVTYTEHAK.[524.0709496818]	H4_XENLA_Luger	601.834	A	AT-C4H5N3O1
A_Stuetzer_200318_210318_monos_UV1	7598	1317.7	749.591	5.00818	3	QVHPDTGISSK.[1078.1524644274]	H2B_XENLA_Luger	4.58423	C	CCCT-C4H5N3O1	21
A_Stuetzer_200318_210318_monos_UV1	7601	1318.11	774.589	1.91992	3	DAVTYTEHAK.[1187.2148080012]	H4_XENLA_Luger	2.37904	G	GTTG-H3N1-H1O3P1
A_Stuetzer_200318_210318_monos_UV1	7604	1318.51	687.584	6.84431	3	QVHPDTGISSK.[892.1343705865]	H2B_XENLA_Luger	3.02845	A	ACC-H3N1
A_Stuetzer_200318_210318_monos_UV2	7637	1346.25	653.24	11.0148	3	QVHPDTGISSK.[789.1060905546]	H2B_XENLA_Luger	2.48631	C	CCT-C4H5N3O1
A_Stuetzer_200318_210318_monos_UV2	7648	1347.73	658.229	14.2849	3	DAVTYTEHAK.[837.1285565546]	H4_XENLA_Luger	507.148	A	AAT-C4H5N3O1
A_Stuetzer_200318_210318_monos_UV1	7655	1325.72	765.929	4.97636	3	QVHPDTGISSK.[1126.1749304274]	H2B_XENLA_Luger	435.928	A	AACT-C4H5N3O1
A_Stuetzer_200318_210318_monos_UV1	7656	1325.85	669.58	13.223	3	QVHPDTGISSK.[837.1285565546]	H2B_XENLA_Luger	498.973	A	AAT-C4H5N3O1
A_Stuetzer_200318_210318_monos_UV2	7657	1349.06	834.834	11.3203	2	QVHPDTGISSK.[500.0597166818]	H2B_XENLA_Luger	3.42752	C	CT-C4H5N3O1
A_Stuetzer_200318_210318_monos_UV1	7658	1326.12	974.833	6.91323	2	DAVTYTEHAK.[813.1173235546]	H4_XENLA_Luger	513.009	A	ACT-C4H5N3O1
A_Stuetzer_200318_210318_monos_UV2	7661	1349.59	556.891	11.8136	2	QVHPDTGISSK.[500.0597166818]	H2B_XENLA_Luger	2.13644	C	CT-C4H5N3O1
A_Stuetzer_200318_210318_monos_UV2	7663	1349.86	754.912	5.17605	3	DAVTYTEHAK.[1127.1701793955]	H4_XENLA_Luger	446.215	C	ACG+C5H7O5P1
A_Stuetzer_200318_210318_monos_UV1	7666	1327.23	650.225	17.3875	3	DAVTYTEHAK.[813.1173235546]	H4_XENLA_Luger	512.874	A	ACT-C4H5N3O1
A_Stuetzer_200318_210318_monos_UV1	7668	1327.5	830.31	13.0142	2	DAVTYTEHAK.[524.0709496818]	H4_XENLA_Luger	602.055	A	AT-C4H5N3O1
A_Stuetzer_200318_210318_monos_UV1	7669	1327.63	553.876	17.5678	3	DAVTYTEHAK.[524.0709496818]	H4_XENLA_Luger	602.196	A	AT-C4H5N3O1
A_Stuetzer_200318_210318_monos_UV1	7684	1329.73	749.59	6.87339	3	QVHPDTGISSK.[1078.1524644274]	H2B_XENLA_Luger	2.97879	C	CCCT-C4H5N3O1
A_Stuetzer_200318_210318_monos_UV1	7687	1330.13	658.229	12.0637	3	DAVTYTEHAK.[837.1285565546]	H4_XENLA_Luger	507.175	A	AAT-C4H5N3O1
A_Stuetzer_200318_210318_monos_UV2	7690	1353.59	807.943	0.756322	3	QVHPDTGISSK.[1253.2144434593]	H2B_XENLA_Luger	2.07584	A	AAAA-H3N1
A_Stuetzer_200318_210318_monos_UV1	7694	1331.08	725.601	0.813472	3	KQLATKAAR.[1187.1688435231]	H3_XENLA_Luger	463.279	C	CTTC-H3N1
A_Stuetzer_200318_210318_monos_UV1	7710	1333.35	653.241	6.91124	3	QVHPDTGISSK.[789.1060905546]	H2B_XENLA_Luger	2.79337	C	CCT-C4H5N3O1
A_Stuetzer_200318_210318_monos_UV2	7715	1357.14	653.24	16.2912	2	QVHPDTGISSK.[789.1060905546]	H2B_XENLA_Luger	2.63939	C	CCT-C4H5N3O1
A_Stuetzer_200318_210318_monos_UV1	7717	1334.36	754.579	6.82847	3	DAVTYTEHAK.[1126.1749304274]	H4_XENLA_Luger	443.853	A	AACT-C4H5N3O1
A_Stuetzer_200318_210318_monos_UV1	7728	1335.91	834.835	13.4362	2	QVHPDTGISSK.[500.0597166818]	H2B_XENLA_Luger	4.85078	C	CT-C4H5N3O1
A_Stuetzer_200318_210318_monos_UV1	7738	1337.36	979.358	7.10362	2	QVHPDTGISSK.[789.1060905546]	H2B_XENLA_Luger	3.64982	C	CCT-C4H5N3O1
A_Stuetzer_200318_210318_monos_UV2	7741	1360.67	834.833	11.7562	3	QVHPDTGISSK.[500.0597166818]	H2B_XENLA_Luger	1.48769	C	CT-C4H5N3O1
A_Stuetzer_200318_210318_monos_UV2	7745	1361.2	556.891	16.5628	3	QVHPDTGISSK.[500.0597166818]	H2B_XENLA_Luger	1.69804	C	CT-C4H5N3O1
A_Stuetzer_200318_210318_monos_UV1	7748	1338.8	556.891	9.85813	3	QVHPDTGISSK.[500.0597166818]	H2B_XENLA_Luger	2.57484	C	CT-C4H5N3O1
A_Stuetzer_200318_210318_monos_UV1	7762	1340.8	658.562	16.4936	3	DAVTYTEHAK.[838.1238055227]	H4_XENLA_Luger	509.174	A	AG+C5H7O5P1	1
A_Stuetzer_200318_210318_monos_UV1	7763	1340.94	749.59	6.85253	3	QVHPDTGISSK.[1078.1524644274]	H2B_XENLA_Luger	2.79288	C	CCCT-C4H5N3O1
A_Stuetzer_200318_210318_monos_UV2	7764	1363.86	738.238	4.0783	3	DAVTYTEHAK.[1078.1524644274]	H4_XENLA_Luger	2.20088	C	CCCT-C4H5N3O1	28
A_Stuetzer_200318_210318_monos_UV1	7765	1341.21	717.94	2.70125	3	HAVSEGTKAVTK.[923.1289516184]	H2B_XENLA_Luger	468.334	C	CTG-H3N1	9
A_Stuetzer_200318_210318_monos_UV2	7766	1364.13	661.243	8.80539	3	QVHPDTGISSK.[813.1173235546]	H2B_XENLA_Luger	1.15835	A	ACT-C4H5N3O1
A_Stuetzer_200318_210318_monos_UV1	7775	1342.71	653.241	6.83633	3	QVHPDTGISSK.[789.1060905546]	H2B_XENLA_Luger	4.01714	C	CCT-C4H5N3O1
A_Stuetzer_200318_210318_monos_UV1	7778	1343.11	987.342	5.30956	2	DAVTYTEHAK.[838.1238055227]	H4_XENLA_Luger	511.884	A	AG+C5H7O5P1
A_Stuetzer_200318_210318_monos_UV1	7781	1343.57	754.579	6.83222	3	DAVTYTEHAK.[1126.1749304274]	H4_XENLA_Luger	444.255	A	AACT-C4H5N3O1
A_Stuetzer_200318_210318_monos_UV1	7795	1345.63	834.834	12.4587	2	QVHPDTGISSK.[500.0597166818]	H2B_XENLA_Luger	2.87679	C	CT-C4H5N3O1
A_Stuetzer_200318_210318_monos_UV2	7799	1368.75	653.239	6.91609	2	QVHPDTGISSK.[789.1060905546]	H2B_XENLA_Luger	0.802392	C	CCT-C4H5N3O1
A_Stuetzer_200318_210318_monos_UV1	7804	1346.84	738.238	1.54611	3	DAVTYTEHAK.[1078.1524644274]	H4_XENLA_Luger	1.70482	C	CCCT-C4H5N3O1
A_Stuetzer_200318_210318_monos_UV1	7817	1348.78	556.892	12.0227	3	QVHPDTGISSK.[500.0597166818]	H2B_XENLA_Luger	3.25997	C	CT-C4H5N3O1
A_Stuetzer_200318_210318_monos_UV2	7821	1371.74	834.832	17.0815	2	QVHPDTGISSK.[500.0597166818]	H2B_XENLA_Luger	1.12213	C	CT-C4H5N3O1
A_Stuetzer_200318_210318_monos_UV1	7822	1349.46	695.921	5.02519	3	QVHPDTGISSK.[916.1456035865]	H2B_XENLA_Luger	482.849	A	AAC-H3N1
A_Stuetzer_200318_210318_monos_UV2	7822	1371.87	556.891	14.1399	3	QVHPDTGISSK.[500.0597166818]	H2B_XENLA_Luger	1.15004	C	CT-C4H5N3O1
A_Stuetzer_200318_210318_monos_UV2	7826	1372.41	641.888	6.95489	2	DAVTYTEHAK.[789.1060905546]	H4_XENLA_Luger	0.496049	C	CCT-C4H5N3O1
A_Stuetzer_200318_210318_monos_UV1	7832	1350.91	658.229	10.7556	3	DAVTYTEHAK.[837.1285565546]	H4_XENLA_Luger	506.777	A	AAT-C4H5N3O1
A_Stuetzer_200318_210318_monos_UV2	7840	1374.38	962.331	12.3227	2	DAVTYTEHAK.[789.1060905546]	H4_XENLA_Luger	3.03801	C	CCT-C4H5N3O1
A_Stuetzer_200318_210318_monos_UV1	7843	1352.56	674.912	6.79886	3	QVHPDTGISSK.[853.1234715546]	H2B_XENLA_Luger	495.268	A	AGT-C4H5N3O1
A_Stuetzer_200318_210318_monos_UV1	7845	1352.89	653.242	10.8814	3	QVHPDTGISSK.[789.1060905546]	H2B_XENLA_Luger	4.66207	C	CCT-C4H5N3O1
A_Stuetzer_200318_210318_monos_UV2	7849	1375.56	738.572	10.615	3	DAVTYTEHAK.[1078.1524644274]	H4_XENLA_Luger	453.948	C	CCCT-C4H5N3O1
A_Stuetzer_200318_210318_monos_UV2	7850	1375.7	661.244	8.75068	2	QVHPDTGISSK.[813.1173235546]	H2B_XENLA_Luger	2.54291	C	ACT-C4H5N3O1
A_Stuetzer_200318_210318_monos_UV1	7858	1354.81	979.359	7.01392	2	QVHPDTGISSK.[789.1060905546]	H2B_XENLA_Luger	4.87511	C	CCT-C4H5N3O1
A_Stuetzer_200318_210318_monos_UV2	7869	1378.39	817.807	13.0604	3	DAVTYTEHAK.[500.0597166818]	H4_XENLA_Luger	2.93522	C	CT-C4H5N3O1
A_Stuetzer_200318_210318_monos_UV1	7872	1356.81	834.834	11.3743	2	QVHPDTGISSK.[500.0597166818]	H2B_XENLA_Luger	3.46168	C	CT-C4H5N3O1
A_Stuetzer_200318_210318_monos_UV1	7877	1357.58	653.24	13.9203	3	QVHPDTGISSK.[789.1060905546]	H2B_XENLA_Luger	2.18014	C	CCT-C4H5N3O1
A_Stuetzer_200318_210318_monos_UV1	7880	1357.99	738.239	10.5638	3	DAVTYTEHAK.[1078.1524644274]	H4_XENLA_Luger	3.02765	T	CCCT-C4H5N3O1
A_Stuetzer_200318_210318_monos_UV1	7885	1358.76	556.892	16.5095	3	QVHPDTGISSK.[500.0597166818]	H2B_XENLA_Luger	4.15781	C	CT-C4H5N3O1
A_Stuetzer_200318_210318_monos_UV2	7906	1383.48	641.889	10.7879	3	DAVTYTEHAK.[789.1060905546]	H4_XENLA_Luger	1.44692	C	CCT-C4H5N3O1
A_Stuetzer_200318_210318_monos_UV1	7913	1362.74	962.329	3.84882	2	DAVTYTEHAK.[789.1060905546]	H4_XENLA_Luger	0.751885	C	CCT-C4H5N3O1
A_Stuetzer_200318_210318_monos_UV1	7916	1363.14	661.244	13.0843	3	QVHPDTGISSK.[813.1173235546]	H2B_XENLA_Luger	2.08139	A	ACT-C4H5N3O1
A_Stuetzer_200318_210318_monos_UV2	7927	1386.39	962.332	10.861	2	DAVTYTEHAK.[789.1060905546]	H4_XENLA_Luger	3.97324	C	CCT-C4H5N3O1
A_Stuetzer_200318_210318_monos_UV1	7934	1365.66	979.357	5.19541	2	QVHPDTGISSK.[789.1060905546]	H2B_XENLA_Luger	2.77043	C	CCT-C4H5N3O1
A_Stuetzer_200318_210318_monos_UV2	7935	1387.47	661.245	10.897	2	QVHPDTGISSK.[813.1173235546]	H2B_XENLA_Luger	3.28134	A	ACT-C4H5N3O1
A_Stuetzer_200318_210318_monos_UV2	7939	1388.08	757.592	4.93603	3	QVHPDTGISSK.[1102.1636974274]	H2B_XENLA_Luger	0.80185	A	ACCT-C4H5N3O1
A_Stuetzer_200318_210318_monos_UV1	7951	1367.93	834.833	17.3835	2	QVHPDTGISSK.[500.0597166818]	H2B_XENLA_Luger	2.51124	C	CT-C4H5N3O1
A_Stuetzer_200318_210318_monos_UV2	7953	1390	817.807	16.8039	3	DAVTYTEHAK.[500.0597166818]	H4_XENLA_Luger	2.86059	C	CT-C4H5N3O1
A_Stuetzer_200318_210318_monos_UV1	7954	1368.33	653.24	6.82711	3	QVHPDTGISSK.[789.1060905546]	H2B_XENLA_Luger	2.3262	C	CCT-C4H5N3O1
A_Stuetzer_200318_210318_monos_UV1	7968	1370.31	775.259	0.0546295	2	LAHYNK.[804.1057565865]	H2B_XENLA_Luger	3.63498	C	CTT-C4H5N3O1
A_Stuetzer_200318_210318_monos_UV1	7970	1370.58	556.892	16.4426	3	QVHPDTGISSK.[500.0597166818]	H2B_XENLA_Luger	2.90364	C	CT-C4H5N3O1
A_Stuetzer_200318_210318_monos_UV1	7976	1371.38	738.237	5.15658	3	DAVTYTEHAK.[1078.1524644274]	H4_XENLA_Luger	0.960729	T	CCCT-C4H5N3O1
A_Stuetzer_200318_210318_monos_UV2	7990	1395.14	649.893	7.59995	2	DAVTYTEHAK.[813.1173235546]	H4_XENLA_Luger	2.01965	A	ACT-C4H5N3O1
A_Stuetzer_200318_210318_monos_UV1	7992	1373.66	641.889	8.84717	3	DAVTYTEHAK.[789.1060905546]	H4_XENLA_Luger	2.3027	C	CCT-C4H5N3O1
A_Stuetzer_200318_210318_monos_UV1	7993	1373.79	962.331	8.88419	2	DAVTYTEHAK.[789.1060905546]	H4_XENLA_Luger	3.13533	C	CCT-C4H5N3O1
A_Stuetzer_200318_210318_monos_UV1	7994	1373.93	674.912	5.05105	3	QVHPDTGISSK.[853.1234715546]	H2B_XENLA_Luger	494.616	A	AGT-C4H5N3O1
A_Stuetzer_200318_210318_monos_UV2	8001	1396.52	545.54	5.98979	3	DAVTYTEHAK.[500.0597166818]	H4_XENLA_Luger	2.66424	C	CT-C4H5N3O1
A_Stuetzer_200318_210318_monos_UV1	8005	1375.51	817.806	13.0374	2	DAVTYTEHAK.[500.0597166818]	H4_XENLA_Luger	1.0694	C	CT-C4H5N3O1
A_Stuetzer_200318_210318_monos_UV1	8006	1375.64	661.243	8.72658	3	QVHPDTGISSK.[813.1173235546]	H2B_XENLA_Luger	0.512228	A	ACT-C4H5N3O1
A_Stuetzer_200318_210318_monos_UV2	8014	1398.39	661.243	8.73321	2	QVHPDTGISSK.[813.1173235546]	H2B_XENLA_Luger	1.34296	A	ACT-C4H5N3O1
A_Stuetzer_200318_210318_monos_UV1	8025	1378.33	834.835	9.16419	2	QVHPDTGISSK.[500.0597166818]	H2B_XENLA_Luger	3.82723	C	CT-C4H5N3O1
A_Stuetzer_200318_210318_monos_UV2	8029	1400.53	746.241	5.27826	3	DAVTYTEHAK.[1102.1636974274]	H4_XENLA_Luger	1.23454	A	ACCT-C4H5N3O1
A_Stuetzer_200318_210318_monos_UV2	8031	1400.78	817.806	15.9098	3	DAVTYTEHAK.[500.0597166818]	H4_XENLA_Luger	1.0694	C	CT-C4H5N3O1
A_Stuetzer_200318_210318_monos_UV2	8042	1402.26	663.891	8.68278	2	DAVTYTEHAK.[854.1187205227]	H4_XENLA_Luger	500.616	G	GG+C5H7O5P1
A_Stuetzer_200318_210318_monos_UV1	8060	1383.44	641.889	12.9069	3	DAVTYTEHAK.[789.1060905546]	H4_XENLA_Luger	2.39779	C	CCT-C4H5N3O1
A_Stuetzer_200318_210318_monos_UV1	8062	1383.71	962.331	10.9564	2	DAVTYTEHAK.[789.1060905546]	H4_XENLA_Luger	3.03801	C	CCT-C4H5N3O1
A_Stuetzer_200318_210318_monos_UV1	8074	1385.41	817.807	12.9973	2	DAVTYTEHAK.[500.0597166818]	H4_XENLA_Luger	2.26352	C	CT-C4H5N3O1
A_Stuetzer_200318_210318_monos_UV1	8075	1385.55	757.928	4.98432	3	QVHPDTGISSK.[1102.1636974274]	H2B_XENLA_Luger	444.311	A	ACCT-C4H5N3O1
A_Stuetzer_200318_210318_monos_UV1	8076	1385.68	661.244	13.0804	3	QVHPDTGISSK.[813.1173235546]	H2B_XENLA_Luger	1.89678	A	ACT-C4H5N3O1
A_Stuetzer_200318_210318_monos_UV1	8077	1385.82	759.908	2.59853	3	DAVTYTEHAK.[1142.1698454274]	H4_XENLA_Luger	437.558	A	ACGT-C4H5N3O1
A_Stuetzer_200318_210318_monos_UV2	8079	1407.18	650.227	15.0462	2	DAVTYTEHAK.[813.1173235546]	H4_XENLA_Luger	515.586	A	ACT-C4H5N3O1
A_Stuetzer_200318_210318_monos_UV1	8111	1390.65	663.895	6.93025	3	DAVTYTEHAK.[854.1187205227]	H4_XENLA_Luger	507.423	G	GG+C5H7O5P1
A_Stuetzer_200318_210318_monos_UV1	8129	1393.22	746.24	1.52917	3	DAVTYTEHAK.[1102.1636974274]	H4_XENLA_Luger	0.267709	A	ACCT-C4H5N3O1
A_Stuetzer_200318_210318_monos_UV1	8147	1395.74	768.246	0.0575431	3	DAVTYTEHAK.[1167.1763273955]	H4_XENLA_Luger	436.566	A	AGG+C5H7O5P1
A_Stuetzer_200318_210318_monos_UV1	8157	1397.17	817.807	15.9746	2	DAVTYTEHAK.[500.0597166818]	H4_XENLA_Luger	2.56206	C	CT-C4H5N3O1
A_Stuetzer_200318_210318_monos_UV2	8160	1418.06	666.909	8.83717	2	QVHPDTGISSK.[829.1122385546]	H2B_XENLA_Luger	502.785	C	CGT-C4H5N3O1
A_Stuetzer_200318_210318_monos_UV1	8164	1398.11	974.335	2.04224	2	DAVTYTEHAK.[813.1173235546]	H4_XENLA_Luger	1.90518	A	ACT-C4H5N3O1
A_Stuetzer_200318_210318_monos_UV1	8165	1398.24	661.245	10.8722	3	QVHPDTGISSK.[813.1173235546]	H2B_XENLA_Luger	3.65056	A	ACT-C4H5N3O1
A_Stuetzer_200318_210318_monos_UV2	8184	1421.34	763.26	8.7981	3	QVHPDTGISSK.[1118.1586124274]	H2B_XENLA_Luger	442.041	C	CCGT-C4H5N3O1
A_Stuetzer_200318_210318_monos_UV1	8189	1401.65	663.56	6.84334	3	DAVTYTEHAK.[853.1234715546]	H4_XENLA_Luger	502.651	A	AGT-C4H5N3O1
A_Stuetzer_200318_210318_monos_UV1	8206	1404.13	746.242	10.6304	3	DAVTYTEHAK.[1102.1636974274]	H4_XENLA_Luger	2.885	A	ACCT-C4H5N3O1
A_Stuetzer_200318_210318_monos_UV1	8209	1404.63	649.893	10.7644	3	DAVTYTEHAK.[813.1173235546]	H4_XENLA_Luger	1.77216	A	ACT-C4H5N3O1
A_Stuetzer_200318_210318_monos_UV1	8227	1407.18	817.806	7.04579	2	DAVTYTEHAK.[500.0597166818]	H4_XENLA_Luger	0.920132	C	CT-C4H5N3O1
A_Stuetzer_200318_210318_monos_UV2	8228	1427.67	666.577	10.9463	2	QVHPDTGISSK.[828.1169895865]	H2B_XENLA_Luger	501.456	A	ATT-C4H5N3O1
A_Stuetzer_200318_210318_monos_UV1	8229	1407.52	974.337	5.37941	2	DAVTYTEHAK.[813.1173235546]	H4_XENLA_Luger	3.22068	A	ACT-C4H5N3O1
A_Stuetzer_200318_210318_monos_UV1	8237	1408.6	763.26	4.99843	3	QVHPDTGISSK.[1118.1586124274]	H2B_XENLA_Luger	442.201	C	CCGT-C4H5N3O1
A_Stuetzer_200318_210318_monos_UV2	8259	1432.1	762.925	5.07818	3	QVHPDTGISSK.[1117.1633634593]	H2B_XENLA_Luger	437.302	A	ACTT-C4H5N3O1
A_Stuetzer_200318_210318_monos_UV1	8268	1413.2	666.576	6.86847	3	QVHPDTGISSK.[828.1169895865]	H2B_XENLA_Luger	500.405	T	ATT-C4H5N3O1
A_Stuetzer_200318_210318_monos_UV2	8295	1437.34	751.909	6.85173	3	DAVTYTEHAK.[1118.1586124274]	H4_XENLA_Luger	448.256	C	CCGT-C4H5N3O1
A_Stuetzer_200318_210318_monos_UV1	8298	1417.96	762.925	4.97827	3	QVHPDTGISSK.[1117.1633634593]	H2B_XENLA_Luger	438.102	A	ACTT-C4H5N3O1
A_Stuetzer_200318_210318_monos_UV2	8305	1438.81	666.577	6.85333	2	QVHPDTGISSK.[828.1169895865]	H2B_XENLA_Luger	501.906	A	ATT-C4H5N3O1
A_Stuetzer_200318_210318_monos_UV1	8332	1423.01	666.576	10.9719	3	QVHPDTGISSK.[828.1169895865]	H2B_XENLA_Luger	501.156	A	ATT-C4H5N3O1
A_Stuetzer_200318_210318_monos_UV1	8360	1427.35	762.926	6.87821	3	QVHPDTGISSK.[1117.1633634593]	H2B_XENLA_Luger	438.983	A	ACTT-C4H5N3O1
A_Stuetzer_200318_210318_monos_UV2	8385	1449.98	666.576	8.87681	2	QVHPDTGISSK.[828.1169895865]	H2B_XENLA_Luger	500.405	A	ATT-C4H5N3O1
A_Stuetzer_200318_210318_monos_UV2	8386	1450.12	751.574	8.69935	3	DAVTYTEHAK.[1117.1633634593]	H4_XENLA_Luger	443.976	A	ACTT-C4H5N3O1
A_Stuetzer_200318_210318_monos_UV1	8395	1432.56	666.576	8.84578	3	QVHPDTGISSK.[828.1169895865]	H2B_XENLA_Luger	501.006	A	ATT-C4H5N3O1
A_Stuetzer_200318_210318_monos_UV1	8407	1434.35	751.574	3.75405	3	DAVTYTEHAK.[1117.1633634593]	H4_XENLA_Luger	444.91	A	ACTT-C4H5N3O1
A_Stuetzer_200318_210318_monos_UV2	8409	1453.31	655.225	5.23104	3	DAVTYTEHAK.[828.1169895865]	H4_XENLA_Luger	509.303	A	ATT-C4H5N3O1
A_Stuetzer_200318_210318_monos_UV1	8425	1437	763.26	6.97573	3	QVHPDTGISSK.[1118.1586124274]	H2B_XENLA_Luger	441.321	C	CCGT-C4H5N3O1
A_Stuetzer_200318_210318_monos_UV2	8439	1457.66	982.332	4.08844	3	DAVTYTEHAK.[828.1169895865]	H4_XENLA_Luger	508.079	A	ATT-C4H5N3O1
A_Stuetzer_200318_210318_monos_UV2	8448	1458.97	696.98	13.2931	3	VLKQVHPDTGISSK.[579.0767637137]	H2B_XENLA_Luger	481.728	C	CC-H3N1	49
A_Stuetzer_200318_210318_monos_UV2	8459	1460.55	751.573	6.86495	3	DAVTYTEHAK.[1117.1633634593]	H4_XENLA_Luger	443.61	A	ACTT-C4H5N3O1
A_Stuetzer_200318_210318_monos_UV1	8467	1443.15	666.576	10.9472	3	QVHPDTGISSK.[828.1169895865]	H2B_XENLA_Luger	500.689	A	ATT-C4H5N3O1
A_Stuetzer_200318_210318_monos_UV1	8479	1444.87	751.574	10.6623	3	DAVTYTEHAK.[1117.1633634593]	H4_XENLA_Luger	444.775	A	ACTT-C4H5N3O1
A_Stuetzer_200318_210318_monos_UV1	8496	1447.2	822.353	0.91615	2	YRPGTVALR.[611.1029788413]	H3_XENLA_Luger	0.773189	T	CT
A_Stuetzer_200318_210318_monos_UV1	8497	1447.34	772.606	0.730452	3	QVHPDTGISSK.[1146.2134110331]	H2B_XENLA_Luger	428.579	A	TTTA-H3N1-H1O3P1
A_Stuetzer_200318_210318_monos_UV1	8516	1450.02	655.225	6.88478	3	DAVTYTEHAK.[828.1169895865]	H4_XENLA_Luger	508.744	A	ATT-C4H5N3O1
A_Stuetzer_200318_210318_monos_UV1	8525	1451.33	982.333	3.95804	2	DAVTYTEHAK.[828.1169895865]	H4_XENLA_Luger	508.818	A	ATT-C4H5N3O1
A_Stuetzer_200318_210318_monos_UV1	8542	1453.83	666.574	10.904	3	QVHPDTGISSK.[828.1169895865]	H2B_XENLA_Luger	498.307	A	ATT-C4H5N3O1
A_Stuetzer_200318_210318_monos_UV1	8549	1454.83	751.573	6.86055	3	DAVTYTEHAK.[1117.1633634593]	H4_XENLA_Luger	443.692	A	ACTT-C4H5N3O1
A_Stuetzer_200318_210318_monos_UV2	8573	1476.39	738.598	1.94098	3	DAVTYTEHAKR.[922.1449356503]	H4_XENLA_Luger	447.224	C	CGT-H2O1
A_Stuetzer_200318_210318_monos_UV1	8579	1459.44	655.225	10.6978	3	DAVTYTEHAK.[828.1169895865]	H4_XENLA_Luger	508.823	A	ATT-C4H5N3O1
A_Stuetzer_200318_210318_monos_UV1	8582	1459.9	696.646	13.3199	3	VLKQVHPDTGISSK.[579.0767637137]	H2B_XENLA_Luger	2.13274	C	CC-H3N1
A_Stuetzer_200318_210318_monos_UV1	8590	1461.09	982.334	7.18283	2	DAVTYTEHAK.[828.1169895865]	H4_XENLA_Luger	509.632	A	ATT-C4H5N3O1
A_Stuetzer_200318_210318_monos_UV1	8591	1461.23	600.297	7.24262	3	VLKQVHPDTGISSK.[290.0303898409]	H2B_XENLA_Luger	2.23279	C	C-H3N1	24
A_Stuetzer_200318_210318_monos_UV1	8642	1468.69	751.573	3.79409	3	DAVTYTEHAK.[1117.1633634593]	H4_XENLA_Luger	443.044	A	ACTT-C4H5N3O1
A_Stuetzer_200318_210318_monos_UV1	8646	1469.28	655.224	10.6539	3	DAVTYTEHAK.[828.1169895865]	H4_XENLA_Luger	508.365	A	ATT-C4H5N3O1
A_Stuetzer_200318_210318_monos_UV1	8656	1470.74	982.334	5.45227	2	DAVTYTEHAK.[828.1169895865]	H4_XENLA_Luger	509.938	A	ATT-C4H5N3O1
A_Stuetzer_200318_210318_monos_UV1	8863	1501.71	801.334	4.90175	3	VLKQVHPDTGISSK.[892.1343705865]	H2B_XENLA_Luger	420.803	C	ACC-H3N1
A_Stuetzer_200318_210318_monos_UV1	8889	1505.61	766.832	2.00749	2	YRPGTVALR.[500.0597166818]	H3_XENLA_Luger	1.57764	T	CT-C4H5N3O1
A_Stuetzer_200318_210318_monos_UV1	9019	1525.33	704.985	8.85378	3	VLKQVHPDTGISSK.[603.0879967137]	H2B_XENLA_Luger	477.266	C	AC-H3N1
A_Stuetzer_200318_210318_monos_UV2	9105	1550.84	970.33	7.29455	2	DAVTYTEHAK.[804.1057565865]	H4_XENLA_Luger	517.832	C	CTT-C4H5N3O1
A_Stuetzer_200318_210318_monos_UV1	9136	1542.07	969.828	7.08209	2	DAVTYTEHAK.[804.1057565865]	H4_XENLA_Luger	0.402694	C	CTT-C4H5N3O1
A_Stuetzer_200318_210318_monos_UV1	9158	1544.96	660.927	0.748038	3	YRPGTVALR.[948.1718187141]	H3_XENLA_Luger	0.330756	T	AAT
A_Stuetzer_200318_210318_monos_UV1	9204	1551.53	969.83	7.16167	2	DAVTYTEHAK.[804.1057565865]	H4_XENLA_Luger	2.67114	C	CTT-C4H5N3O1
A_Stuetzer_200318_210318_monos_UV2	9258	1572.07	834.361	0.859479	2	YRPGTVALR.[635.1142118413]	H3_XENLA_Luger	2.76726	T	AT
A_Stuetzer_200318_210318_monos_UV1	9339	1572.31	834.361	0.867845	2	YRPGTVALR.[635.1142118413]	H3_XENLA_Luger	3.00696	T	AT
A_Stuetzer_200318_210318_monos_UV1	9369	1576.71	798.329	6.83509	3	VLKQVHPDTGISSK.[883.1228036184]	H2B_XENLA_Luger	420.641	C	CTC-H3N1
A_Stuetzer_200318_210318_monos_UV1	9453	1589.15	556.576	3.50793	3	YRPGTVALR.[635.1142118413]	H3_XENLA_Luger	2.95935	T	AT	27
A_Stuetzer_200318_210318_monos_UV1	9482	1593.34	660.929	0.768528	3	YRPGTVALR.[948.1718187141]	H3_XENLA_Luger	3.04342	T	AAT
A_Stuetzer_200318_210318_monos_UV2	9495	1605.09	660.928	4.93249	3	YRPGTVALR.[948.1718187141]	H3_XENLA_Luger	1.37909	T	AAT
A_Stuetzer_200318_210318_monos_UV1	9549	1603.17	834.359	0.826593	2	YRPGTVALR.[635.1142118413]	H3_XENLA_Luger	1.49207	T	AT
A_Stuetzer_200318_210318_monos_UV1	9552	1603.68	660.928	3.29478	3	YRPGTVALR.[948.1718187141]	H3_XENLA_Luger	2.1356	T	AAT
A_Stuetzer_200318_210318_monos_UV1	9557	1604.35	701.981	11.0793	3	VLKQVHPDTGISSK.[594.0764297456]	H2B_XENLA_Luger	479.063	C	TC-H3N1
A_Stuetzer_200318_210318_monos_UV2	9573	1615.84	660.93	1.93232	2	YRPGTVALR.[948.1718187141]	H3_XENLA_Luger	4.40514	T	AAT	51
A_Stuetzer_200318_210318_monos_UV1	9620	1613.5	660.929	4.92021	3	YRPGTVALR.[948.1718187141]	H3_XENLA_Luger	2.58951	T	AAT
A_Stuetzer_200318_210318_monos_UV2	9624	1622.77	579.893	3.52914	2	HLQLAVR.[900.1493527141]	H2A_XENLA_Luger	578.77	C	CCT
A_Stuetzer_200318_210318_monos_UV2	9682	1630.79	516.766	2.91579	3	HLQLAVR.[196.0136767771]	H2A_XENLA_Luger	1.60717	A	A-C5H5N5
A_Stuetzer_200318_210318_monos_UV1	9686	1623.37	660.928	1.89983	3	YRPGTVALR.[948.1718187141]	H3_XENLA_Luger	1.22779	T	AAT
A_Stuetzer_200318_210318_monos_UV1	9746	1632	516.767	4.1073	2	HLQLAVR.[196.0136767771]	H2A_XENLA_Luger	2.78827	A	A-C5H5N5
A_Stuetzer_200318_210318_monos_UV1	9757	1633.57	660.929	1.91347	3	YRPGTVALR.[948.1718187141]	H3_XENLA_Luger	2.74081	T	AAT
A_Stuetzer_200318_210318_monos_UV2	9783	1644	661.29	5.29904	3	HLQLAVR.[485.0600506499]	H2A_XENLA_Luger	1.34007	C	C+C5H7O5P1
A_Stuetzer_200318_210318_monos_UV2	9785	1644.27	441.195	3.70511	3	HLQLAVR.[485.0600506499]	H2A_XENLA_Luger	1.20853	C	C+C5H7O5P1
A_Stuetzer_200318_210318_monos_UV2	9786	1644.41	516.767	7.86126	2	HLQLAVR.[196.0136767771]	H2A_XENLA_Luger	1.9615	A	A-C5H5N5
A_Stuetzer_200318_210318_monos_UV2	9795	1645.62	765.284	0.807996	3	YRPGTVALR.[1261.2294255869]	H3_XENLA_Luger	5.84865	T	AAAT
A_Stuetzer_200318_210318_monos_UV1	9814	1641.81	537.545	3.86153	3	HLQLAVR.[774.1064245227]	H2A_XENLA_Luger	2.80412	C	CC+C5H7O5P1
A_Stuetzer_200318_210318_monos_UV2	9833	1650.74	537.544	7.89088	2	HLQLAVR.[774.1064245227]	H2A_XENLA_Luger	1.03773	C	CC+C5H7O5P1
A_Stuetzer_200318_210318_monos_UV1	9834	1644.71	661.29	3.49231	2	HLQLAVR.[485.0600506499]	H2A_XENLA_Luger	1.72713	C	C+C5H7O5P1
A_Stuetzer_200318_210318_monos_UV1	9840	1645.57	516.767	6.08912	2	HLQLAVR.[196.0136767771]	H2A_XENLA_Luger	3.73315	A	A-C5H5N5
A_Stuetzer_200318_210318_monos_UV1	9841	1645.71	441.196	3.84907	3	HLQLAVR.[485.0600506499]	H2A_XENLA_Luger	2.71677	C	C+C5H7O5P1
A_Stuetzer_200318_210318_monos_UV2	9865	1654.96	661.289	7.04924	3	HLQLAVR.[485.0600506499]	H2A_XENLA_Luger	0.342666	C	C+C5H7O5P1
A_Stuetzer_200318_210318_monos_UV2	9866	1655.03	441.195	7.23828	3	HLQLAVR.[485.0600506499]	H2A_XENLA_Luger	0.170972	C	C+C5H7O5P1
A_Stuetzer_200318_210318_monos_UV2	9867	1655.1	516.766	8.48715	3	HLQLAVR.[196.0136767771]	H2A_XENLA_Luger	0.42607	A	A-C5H5N5
A_Stuetzer_200318_210318_monos_UV1	9905	1654.7	537.545	7.20192	3	HLQLAVR.[774.1064245227]	H2A_XENLA_Luger	1.94608	C	CC+C5H7O5P1
A_Stuetzer_200318_210318_monos_UV1	9920	1656.69	661.289	7.05099	2	HLQLAVR.[485.0600506499]	H2A_XENLA_Luger	1.03763	C	C+C5H7O5P1
A_Stuetzer_200318_210318_monos_UV1	9921	1656.79	516.766	8.44892	2	HLQLAVR.[196.0136767771]	H2A_XENLA_Luger	1.37095	A	A-C5H5N5
A_Stuetzer_200318_210318_monos_UV1	9922	1656.88	441.195	7.2672	3	HLQLAVR.[485.0600506499]	H2A_XENLA_Luger	0.903513	C	C+C5H7O5P1
A_Stuetzer_200318_210318_monos_UV1	9926	1657.33	805.811	1.85005	2	HLQLAVR.[774.1064245227]	H2A_XENLA_Luger	0.544001	C	CC+C5H7O5P1
A_Stuetzer_200318_210318_monos_UV2	9941	1664.6	537.544	5.67158	2	HLQLAVR.[774.1064245227]	H2A_XENLA_Luger	1.26481	C	CC+C5H7O5P1
A_Stuetzer_200318_210318_monos_UV2	9948	1665.47	516.767	7.78133	2	HLQLAVR.[196.0136767771]	H2A_XENLA_Luger	2.19772	A	A-C5H5N5
A_Stuetzer_200318_210318_monos_UV2	9950	1665.7	661.29	7.02982	3	HLQLAVR.[485.0600506499]	H2A_XENLA_Luger	2.00402	C	C+C5H7O5P1
A_Stuetzer_200318_210318_monos_UV2	9953	1666.1	441.196	5.50792	3	HLQLAVR.[485.0600506499]	H2A_XENLA_Luger	1.83106	C	C+C5H7O5P1
A_Stuetzer_200318_210318_monos_UV1	9994	1666.66	516.767	7.79312	2	HLQLAVR.[196.0136767771]	H2A_XENLA_Luger	3.02449	A	A-C5H5N5
A_Stuetzer_200318_210318_monos_UV1	9996	1666.93	661.29	5.21125	2	HLQLAVR.[485.0600506499]	H2A_XENLA_Luger	2.39861	C	C+C5H7O5P1
A_Stuetzer_200318_210318_monos_UV1	9997	1667.07	441.196	1.02703	3	HLQLAVR.[485.0600506499]	H2A_XENLA_Luger	2.31525	C	C+C5H7O5P1
A_Stuetzer_200318_210318_monos_UV2	9999	1672.37	811.665	6.82193	3	VLKQVHPDTGISSK.[923.1289516184]	H2B_XENLA_Luger	414.787	C	CTG-H3N1
A_Stuetzer_200318_210318_monos_UV2	10005	1673.18	767.939	0.891143	2	YRPGTVALR.[1269.2080225869]	H3_XENLA_Luger	0.170069	G	CGGT
A_Stuetzer_200318_210318_monos_UV1	10022	1670.76	767.941	0.903897	3	YRPGTVALR.[1269.2080225869]	H3_XENLA_Luger	2.13483	G	CGGT
A_Stuetzer_200318_210318_monos_UV2	10022	1675.62	516.767	7.7783	2	HLQLAVR.[196.0136767771]	H2A_XENLA_Luger	2.31583	A	A-C5H5N5
A_Stuetzer_200318_210318_monos_UV2	10041	1678.27	661.29	2.01369	3	HLQLAVR.[485.0600506499]	H2A_XENLA_Luger	2.18861	C	C+C5H7O5P1
A_Stuetzer_200318_210318_monos_UV1	10060	1676.52	516.767	9.60196	2	HLQLAVR.[196.0136767771]	H2A_XENLA_Luger	3.26071	A	A-C5H5N5
A_Stuetzer_200318_210318_monos_UV1	10085	1680.24	767.269	3.35947	3	YRPGTVALR.[1266.197123555]	H3_XENLA_Luger	435.43	T	GGTT-H2O1
A_Stuetzer_200318_210318_monos_UV2	10087	1684.64	811.663	5.02539	3	VLKQVHPDTGISSK.[923.1289516184]	H2B_XENLA_Luger	411.928	C	CTG-H3N1
A_Stuetzer_200318_210318_monos_UV2	10090	1685.11	516.766	7.69538	3	HLQLAVR.[196.0136767771]	H2A_XENLA_Luger	1.25284	A	A-C5H5N5
A_Stuetzer_200318_210318_monos_UV1	10095	1681.71	811.331	5.05884	3	VLKQVHPDTGISSK.[922.1449356503]	H2B_XENLA_Luger	407.186	C	CGT-H2O1
A_Stuetzer_200318_210318_monos_UV1	10125	1686.19	516.767	7.68617	2	HLQLAVR.[196.0136767771]	H2A_XENLA_Luger	2.43394	A	A-C5H5N5
A_Stuetzer_200318_210318_monos_UV2	10176	1696.47	516.766	7.74774	3	HLQLAVR.[196.0136767771]	H2A_XENLA_Luger	1.25284	A	A-C5H5N5
A_Stuetzer_200318_210318_monos_UV1	10196	1696.2	516.766	7.74195	2	HLQLAVR.[196.0136767771]	H2A_XENLA_Luger	1.37095	A	A-C5H5N5
A_Stuetzer_200318_210318_monos_UV2	10262	1707.92	516.767	7.77513	3	HLQLAVR.[196.0136767771]	H2A_XENLA_Luger	2.78827	A	A-C5H5N5
A_Stuetzer_200318_210318_monos_UV2	10266	1708.45	449.198	2.20797	2	HLQLAVR.[509.0712836499]	H2A_XENLA_Luger	0.422747	A	A+C5H7O5P1
A_Stuetzer_200318_210318_monos_UV1	10267	1706.15	516.767	6.0052	2	HLQLAVR.[196.0136767771]	H2A_XENLA_Luger	2.07961	A	A-C5H5N5
A_Stuetzer_200318_210318_monos_UV2	10270	1708.99	545.548	2.21085	3	HLQLAVR.[798.1176575227]	H2A_XENLA_Luger	0.759904	A	AC+C5H7O5P1
A_Stuetzer_200318_210318_monos_UV1	10282	1708.34	545.549	2.19537	3	HLQLAVR.[798.1176575227]	H2A_XENLA_Luger	3.22124	A	AC+C5H7O5P1
A_Stuetzer_200318_210318_monos_UV2	10291	1711.93	673.797	7.10896	2	HLQLAVR.[509.0712836499]	H2A_XENLA_Luger	746.306	A	A+C5H7O5P1
A_Stuetzer_200318_210318_monos_UV1	10296	1710.45	449.2	2.32539	3	HLQLAVR.[509.0712836499]	H2A_XENLA_Luger	2.79229	A	A+C5H7O5P1
A_Stuetzer_200318_210318_monos_UV1	10307	1712.14	673.295	5.25143	2	HLQLAVR.[509.0712836499]	H2A_XENLA_Luger	1.24119	A	A+C5H7O5P1
A_Stuetzer_200318_210318_monos_UV2	10318	1715.75	767.941	0.875481	3	YRPGTVALR.[1269.2080225869]	H3_XENLA_Luger	2.37326	G	CGGT
A_Stuetzer_200318_210318_monos_UV1	10334	1716.06	516.767	7.83729	2	HLQLAVR.[196.0136767771]	H2A_XENLA_Luger	2.07961	A	A-C5H5N5
A_Stuetzer_200318_210318_monos_UV2	10341	1718.93	449.199	7.14271	2	HLQLAVR.[509.0712836499]	H2A_XENLA_Luger	1.41157	A	A+C5H7O5P1
A_Stuetzer_200318_210318_monos_UV2	10344	1719.33	516.766	7.75899	2	HLQLAVR.[196.0136767771]	H2A_XENLA_Luger	1.60717	A	A-C5H5N5
A_Stuetzer_200318_210318_monos_UV1	10346	1717.78	767.608	0.875584	3	YRPGTVALR.[1268.2253424912]	H3_XENLA_Luger	4.4247	G	AAAG-H2O1
A_Stuetzer_200318_210318_monos_UV2	10352	1720.4	545.883	2.17339	2	HLQLAVR.[798.1176575227]	H2A_XENLA_Luger	614.415	A	AC+C5H7O5P1
A_Stuetzer_200318_210318_monos_UV2	10359	1721.45	673.295	5.99574	2	HLQLAVR.[509.0712836499]	H2A_XENLA_Luger	1.29167	A	A+C5H7O5P1
A_Stuetzer_200318_210318_monos_UV1	10360	1719.86	449.2	7.16978	3	HLQLAVR.[509.0712836499]	H2A_XENLA_Luger	2.09095	A	A+C5H7O5P1
A_Stuetzer_200318_210318_monos_UV1	10377	1722.34	673.295	7.10733	2	HLQLAVR.[509.0712836499]	H2A_XENLA_Luger	0.697572	A	A+C5H7O5P1
A_Stuetzer_200318_210318_monos_UV1	10401	1725.8	516.766	7.73294	2	HLQLAVR.[196.0136767771]	H2A_XENLA_Luger	1.84339	A	A-C5H5N5
A_Stuetzer_200318_210318_monos_UV2	10411	1728.51	449.199	7.13351	2	HLQLAVR.[509.0712836499]	H2A_XENLA_Luger	1.23396	A	A+C5H7O5P1
A_Stuetzer_200318_210318_monos_UV2	10430	1731.15	673.295	3.67766	2	HLQLAVR.[509.0712836499]	H2A_XENLA_Luger	1.14314	A	A+C5H7O5P1
A_Stuetzer_200318_210318_monos_UV2	10432	1731.42	516.766	7.84111	3	HLQLAVR.[196.0136767771]	H2A_XENLA_Luger	1.72528	A	A-C5H5N5
A_Stuetzer_200318_210318_monos_UV1	10447	1732.49	673.296	5.18872	2	HLQLAVR.[509.0712836499]	H2A_XENLA_Luger	2.23836	A	A+C5H7O5P1
A_Stuetzer_200318_210318_monos_UV1	10470	1735.83	516.766	5.83599	2	HLQLAVR.[196.0136767771]	H2A_XENLA_Luger	1.72528	A	A-C5H5N5
A_Stuetzer_200318_210318_monos_UV1	10478	1736.97	545.548	2.21102	3	HLQLAVR.[798.1176575227]	H2A_XENLA_Luger	1.87869	A	AC+C5H7O5P1
A_Stuetzer_200318_210318_monos_UV2	10481	1738.31	449.199	2.35416	2	HLQLAVR.[509.0712836499]	H2A_XENLA_Luger	0.0830578	A	A+C5H7O5P1
A_Stuetzer_200318_210318_monos_UV2	10498	1740.71	661.289	3.61928	3	HLQLAVR.[485.0600506499]	H2A_XENLA_Luger	0.804153	C	C+C5H7O5P1
A_Stuetzer_200318_210318_monos_UV2	10516	1743.18	516.767	6.67547	2	HLQLAVR.[196.0136767771]	H2A_XENLA_Luger	1.9615	A	A-C5H5N5
A_Stuetzer_200318_210318_monos_UV1	10525	1743.89	661.289	4.31394	2	HLQLAVR.[485.0600506499]	H2A_XENLA_Luger	0.886408	C	C+C5H7O5P1
A_Stuetzer_200318_210318_monos_UV1	10541	1746.27	516.767	8.33542	2	HLQLAVR.[196.0136767771]	H2A_XENLA_Luger	2.07961	A	A-C5H5N5
A_Stuetzer_200318_210318_monos_UV2	10542	1746.79	545.549	2.25947	3	HLQLAVR.[798.1176575227]	H2A_XENLA_Luger	2.77372	A	AC+C5H7O5P1
A_Stuetzer_200318_210318_monos_UV1	10550	1747.58	545.549	2.17687	3	HLQLAVR.[798.1176575227]	H2A_XENLA_Luger	2.49841	A	AC+C5H7O5P1
A_Stuetzer_200318_210318_monos_UV2	10663	1763.57	516.766	5.72304	3	HLQLAVR.[196.0136767771]	H2A_XENLA_Luger	0.18985	A	A-C5H5N5
A_Stuetzer_200318_210318_monos_UV1	10682	1766.56	647.229	1.97378	3	HLQLAVR.[1102.1636974274]	H2A_XENLA_Luger	514.497	C	ACCT-C4H5N3O1
A_Stuetzer_200318_210318_monos_UV1	10689	1767.56	516.767	4.37045	2	HLQLAVR.[196.0136767771]	H2A_XENLA_Luger	2.78827	A	A-C5H5N5
A_Stuetzer_200318_210318_monos_UV2	10693	1767.71	647.229	1.98194	3	HLQLAVR.[1102.1636974274]	H2A_XENLA_Luger	513.931	A	ACCT-C4H5N3O1
A_Stuetzer_200318_210318_monos_UV1	10721	1772.09	604.277	13.4508	3	DNIQGITKPAIR.[485.0600506499]	H4_XENLA_Luger	2.32356	C	C+C5H7O5P1
A_Stuetzer_200318_210318_monos_UV1	10756	1777.17	647.229	1.9613	3	HLQLAVR.[1102.1636974274]	H2A_XENLA_Luger	513.836	A	ACCT-C4H5N3O1
A_Stuetzer_200318_210318_monos_UV2	10766	1778.06	647.23	2.00602	3	HLQLAVR.[1102.1636974274]	H2A_XENLA_Luger	516.006	A	ACCT-C4H5N3O1
A_Stuetzer_200318_210318_monos_UV2	10789	1781.35	553.552	0.927781	2	HLQLAVR.[822.1288905227]	H2A_XENLA_Luger	2.36455	A	AA+C5H7O5P1
A_Stuetzer_200318_210318_monos_UV2	10790	1781.49	550.88	2.20004	2	HLQLAVR.[814.1125725227]	H2A_XENLA_Luger	2.46297	C	CG+C5H7O5P1
A_Stuetzer_200318_210318_monos_UV1	10791	1782.76	550.88	2.25977	3	HLQLAVR.[814.1125725227]	H2A_XENLA_Luger	1.90899	C	CG+C5H7O5P1
A_Stuetzer_200318_210318_monos_UV2	10804	1783.48	516.767	4.29693	3	HLQLAVR.[196.0136767771]	H2A_XENLA_Luger	2.90638	A	A-C5H5N5
A_Stuetzer_200318_210318_monos_UV1	10815	1786.31	767.609	0.86923	3	YRPGTVALR.[1268.2253424912]	H3_XENLA_Luger	3.77333	G	AAAG-H2O1
A_Stuetzer_200318_210318_monos_UV2	10850	1789.91	825.816	0.840469	3	HLQLAVR.[813.1173235546]	H2A_XENLA_Luger	603.949	A	ACT-C4H5N3O1
A_Stuetzer_200318_210318_monos_UV1	10867	1793.81	550.88	3.65048	3	HLQLAVR.[814.1125725227]	H2A_XENLA_Luger	2.24137	C	CG+C5H7O5P1
A_Stuetzer_200318_210318_monos_UV2	10873	1793.02	550.88	3.67532	3	HLQLAVR.[814.1125725227]	H2A_XENLA_Luger	1.90899	C	CG+C5H7O5P1
A_Stuetzer_200318_210318_monos_UV1	10895	1797.59	516.766	4.34406	2	HLQLAVR.[196.0136767771]	H2A_XENLA_Luger	1.25284	A	A-C5H5N5
A_Stuetzer_200318_210318_monos_UV2	10908	1797.81	516.766	7.8466	3	HLQLAVR.[196.0136767771]	H2A_XENLA_Luger	0.66229	A	A-C5H5N5
A_Stuetzer_200318_210318_monos_UV2	10911	1798.21	449.2	3.88435	2	HLQLAVR.[509.0712836499]	H2A_XENLA_Luger	2.12443	A	A+C5H7O5P1
A_Stuetzer_200318_210318_monos_UV1	10915	1800.38	681.293	3.54796	2	HLQLAVR.[524.0709496818]	H2A_XENLA_Luger	1.55418	A	AT-C4H5N3O1
A_Stuetzer_200318_210318_monos_UV1	10932	1802.9	454.531	3.7437	3	HLQLAVR.[524.0709496818]	H2A_XENLA_Luger	1.9909	A	AT-C4H5N3O1
A_Stuetzer_200318_210318_monos_UV2	10936	1801.7	454.531	3.69598	2	HLQLAVR.[524.0709496818]	H2A_XENLA_Luger	1.85662	A	AT-C4H5N3O1
A_Stuetzer_200318_210318_monos_UV2	10938	1801.97	681.292	3.61528	3	HLQLAVR.[524.0709496818]	H2A_XENLA_Luger	0.92707	A	AT-C4H5N3O1
A_Stuetzer_200318_210318_monos_UV1	10942	1804.35	550.88	3.65912	3	HLQLAVR.[813.1173235546]	H2A_XENLA_Luger	603.898	A	ACT-C4H5N3O1
A_Stuetzer_200318_210318_monos_UV1	10947	1805.02	449.199	3.94114	3	HLQLAVR.[509.0712836499]	H2A_XENLA_Luger	0.868072	A	A+C5H7O5P1
A_Stuetzer_200318_210318_monos_UV1	10948	1805.16	825.816	3.46081	2	HLQLAVR.[813.1173235546]	H2A_XENLA_Luger	604.314	A	ACT-C4H5N3O1
A_Stuetzer_200318_210318_monos_UV2	10951	1803.83	550.88	4.30691	2	HLQLAVR.[814.1125725227]	H2A_XENLA_Luger	1.6874	C	CG+C5H7O5P1
A_Stuetzer_200318_210318_monos_UV2	10962	1805.41	673.295	4.42956	2	HLQLAVR.[509.0712836499]	H2A_XENLA_Luger	1.24119	A	A+C5H7O5P1
A_Stuetzer_200318_210318_monos_UV1	10966	1807.79	516.766	8.59954	2	HLQLAVR.[196.0136767771]	H2A_XENLA_Luger	1.37095	A	A-C5H5N5
A_Stuetzer_200318_210318_monos_UV2	10971	1806.62	825.816	2.06529	3	HLQLAVR.[813.1173235546]	H2A_XENLA_Luger	603.648	A	ACT-C4H5N3O1
A_Stuetzer_200318_210318_monos_UV2	10978	1807.66	766.831	5.92717	3	YRPGTVALR.[500.0597166818]	H3_XENLA_Luger	0.0736332	T	CT-C4H5N3O1
A_Stuetzer_200318_210318_monos_UV1	10987	1810.87	681.293	7.01084	2	HLQLAVR.[524.0709496818]	H2A_XENLA_Luger	1.37501	A	AT-C4H5N3O1
A_Stuetzer_200318_210318_monos_UV2	10990	1809.32	516.767	8.03054	3	HLQLAVR.[196.0136767771]	H2A_XENLA_Luger	2.31583	A	A-C5H5N5
A_Stuetzer_200318_210318_monos_UV1	10997	1812.33	454.531	5.33283	3	HLQLAVR.[524.0709496818]	H2A_XENLA_Luger	1.38663	A	AT-C4H5N3O1
A_Stuetzer_200318_210318_monos_UV2	11004	1811.29	681.293	6.99178	2	HLQLAVR.[524.0709496818]	H2A_XENLA_Luger	1.55418	A	AT-C4H5N3O1
A_Stuetzer_200318_210318_monos_UV2	11005	1811.43	454.531	7.12041	3	HLQLAVR.[524.0709496818]	H2A_XENLA_Luger	1.58805	A	AT-C4H5N3O1
A_Stuetzer_200318_210318_monos_UV1	11015	1814.99	550.88	3.5828	3	HLQLAVR.[814.1125725227]	H2A_XENLA_Luger	1.90899	C	CG+C5H7O5P1
A_Stuetzer_200318_210318_monos_UV1	11017	1815.26	825.816	2.03142	2	HLQLAVR.[813.1173235546]	H2A_XENLA_Luger	604.388	A	ACT-C4H5N3O1
A_Stuetzer_200318_210318_monos_UV2	11029	1814.94	550.88	3.62519	3	HLQLAVR.[814.1125725227]	H2A_XENLA_Luger	2.35217	C	CG+C5H7O5P1
A_Stuetzer_200318_210318_monos_UV1	11033	1817.64	516.767	10.154	2	HLQLAVR.[196.0136767771]	H2A_XENLA_Luger	2.78827	A	A-C5H5N5
A_Stuetzer_200318_210318_monos_UV2	11039	1816.46	825.817	2.08832	3	HLQLAVR.[814.1125725227]	H2A_XENLA_Luger	2.98987	C	CG+C5H7O5P1
A_Stuetzer_200318_210318_monos_UV2	11041	1816.73	681.238	6.86917	3	HLQLAVR.[1204.1953926188]	H2A_XENLA_Luger	486.1	C	CCTT
A_Stuetzer_200318_210318_monos_UV2	11048	1817.8	767.609	4.13486	2	YRPGTVALR.[1268.2253424912]	H3_XENLA_Luger	2.99168	G	AAAG-H2O1
A_Stuetzer_200318_210318_monos_UV1	11053	1820.59	681.293	5.21522	2	HLQLAVR.[524.0709496818]	H2A_XENLA_Luger	1.92601	A	AT-C4H5N3O1
A_Stuetzer_200318_210318_monos_UV2	11054	1818.72	516.767	14.1728	3	HLQLAVR.[196.0136767771]	H2A_XENLA_Luger	2.67016	A	A-C5H5N5
A_Stuetzer_200318_210318_monos_UV1	11060	1821.64	454.531	3.66161	3	HLQLAVR.[524.0709496818]	H2A_XENLA_Luger	1.92376	A	AT-C4H5N3O1
A_Stuetzer_200318_210318_monos_UV1	11063	1822.05	655.233	1.95619	3	HLQLAVR.[1126.1749304274]	H2A_XENLA_Luger	508.363	A	AACT-C4H5N3O1
A_Stuetzer_200318_210318_monos_UV2	11069	1820.95	681.293	5.19793	2	HLQLAVR.[524.0709496818]	H2A_XENLA_Luger	2.18129	A	AT-C4H5N3O1
A_Stuetzer_200318_210318_monos_UV2	11070	1821.09	454.531	3.67343	3	HLQLAVR.[524.0709496818]	H2A_XENLA_Luger	2.25946	A	AT-C4H5N3O1
A_Stuetzer_200318_210318_monos_UV1	11084	1825.16	550.88	2.15407	3	HLQLAVR.[814.1125725227]	H2A_XENLA_Luger	2.57376	C	CG+C5H7O5P1
A_Stuetzer_200318_210318_monos_UV2	11094	1824.56	550.88	2.16217	3	HLQLAVR.[814.1125725227]	H2A_XENLA_Luger	2.13058	C	CG+C5H7O5P1
A_Stuetzer_200318_210318_monos_UV1	11100	1827.54	516.767	7.01179	2	HLQLAVR.[196.0136767771]	H2A_XENLA_Luger	1.9615	A	A-C5H5N5
A_Stuetzer_200318_210318_monos_UV2	11114	1827.47	681.57	5.06565	2	HLQLAVR.[1205.1919774593]	H2A_XENLA_Luger	486.788	A	AACC-H3N1
A_Stuetzer_200318_210318_monos_UV2	11116	1827.74	655.233	3.38297	3	HLQLAVR.[1126.1749304274]	H2A_XENLA_Luger	509.388	A	AACT-C4H5N3O1
A_Stuetzer_200318_210318_monos_UV1	11117	1830.13	681.294	5.25936	2	HLQLAVR.[524.0709496818]	H2A_XENLA_Luger	2.65991	A	AT-C4H5N3O1
A_Stuetzer_200318_210318_monos_UV1	11121	1830.67	558.884	3.71038	3	HLQLAVR.[837.1285565546]	H2A_XENLA_Luger	596.229	A	AAT-C4H5N3O1
A_Stuetzer_200318_210318_monos_UV2	11123	1828.72	516.767	4.89837	3	HLQLAVR.[196.0136767771]	H2A_XENLA_Luger	2.43394	A	A-C5H5N5
A_Stuetzer_200318_210318_monos_UV1	11130	1832	655.232	1.96863	3	HLQLAVR.[1126.1749304274]	H2A_XENLA_Luger	507.897	A	AACT-C4H5N3O1
A_Stuetzer_200318_210318_monos_UV2	11133	1830.12	767.944	2.01056	3	YRPGTVALR.[1269.2093584593]	H3_XENLA_Luger	5.68789	G	AAAG-H3N1
A_Stuetzer_200318_210318_monos_UV2	11137	1830.61	558.884	3.44498	3	HLQLAVR.[837.1285565546]	H2A_XENLA_Luger	596.666	A	AAT-C4H5N3O1
A_Stuetzer_200318_210318_monos_UV2	11149	1832.32	681.293	3.65317	2	HLQLAVR.[524.0709496818]	H2A_XENLA_Luger	1.91253	A	AT-C4H5N3O1
A_Stuetzer_200318_210318_monos_UV1	11167	1837.3	539.759	2.90474	2	KLPFQR.[290.0303898409]	H3_XENLA_Luger	2.46656	C	C-H3N1
A_Stuetzer_200318_210318_monos_UV1	11171	1837.94	767.609	0.870607	3	YRPGTVALR.[1268.2253424912]	H3_XENLA_Luger	3.25223	G	AAAG-H2O1
A_Stuetzer_200318_210318_monos_UV1	11174	1838.34	516.767	6.14044	2	HLQLAVR.[196.0136767771]	H2A_XENLA_Luger	2.90638	A	A-C5H5N5
A_Stuetzer_200318_210318_monos_UV2	11178	1836.43	638.894	2.0948	3	HLQLAVR.[1078.1524644274]	H2A_XENLA_Luger	2.51889	C	CCCT-C4H5N3O1
A_Stuetzer_200318_210318_monos_UV1	11189	1840.54	638.894	3.548	3	HLQLAVR.[1078.1524644274]	H2A_XENLA_Luger	2.70369	C	CCCT-C4H5N3O1
A_Stuetzer_200318_210318_monos_UV1	11193	1841.07	558.884	2.2254	3	HLQLAVR.[837.1285565546]	H2A_XENLA_Luger	596.12	A	AAT-C4H5N3O1
A_Stuetzer_200318_210318_monos_UV2	11196	1838.92	539.758	4.29544	2	KLPFQR.[290.0303898409]	H3_XENLA_Luger	0.318059	C	C-H3N1
A_Stuetzer_200318_210318_monos_UV2	11202	1839.72	681.571	1.96905	2	HLQLAVR.[1205.1919774593]	H2A_XENLA_Luger	487.594	A	AACC-H3N1
A_Stuetzer_200318_210318_monos_UV2	11219	1842.07	558.884	5.08406	3	HLQLAVR.[837.1285565546]	H2A_XENLA_Luger	595.245	A	AAT-C4H5N3O1
A_Stuetzer_200318_210318_monos_UV1	11224	1845.61	837.822	1.98846	2	HLQLAVR.[837.1285565546]	H2A_XENLA_Luger	596.158	A	AAT-C4H5N3O1
A_Stuetzer_200318_210318_monos_UV2	11224	1842.74	837.821	2.02083	2	HLQLAVR.[837.1285565546]	H2A_XENLA_Luger	594.919	A	AAT-C4H5N3O1
A_Stuetzer_200318_210318_monos_UV1	11232	1846.85	539.759	4.31153	2	KLPFQR.[290.0303898409]	H3_XENLA_Luger	2.12732	C	C-H3N1
A_Stuetzer_200318_210318_monos_UV1	11238	1847.71	813.314	2.04943	2	HLQLAVR.[789.1060905546]	H2A_XENLA_Luger	3.04336	T	CCT-C4H5N3O1
A_Stuetzer_200318_210318_monos_UV1	11242	1848.31	516.767	6.11773	2	HLQLAVR.[196.0136767771]	H2A_XENLA_Luger	2.43394	A	A-C5H5N5
A_Stuetzer_200318_210318_monos_UV2	11253	1846.83	638.893	2.18713	3	HLQLAVR.[1078.1524644274]	H2A_XENLA_Luger	1.27696	C	CCCT-C4H5N3O1
A_Stuetzer_200318_210318_monos_UV2	11260	1847.77	957.838	0.238888	3	HLQLAVR.[1078.1524644274]	H2A_XENLA_Luger	2.90948	C	CCCT-C4H5N3O1
A_Stuetzer_200318_210318_monos_UV1	11262	1851.12	638.894	2.22539	3	HLQLAVR.[1078.1524644274]	H2A_XENLA_Luger	2.51889	C	CCCT-C4H5N3O1
A_Stuetzer_200318_210318_monos_UV2	11262	1848.04	813.312	2.14408	2	HLQLAVR.[789.1060905546]	H2A_XENLA_Luger	0.716962	C	CCT-C4H5N3O1
A_Stuetzer_200318_210318_monos_UV1	11267	1851.89	558.884	2.14619	3	HLQLAVR.[837.1285565546]	H2A_XENLA_Luger	595.792	A	AAT-C4H5N3O1
A_Stuetzer_200318_210318_monos_UV2	11271	1849.38	539.758	5.98809	3	KLPFQR.[290.0303898409]	H3_XENLA_Luger	1.10961	C	C-H3N1
A_Stuetzer_200318_210318_monos_UV1	11281	1853.88	731.968	2.80252	3	DNIQGITKPAIR.[867.1391216184]	H4_XENLA_Luger	453.557	C	CCC-H2O1
A_Stuetzer_200318_210318_monos_UV2	11292	1852.22	542.545	5.22762	2	HLQLAVR.[789.1060905546]	H2A_XENLA_Luger	1.79584	C	CCT-C4H5N3O1
A_Stuetzer_200318_210318_monos_UV1	11307	1857.61	813.314	7.21751	2	HLQLAVR.[789.1060905546]	H2A_XENLA_Luger	2.66814	C	CCT-C4H5N3O1
A_Stuetzer_200318_210318_monos_UV1	11313	1858.47	668.79	5.60853	2	HLQLAVR.[500.0597166818]	H2A_XENLA_Luger	1.95744	C	CT-C4H5N3O1
A_Stuetzer_200318_210318_monos_UV2	11316	1855.51	767.943	0.868402	2	YRPGTVALR.[1269.2080225869]	H3_XENLA_Luger	5.63191	G	CGGT
A_Stuetzer_200318_210318_monos_UV1	11323	1859.92	542.545	2.15233	3	HLQLAVR.[789.1060905546]	H2A_XENLA_Luger	2.92082	C	CCT-C4H5N3O1
A_Stuetzer_200318_210318_monos_UV2	11327	1857.11	638.895	2.09914	3	HLQLAVR.[1078.1524644274]	H2A_XENLA_Luger	3.48629	C	CCCT-C4H5N3O1
A_Stuetzer_200318_210318_monos_UV1	11334	1861.65	558.884	1.01712	3	HLQLAVR.[837.1285565546]	H2A_XENLA_Luger	595.464	A	AAT-C4H5N3O1
A_Stuetzer_200318_210318_monos_UV2	11338	1858.6	731.964	1.69928	2	DNIQGITKPAIR.[868.1231375865]	H4_XENLA_Luger	0.733699	C	CCC-H3N1
A_Stuetzer_200318_210318_monos_UV2	11346	1859.82	668.79	3.96954	2	HLQLAVR.[500.0597166818]	H2A_XENLA_Luger	2.13996	C	CT-C4H5N3O1
A_Stuetzer_200318_210318_monos_UV2	11348	1860.09	813.314	7.18243	2	HLQLAVR.[789.1060905546]	H2A_XENLA_Luger	2.21787	C	CCT-C4H5N3O1
A_Stuetzer_200318_210318_monos_UV1	11349	1863.9	638.894	2.14986	3	HLQLAVR.[1078.1524644274]	H2A_XENLA_Luger	2.13676	C	CCCT-C4H5N3O1
A_Stuetzer_200318_210318_monos_UV2	11364	1862.46	668.327	5.51639	2	HLQLAVR.[498.1264162237]	H2A_XENLA_Luger	756.201	C	CC-H2O1-H1O3P1
A_Stuetzer_200318_210318_monos_UV2	11367	1862.86	542.545	5.34541	2	HLQLAVR.[789.1060905546]	H2A_XENLA_Luger	2.24583	C	CCT-C4H5N3O1
A_Stuetzer_200318_210318_monos_UV1	11370	1867.05	813.314	5.22778	2	HLQLAVR.[789.1060905546]	H2A_XENLA_Luger	3.04336	C	CCT-C4H5N3O1
A_Stuetzer_200318_210318_monos_UV1	11371	1867.18	767.611	0.843955	3	YRPGTVALR.[1268.2253424912]	H3_XENLA_Luger	0.588097	G	AAAG-H2O1
A_Stuetzer_200318_210318_monos_UV1	11387	1869.77	542.545	2.16267	3	HLQLAVR.[789.1060905546]	H2A_XENLA_Luger	3.14582	C	CCT-C4H5N3O1
A_Stuetzer_200318_210318_monos_UV1	11397	1871.56	560.877	1.35075	3	KLPFQR.[892.1343705865]	H3_XENLA_Luger	2.82164	C	ACC-H3N1
A_Stuetzer_200318_210318_monos_UV2	11405	1868.68	560.878	1.40286	3	KLPFQR.[892.1343705865]	H3_XENLA_Luger	3.47456	C	ACC-H3N1
A_Stuetzer_200318_210318_monos_UV2	11409	1869.35	813.314	5.26669	3	HLQLAVR.[789.1060905546]	H2A_XENLA_Luger	2.81823	C	CCT-C4H5N3O1
A_Stuetzer_200318_210318_monos_UV2	11416	1870.47	635.617	0.838877	3	DNIQGITKPAIR.[579.0767637137]	H4_XENLA_Luger	3.01475	C	CC-H3N1
A_Stuetzer_200318_210318_monos_UV2	11424	1871.66	681.237	1.99811	3	HLQLAVR.[1205.1919774593]	H2A_XENLA_Luger	2.75596	A	AACC-H3N1
A_Stuetzer_200318_210318_monos_UV1	11430	1876.46	635.616	4.16041	3	DNIQGITKPAIR.[579.0767637137]	H4_XENLA_Luger	2.25592	C	CC-H3N1
A_Stuetzer_200318_210318_monos_UV1	11431	1876.6	813.314	5.2443	2	HLQLAVR.[789.1060905546]	H2A_XENLA_Luger	3.15527	C	CCT-C4H5N3O1
A_Stuetzer_200318_210318_monos_UV2	11431	1872.68	542.545	3.6696	2	HLQLAVR.[789.1060905546]	H2A_XENLA_Luger	3.14582	C	CCT-C4H5N3O1
A_Stuetzer_200318_210318_monos_UV1	11456	1880.24	516.767	6.40558	2	HLQLAVR.[196.0136767771]	H2A_XENLA_Luger	2.19772	A	A-C5H5N5
A_Stuetzer_200318_210318_monos_UV1	11461	1880.97	681.236	2.08555	3	HLQLAVR.[1205.1919774593]	H2A_XENLA_Luger	4.18947	A	AACC-H3N1
A_Stuetzer_200318_210318_monos_UV1	11469	1882.11	542.544	2.31002	3	HLQLAVR.[789.1060905546]	H2A_XENLA_Luger	0.783356	C	CCT-C4H5N3O1
A_Stuetzer_200318_210318_monos_UV2	11477	1879.31	560.876	2.51197	2	KLPFQR.[892.1343705865]	H3_XENLA_Luger	0.53639	C	ACC-H3N1
A_Stuetzer_200318_210318_monos_UV1	11478	1883.42	668.79	5.61578	2	HLQLAVR.[500.0597166818]	H2A_XENLA_Luger	1.68365	C	CT-C4H5N3O1
A_Stuetzer_200318_210318_monos_UV2	11482	1880.08	813.313	3.5978	3	HLQLAVR.[789.1060905546]	H2A_XENLA_Luger	1.16723	C	CCT-C4H5N3O1
A_Stuetzer_200318_210318_monos_UV2	11491	1881.29	635.95	1.14853	2	DNIQGITKPAIR.[579.0767637137]	H4_XENLA_Luger	527.793	C	CC-H3N1
A_Stuetzer_200318_210318_monos_UV2	11496	1881.94	668.789	5.55096	2	HLQLAVR.[500.0597166818]	H2A_XENLA_Luger	0.497243	C	CT-C4H5N3O1
A_Stuetzer_200318_210318_monos_UV2	11499	1882.41	516.766	5.77043	3	HLQLAVR.[196.0136767771]	H2A_XENLA_Luger	0.42607	A	A-C5H5N5
A_Stuetzer_200318_210318_monos_UV1	11500	1886.55	813.314	3.56452	2	HLQLAVR.[789.1060905546]	H2A_XENLA_Luger	3.2685	C	CCT-C4H5N3O1
A_Stuetzer_200318_210318_monos_UV2	11505	1883.27	681.292	5.33349	2	HLQLAVR.[524.0709496818]	H2A_XENLA_Luger	0.604985	A	AT-C4H5N3O1
A_Stuetzer_200318_210318_monos_UV2	11510	1883.94	454.531	3.8364	2	HLQLAVR.[525.0661986499]	H2A_XENLA_Luger	0.695132	G	G+C5H7O5P1
A_Stuetzer_200318_210318_monos_UV2	11511	1884.08	681.236	5.17859	2	HLQLAVR.[1205.1919774593]	H2A_XENLA_Luger	4.27906	A	AACC-H3N1
A_Stuetzer_200318_210318_monos_UV2	11515	1884.62	542.544	3.86627	2	HLQLAVR.[789.1060905546]	H2A_XENLA_Luger	0.895854	C	CCT-C4H5N3O1
A_Stuetzer_200318_210318_monos_UV1	11527	1890.55	681.236	3.46039	3	HLQLAVR.[1205.1919774593]	H2A_XENLA_Luger	3.6519	C	AACC-H3N1
A_Stuetzer_200318_210318_monos_UV1	11544	1893.12	668.789	9.21651	2	HLQLAVR.[500.0597166818]	H2A_XENLA_Luger	1.13608	C	CT-C4H5N3O1	10
A_Stuetzer_200318_210318_monos_UV2	11562	1891.3	813.314	2.17334	2	HLQLAVR.[789.1060905546]	H2A_XENLA_Luger	2.21787	C	CCT-C4H5N3O1
A_Stuetzer_200318_210318_monos_UV2	11570	1892.48	668.79	9.26701	2	HLQLAVR.[500.0597166818]	H2A_XENLA_Luger	1.68365	C	CT-C4H5N3O1
A_Stuetzer_200318_210318_monos_UV2	11574	1893.01	516.767	5.23333	3	HLQLAVR.[196.0136767771]	H2A_XENLA_Luger	1.9615	A	A-C5H5N5
A_Stuetzer_200318_210318_monos_UV2	11582	1894.19	681.236	1.99986	3	HLQLAVR.[1205.1919774593]	H2A_XENLA_Luger	4.27906	A	AACC-H3N1
A_Stuetzer_200318_210318_monos_UV1	11606	1902.26	739.968	4.07141	3	DNIQGITKPAIR.[892.1343705865]	H4_XENLA_Luger	1.02706	C	ACC-H3N1
A_Stuetzer_200318_210318_monos_UV1	11608	1902.53	539.602	3.85807	3	DNIQGITKPAIR.[290.0303898409]	H4_XENLA_Luger	622.273	C	C-H3N1
A_Stuetzer_200318_210318_monos_UV1	11610	1902.86	668.789	8.13157	2	HLQLAVR.[500.0597166818]	H2A_XENLA_Luger	1.13608	C	CT-C4H5N3O1
A_Stuetzer_200318_210318_monos_UV1	11613	1903.26	808.396	4.35205	2	DNIQGITKPAIR.[290.0303898409]	H4_XENLA_Luger	1.06432	C	C-H3N1
A_Stuetzer_200318_210318_monos_UV1	11614	1903.39	646.897	0.875313	3	HLQLAVR.[1102.1636974274]	H2A_XENLA_Luger	1.22841	C	ACCT-C4H5N3O1
A_Stuetzer_200318_210318_monos_UV1	11619	1904.19	825.319	5.22056	2	HLQLAVR.[813.1173235546]	H2A_XENLA_Luger	1.87773	A	ACT-C4H5N3O1
A_Stuetzer_200318_210318_monos_UV1	11621	1904.46	550.548	3.56038	3	HLQLAVR.[813.1173235546]	H2A_XENLA_Luger	1.73125	A	ACT-C4H5N3O1
A_Stuetzer_200318_210318_monos_UV2	11623	1900.01	740.303	2.89603	3	DNIQGITKPAIR.[892.1343705865]	H4_XENLA_Luger	453.944	C	ACC-H3N1
A_Stuetzer_200318_210318_monos_UV2	11641	1902.64	668.789	10.653	2	HLQLAVR.[500.0597166818]	H2A_XENLA_Luger	1.22734	C	CT-C4H5N3O1
A_Stuetzer_200318_210318_monos_UV2	11644	1902.98	767.609	0.827034	3	YRPGTVALR.[1268.2253424912]	H3_XENLA_Luger	3.12196	G	AAAG-H2O1
A_Stuetzer_200318_210318_monos_UV2	11648	1903.51	550.548	3.60752	2	HLQLAVR.[813.1173235546]	H2A_XENLA_Luger	1.84211	A	ACT-C4H5N3O1
A_Stuetzer_200318_210318_monos_UV2	11651	1903.92	825.318	3.60251	2	HLQLAVR.[813.1173235546]	H2A_XENLA_Luger	0.483139	A	ACT-C4H5N3O1
A_Stuetzer_200318_210318_monos_UV1	11673	1912.04	668.789	7.43535	2	HLQLAVR.[500.0597166818]	H2A_XENLA_Luger	1.13608	C	CT-C4H5N3O1
A_Stuetzer_200318_210318_monos_UV1	11674	1912.17	740.303	2.96413	3	DNIQGITKPAIR.[892.1343705865]	H4_XENLA_Luger	453.614	C	ACC-H3N1
A_Stuetzer_200318_210318_monos_UV1	11688	1914.17	550.548	5.19612	3	HLQLAVR.[813.1173235546]	H2A_XENLA_Luger	1.95297	A	ACT-C4H5N3O1
A_Stuetzer_200318_210318_monos_UV1	11689	1914.31	825.319	5.28387	2	HLQLAVR.[813.1173235546]	H2A_XENLA_Luger	1.8143	A	ACT-C4H5N3O1
A_Stuetzer_200318_210318_monos_UV1	11701	1916.11	825.318	7.09583	2	HLQLAVR.[813.1173235546]	H2A_XENLA_Luger	0.787236	A	ACT-C4H5N3O1
A_Stuetzer_200318_210318_monos_UV2	11701	1910.89	739.968	1.82688	3	DNIQGITKPAIR.[892.1343705865]	H4_XENLA_Luger	0.614645	C	ACC-H3N1
A_Stuetzer_200318_210318_monos_UV1	11704	1916.52	696.288	0.952013	2	KLPFQR.[603.0879967137]	H3_XENLA_Luger	1.71582	C	AC-H3N1
A_Stuetzer_200318_210318_monos_UV2	11712	1912.49	668.789	7.41092	2	HLQLAVR.[500.0597166818]	H2A_XENLA_Luger	1.04482	C	CT-C4H5N3O1
A_Stuetzer_200318_210318_monos_UV1	11737	1921.58	668.789	5.57551	2	HLQLAVR.[500.0597166818]	H2A_XENLA_Luger	1.22734	C	CT-C4H5N3O1
A_Stuetzer_200318_210318_monos_UV1	11739	1921.85	739.968	2.86652	3	DNIQGITKPAIR.[892.1343705865]	H4_XENLA_Luger	1.02706	C	ACC-H3N1
A_Stuetzer_200318_210318_monos_UV2	11739	1916.19	825.318	7.13605	2	HLQLAVR.[813.1173235546]	H2A_XENLA_Luger	1.00081	A	ACT-C4H5N3O1
A_Stuetzer_200318_210318_monos_UV2	11740	1916.33	550.548	5.21597	3	HLQLAVR.[813.1173235546]	H2A_XENLA_Luger	1.84211	A	ACT-C4H5N3O1
A_Stuetzer_200318_210318_monos_UV1	11751	1923.64	550.548	2.18077	3	HLQLAVR.[813.1173235546]	H2A_XENLA_Luger	0.622618	A	ACT-C4H5N3O1
A_Stuetzer_200318_210318_monos_UV2	11779	1921.82	739.969	2.87404	3	DNIQGITKPAIR.[892.1343705865]	H4_XENLA_Luger	1.76941	C	ACC-H3N1
A_Stuetzer_200318_210318_monos_UV2	11785	1922.72	668.789	5.6163	2	HLQLAVR.[500.0597166818]	H2A_XENLA_Luger	1.40987	C	CT-C4H5N3O1
A_Stuetzer_200318_210318_monos_UV1	11791	1930.24	844.654	1.63152	3	DNIQGITKPAIR.[1205.1919774593]	H4_XENLA_Luger	395.386	C	AACC-H3N1
A_Stuetzer_200318_210318_monos_UV1	11795	1930.89	643.954	3.15825	3	DNIQGITKPAIR.[603.0879967137]	H4_XENLA_Luger	521.292	C	AC-H3N1
A_Stuetzer_200318_210318_monos_UV2	11807	1925.9	550.548	2.1897	2	HLQLAVR.[813.1173235546]	H2A_XENLA_Luger	1.22482	A	ACT-C4H5N3O1
A_Stuetzer_200318_210318_monos_UV2	11811	1926.44	825.318	3.54862	3	HLQLAVR.[813.1173235546]	H2A_XENLA_Luger	1.02957	A	ACT-C4H5N3O1
A_Stuetzer_200318_210318_monos_UV2	11845	1931.7	643.62	1.96462	3	DNIQGITKPAIR.[603.0879967137]	H4_XENLA_Luger	2.31436	C	AC-H3N1
A_Stuetzer_200318_210318_monos_UV1	11853	1940.31	643.954	1.92181	3	DNIQGITKPAIR.[603.0879967137]	H4_XENLA_Luger	521.102	C	AC-H3N1
A_Stuetzer_200318_210318_monos_UV1	11887	1946.08	686.572	2.02205	3	HLQLAVR.[1220.1916434912]	H2A_XENLA_Luger	485.093	A	AATC-H3N1
A_Stuetzer_200318_210318_monos_UV2	11903	1941.19	643.62	1.85671	2	DNIQGITKPAIR.[603.0879967137]	H4_XENLA_Luger	1.23738	C	AC-H3N1
A_Stuetzer_200318_210318_monos_UV1	11939	1954.98	748.307	4.28433	3	DNIQGITKPAIR.[916.1456035865]	H4_XENLA_Luger	449.059	C	AAC-H3N1
A_Stuetzer_200318_210318_monos_UV1	11941	1955.31	841.317	4.19759	3	DNIQGITKPAIR.[1196.1804104912]	H4_XENLA_Luger	1.56696	C	ACTC-H3N1
A_Stuetzer_200318_210318_monos_UV2	11943	1947	568.88	1.2226	3	KLPFQR.[915.149018746]	H3_XENLA_Luger	585.638	C	CTT
A_Stuetzer_200318_210318_monos_UV2	11950	1948.04	706.951	2.03018	2	YQKSTELLIR.[868.1231375865]	H3_XENLA_Luger	1.81892	C	CCC-H3N1
A_Stuetzer_200318_210318_monos_UV2	11977	1952.01	643.621	2.97465	3	DNIQGITKPAIR.[603.0879967137]	H4_XENLA_Luger	3.09122	C	AC-H3N1
A_Stuetzer_200318_210318_monos_UV2	11983	1952.88	748.306	4.00683	3	DNIQGITKPAIR.[916.1456035865]	H4_XENLA_Luger	447.59	C	AAC-H3N1
A_Stuetzer_200318_210318_monos_UV2	11986	1953.54	841.318	3.93481	3	DNIQGITKPAIR.[1196.1804104912]	H4_XENLA_Luger	1.80468	C	ACTC-H3N1
A_Stuetzer_200318_210318_monos_UV2	11998	1955.28	670.895	1.00381	2	KLPFQR.[1221.1868924593]	H3_XENLA_Luger	500.109	C	ACCG-H3N1
A_Stuetzer_200318_210318_monos_UV1	12005	1966	566.209	2.4091	3	KLPFQR.[908.1292855865]	H3_XENLA_Luger	2.41105	C	CCG-H3N1
A_Stuetzer_200318_210318_monos_UV1	12009	1966.54	686.57	1.9709	3	HLQLAVR.[1220.1916434912]	H2A_XENLA_Luger	483.047	A	AATC-H3N1
A_Stuetzer_200318_210318_monos_UV1	12010	1966.68	747.972	2.85902	3	DNIQGITKPAIR.[915.149018746]	H4_XENLA_Luger	445.558	C	CTT
A_Stuetzer_200318_210318_monos_UV1	12011	1966.81	652.229	2.10105	3	HLQLAVR.[1117.1633634593]	H2A_XENLA_Luger	510.347	A	ACTT-C4H5N3O1
A_Stuetzer_200318_210318_monos_UV1	12012	1966.95	915.4	5.09325	2	YQKSTELLIR.[579.0767637137]	H3_XENLA_Luger	3.3075	C	CC-H3N1
A_Stuetzer_200318_210318_monos_UV2	12021	1958.95	566.208	1.40379	3	KLPFQR.[908.1292855865]	H3_XENLA_Luger	2.08766	C	CCG-H3N1
A_Stuetzer_200318_210318_monos_UV2	12031	1960.49	652.229	3.45365	3	HLQLAVR.[1117.1633634593]	H2A_XENLA_Luger	510.909	A	ACTT-C4H5N3O1
A_Stuetzer_200318_210318_monos_UV2	12043	1962.38	610.602	5.30491	2	YQKSTELLIR.[579.0767637137]	H3_XENLA_Luger	2.46544	C	CC-H3N1
A_Stuetzer_200318_210318_monos_UV1	12044	1971.37	670.561	2.05583	3	KLPFQR.[1220.1916434912]	H3_XENLA_Luger	496.749	C	AATC-H3N1	14
A_Stuetzer_200318_210318_monos_UV2	12046	1962.85	841.318	5.30107	3	DNIQGITKPAIR.[1196.1804104912]	H4_XENLA_Luger	1.80468	C	ACTC-H3N1
A_Stuetzer_200318_210318_monos_UV1	12055	1972.97	610.601	7.1444	3	YQKSTELLIR.[579.0767637137]	H3_XENLA_Luger	0.744543	C	CC-H3N1
A_Stuetzer_200318_210318_monos_UV2	12057	1964.7	670.562	1.0031	3	KLPFQR.[1220.1916434912]	H3_XENLA_Luger	498.388	C	AATC-H3N1
A_Stuetzer_200318_210318_monos_UV1	12058	1973.37	745.3	5.57628	3	DNIQGITKPAIR.[907.1340366184]	H4_XENLA_Luger	445.885	C	ATC-H3N1
A_Stuetzer_200318_210318_monos_UV2	12077	1967.56	745.634	6.05776	3	DNIQGITKPAIR.[908.1292855865]	H4_XENLA_Luger	449.341	C	CCG-H3N1
A_Stuetzer_200318_210318_monos_UV1	12087	1977.41	849.652	2.84813	3	DNIQGITKPAIR.[1220.1916434912]	H4_XENLA_Luger	391.249	C	AATC-H3N1
A_Stuetzer_200318_210318_monos_UV1	12099	1979.08	652.229	3.50242	3	HLQLAVR.[1117.1633634593]	H2A_XENLA_Luger	510.628	A	ACTT-C4H5N3O1
A_Stuetzer_200318_210318_monos_UV2	12116	1972.96	652.564	3.56743	3	HLQLAVR.[1118.1586124274]	H2A_XENLA_Luger	515.947	C	CCGT-C4H5N3O1
A_Stuetzer_200318_210318_monos_UV2	12117	1973.1	566.209	1.44785	3	KLPFQR.[908.1292855865]	H3_XENLA_Luger	2.41105	C	CCG-H3N1
A_Stuetzer_200318_210318_monos_UV1	12123	1982.81	745.301	5.5762	3	DNIQGITKPAIR.[907.1452696184]	H4_XENLA_Luger	442.987	C	CCG-H2O1
A_Stuetzer_200318_210318_monos_UV1	12129	1983.93	811.303	0.872475	3	YQKSTELLIR.[1181.1807444593]	H3_XENLA_Luger	1.43874	C	ACCC-H3N1
A_Stuetzer_200318_210318_monos_UV2	12130	1974.97	670.562	2.10714	3	KLPFQR.[1220.1916434912]	H3_XENLA_Luger	497.66	C	AATC-H3N1
A_Stuetzer_200318_210318_monos_UV1	12144	1986.65	849.655	3.97467	3	DNIQGITKPAIR.[1220.2028764912]	H4_XENLA_Luger	389.929	C	ACCG-H2O1
A_Stuetzer_200318_210318_monos_UV2	12151	1977.91	745.3	3.07773	3	DNIQGITKPAIR.[907.1340366184]	H4_XENLA_Luger	446.869	C	ATC-H3N1
A_Stuetzer_200318_210318_monos_UV1	12154	1988.43	770.876	9.49092	2	YQKSTELLIR.[290.0303898409]	H3_XENLA_Luger	2.60366	C	C-H3N1
A_Stuetzer_200318_210318_monos_UV2	12164	1979.74	849.988	3.99714	2	DNIQGITKPAIR.[1221.1868924593]	H4_XENLA_Luger	395.451	C	ACCG-H3N1
A_Stuetzer_200318_210318_monos_UV1	12175	1991.68	668.79	7.83453	2	HLQLAVR.[500.0597166818]	H2A_XENLA_Luger	2.7788	C	CT-C4H5N3O1
A_Stuetzer_200318_210318_monos_UV1	12181	1992.6	745.301	4.09397	3	DNIQGITKPAIR.[907.1452696184]	H4_XENLA_Luger	443.069	C	CCG-H2O1
A_Stuetzer_200318_210318_monos_UV2	12184	1982.59	668.79	6.50822	2	HLQLAVR.[500.0597166818]	H2A_XENLA_Luger	1.68365	C	CT-C4H5N3O1
A_Stuetzer_200318_210318_monos_UV1	12185	1993.25	833.316	0.847844	2	HLQLAVR.[828.1169895865]	H2A_XENLA_Luger	599.311	A	ATT-C4H5N3O1
A_Stuetzer_200318_210318_monos_UV1	12190	1994.38	833.315	2.82282	3	DNIQGITKPAIR.[1171.1851615231]	H4_XENLA_Luger	396.968	C	CCCT-H2O1
A_Stuetzer_200318_210318_monos_UV1	12198	1995.78	704.286	1.1525	2	KLPFQR.[619.0829117137]	H3_XENLA_Luger	2.73452	C	CG-H3N1
A_Stuetzer_200318_210318_monos_UV1	12201	1996.25	849.655	3.99842	3	DNIQGITKPAIR.[1220.2028764912]	H4_XENLA_Luger	390.36	C	ACCG-H2O1
A_Stuetzer_200318_210318_monos_UV2	12202	1985.24	670.561	4.38687	3	KLPFQR.[1220.1916434912]	H3_XENLA_Luger	497.022	C	AATC-H3N1
A_Stuetzer_200318_210318_monos_UV2	12205	1985.72	652.229	3.50004	3	HLQLAVR.[1117.1633634593]	H2A_XENLA_Luger	510.628	A	ACTT-C4H5N3O1
A_Stuetzer_200318_210318_monos_UV1	12210	1997.8	770.876	9.66697	2	YQKSTELLIR.[290.0303898409]	H3_XENLA_Luger	2.73161	C	C-H3N1
A_Stuetzer_200318_210318_monos_UV2	12213	1987.17	745.635	5.55459	3	DNIQGITKPAIR.[908.1292855865]	H4_XENLA_Luger	450.897	C	CCG-H3N1
A_Stuetzer_200318_210318_monos_UV2	12224	1988.91	770.876	9.24777	2	YQKSTELLIR.[290.0303898409]	H3_XENLA_Luger	2.73339	C	C-H3N1
A_Stuetzer_200318_210318_monos_UV2	12226	1989.24	849.654	4.06712	2	DNIQGITKPAIR.[1220.2028764912]	H4_XENLA_Luger	389.404	C	ACCG-H2O1
A_Stuetzer_200318_210318_monos_UV2	12228	1989.57	811.638	2.01869	3	YQKSTELLIR.[1181.1807444593]	H3_XENLA_Luger	414.759	C	ACCC-H3N1
A_Stuetzer_200318_210318_monos_UV1	12229	2001.09	668.791	7.94281	2	HLQLAVR.[500.0597166818]	H2A_XENLA_Luger	3.96711	C	CT-C4H5N3O1
A_Stuetzer_200318_210318_monos_UV1	12230	2001.23	555.88	2.15246	3	HLQLAVR.[828.1169895865]	H2A_XENLA_Luger	598.922	A	ATT-C4H5N3O1
A_Stuetzer_200318_210318_monos_UV1	12245	2003.47	715.289	6.92578	3	YQKSTELLIR.[892.1343705865]	H3_XENLA_Luger	470.277	C	ACC-H3N1
A_Stuetzer_200318_210318_monos_UV2	12246	1992.39	668.79	7.78483	2	HLQLAVR.[500.0597166818]	H2A_XENLA_Luger	2.32249	C	CT-C4H5N3O1
A_Stuetzer_200318_210318_monos_UV1	12248	2003.93	833.317	5.2113	2	HLQLAVR.[828.1169895865]	H2A_XENLA_Luger	599.659	T	ATT-C4H5N3O1
A_Stuetzer_200318_210318_monos_UV2	12249	1992.8	833.649	2.80631	2	DNIQGITKPAIR.[1172.1691774912]	H4_XENLA_Luger	404.309	C	CCTC-H3N1	30
A_Stuetzer_200318_210318_monos_UV1	12249	2004.07	833.649	2.81776	3	DNIQGITKPAIR.[1172.1691774912]	H4_XENLA_Luger	403.796	C	CCTC-H3N1
A_Stuetzer_200318_210318_monos_UV1	12255	2005.14	555.88	5.24086	3	HLQLAVR.[828.1169895865]	H2A_XENLA_Luger	599.923	A	ATT-C4H5N3O1
A_Stuetzer_200318_210318_monos_UV1	12256	2005.28	704.285	2.27935	2	KLPFQR.[619.0829117137]	H3_XENLA_Luger	2.04066	C	CG-H3N1
A_Stuetzer_200318_210318_monos_UV1	12259	2005.74	849.655	3.98475	3	DNIQGITKPAIR.[1220.2028764912]	H4_XENLA_Luger	390.073	C	ACCG-H2O1
A_Stuetzer_200318_210318_monos_UV2	12261	1994.72	670.896	3.14985	3	KLPFQR.[1221.1868924593]	H3_XENLA_Luger	501.11	C	ACCG-H3N1
A_Stuetzer_200318_210318_monos_UV2	12269	1995.87	652.23	2.06652	3	HLQLAVR.[1117.1633634593]	H2A_XENLA_Luger	512.688	A	ACTT-C4H5N3O1
A_Stuetzer_200318_210318_monos_UV2	12272	1996.54	745.302	4.10056	3	DNIQGITKPAIR.[907.1452696184]	H4_XENLA_Luger	444.052	C	CCG-H2O1
A_Stuetzer_200318_210318_monos_UV2	12282	1998.22	704.286	1.22806	3	KLPFQR.[619.0829117137]	H3_XENLA_Luger	2.21454	C	CG-H3N1
A_Stuetzer_200318_210318_monos_UV1	12286	2010.1	670.562	2.01196	3	HLQLAVR.[1172.1691774912]	H2A_XENLA_Luger	494.101	C	CCTC-H3N1
A_Stuetzer_200318_210318_monos_UV2	12287	1998.95	770.876	9.39906	3	YQKSTELLIR.[290.0303898409]	H3_XENLA_Luger	2.73161	C	C-H3N1
A_Stuetzer_200318_210318_monos_UV2	12288	1999.09	849.321	5.37416	3	DNIQGITKPAIR.[1220.1916434912]	H4_XENLA_Luger	1.61773	C	AATC-H3N1
A_Stuetzer_200318_210318_monos_UV1	12291	2010.83	753.305	2.88675	3	DNIQGITKPAIR.[931.1565026184]	H4_XENLA_Luger	438.98	C	ACG-H2O1	3
A_Stuetzer_200318_210318_monos_UV2	12298	2000.66	714.954	6.9122	2	YQKSTELLIR.[892.1343705865]	H3_XENLA_Luger	1.51282	C	ACC-H3N1
A_Stuetzer_200318_210318_monos_UV1	12304	2012.81	714.955	9.00105	3	YQKSTELLIR.[892.1343705865]	H3_XENLA_Luger	1.98474	C	ACC-H3N1
A_Stuetzer_200318_210318_monos_UV1	12306	2013.15	833.317	7.08957	2	HLQLAVR.[828.1169895865]	H2A_XENLA_Luger	600.611	A	ATT-C4H5N3O1
A_Stuetzer_200318_210318_monos_UV2	12309	2002.26	668.79	7.88472	2	HLQLAVR.[500.0597166818]	H2A_XENLA_Luger	2.32249	C	CT-C4H5N3O1
A_Stuetzer_200318_210318_monos_UV1	12315	2014.79	555.88	3.51299	3	HLQLAVR.[828.1169895865]	H2A_XENLA_Luger	599.142	A	ATT-C4H5N3O1
A_Stuetzer_200318_210318_monos_UV2	12317	2003.51	833.317	5.20129	2	HLQLAVR.[828.1169895865]	H2A_XENLA_Luger	600.025	A	ATT-C4H5N3O1
A_Stuetzer_200318_210318_monos_UV2	12326	2004.83	670.561	1.11824	3	KLPFQR.[1220.1916434912]	H3_XENLA_Luger	496.84	C	AATC-H3N1
A_Stuetzer_200318_210318_monos_UV1	12333	2017.59	649.286	4.0354	3	DNIQGITKPAIR.[619.0829117137]	H4_XENLA_Luger	517.991	C	CG-H3N1
A_Stuetzer_200318_210318_monos_UV2	12335	2006.17	555.88	5.2238	2	HLQLAVR.[828.1169895865]	H2A_XENLA_Luger	598.483	A	ATT-C4H5N3O1
A_Stuetzer_200318_210318_monos_UV1	12350	2020.24	753.639	2.91575	3	DNIQGITKPAIR.[932.1405185865]	H4_XENLA_Luger	445.754	C	ACG-H3N1
A_Stuetzer_200318_210318_monos_UV2	12350	2008.37	704.284	1.28373	2	KLPFQR.[619.0829117137]	H3_XENLA_Luger	0.65461	C	CG-H3N1
A_Stuetzer_200318_210318_monos_UV2	12355	2009.11	849.654	4.27246	3	DNIQGITKPAIR.[1220.2028764912]	H4_XENLA_Luger	389.426	C	ACCG-H2O1
A_Stuetzer_200318_210318_monos_UV1	12362	2022.49	833.317	5.352	2	HLQLAVR.[828.1169895865]	H2A_XENLA_Luger	599.585	A	ATT-C4H5N3O1
A_Stuetzer_200318_210318_monos_UV2	12362	2010.18	714.955	8.9441	3	YQKSTELLIR.[892.1343705865]	H3_XENLA_Luger	3.10369	C	ACC-H3N1
A_Stuetzer_200318_210318_monos_UV1	12363	2022.63	714.955	8.90783	3	YQKSTELLIR.[892.1343705865]	H3_XENLA_Luger	2.70799	C	ACC-H3N1
A_Stuetzer_200318_210318_monos_UV2	12365	2010.64	649.286	1.83895	3	DNIQGITKPAIR.[619.0829117137]	H4_XENLA_Luger	516.768	C	CG-H3N1
A_Stuetzer_200318_210318_monos_UV1	12372	2024.17	555.88	2.11276	3	HLQLAVR.[828.1169895865]	H2A_XENLA_Luger	599.563	A	ATT-C4H5N3O1
A_Stuetzer_200318_210318_monos_UV2	12387	2013.83	833.316	5.29138	2	HLQLAVR.[828.1169895865]	H2A_XENLA_Luger	598.926	A	ATT-C4H5N3O1
A_Stuetzer_200318_210318_monos_UV2	12398	2015.48	555.879	5.21751	3	HLQLAVR.[828.1169895865]	H2A_XENLA_Luger	597.823	A	ATT-C4H5N3O1
A_Stuetzer_200318_210318_monos_UV1	12401	2028.7	777.352	5.42785	2	KESYAIYVYK.[290.0303898409]	H2B_XENLA_Luger	2.71356	C	C-H3N1	13
A_Stuetzer_200318_210318_monos_UV2	12413	2017.73	670.561	1.94736	3	HLQLAVR.[1173.1644264593]	H2A_XENLA_Luger	2.87885	G	GGTT-C4H5N3O1
A_Stuetzer_200318_210318_monos_UV1	12421	2031.97	833.316	5.08056	2	HLQLAVR.[828.1169895865]	H2A_XENLA_Luger	599.512	T	ATT-C4H5N3O1
A_Stuetzer_200318_210318_monos_UV2	12422	2019.06	841.65	1.75558	2	DNIQGITKPAIR.[1196.1916434912]	H4_XENLA_Luger	391.995	C	CCCG-H2O1
A_Stuetzer_200318_210318_monos_UV2	12427	2019.79	714.954	8.94365	2	YQKSTELLIR.[892.1343705865]	H3_XENLA_Luger	1.25671	C	ACC-H3N1
A_Stuetzer_200318_210318_monos_UV1	12430	2033.57	555.88	2.15404	3	HLQLAVR.[828.1169895865]	H2A_XENLA_Luger	598.702	A	ATT-C4H5N3O1
A_Stuetzer_200318_210318_monos_UV2	12431	2020.33	668.79	5.5131	2	HLQLAVR.[500.0597166818]	H2A_XENLA_Luger	1.77491	C	CT-C4H5N3O1
A_Stuetzer_200318_210318_monos_UV2	12437	2021.25	753.638	2.64411	3	DNIQGITKPAIR.[932.1405185865]	H4_XENLA_Luger	445.43	C	ACG-H3N1
A_Stuetzer_200318_210318_monos_UV2	12438	2021.39	649.284	2.92865	3	DNIQGITKPAIR.[619.0829117137]	H4_XENLA_Luger	514.041	C	CG-H3N1
A_Stuetzer_200318_210318_monos_UV1	12448	2036.7	736.964	2.99543	3	DNIQGITKPAIR.[883.1228036184]	H4_XENLA_Luger	0.631318	C	CTC-H3N1
A_Stuetzer_200318_210318_monos_UV2	12455	2023.89	833.316	5.31701	2	HLQLAVR.[828.1169895865]	H2A_XENLA_Luger	599.366	A	ATT-C4H5N3O1
A_Stuetzer_200318_210318_monos_UV2	12466	2025.48	555.88	5.15113	2	HLQLAVR.[828.1169895865]	H2A_XENLA_Luger	598.263	A	ATT-C4H5N3O1
A_Stuetzer_200318_210318_monos_UV1	12476	2040.9	819.641	1.96579	3	YQKSTELLIR.[1205.1919774593]	H3_XENLA_Luger	408.893	C	AACC-H3N1
A_Stuetzer_200318_210318_monos_UV1	12483	2042.1	618.605	7.12371	3	YQKSTELLIR.[603.0879967137]	H3_XENLA_Luger	1.60996	C	AC-H3N1
A_Stuetzer_200318_210318_monos_UV2	12491	2029.15	841.985	2.88011	2	DNIQGITKPAIR.[1197.1756594593]	H4_XENLA_Luger	399.961	C	CCCG-H3N1
A_Stuetzer_200318_210318_monos_UV2	12492	2029.28	777.35	5.34591	3	KESYAIYVYK.[290.0303898409]	H2B_XENLA_Luger	0.750639	C	C-H3N1
A_Stuetzer_200318_210318_monos_UV2	12521	2033.66	833.315	3.54019	2	HLQLAVR.[828.1169895865]	H2A_XENLA_Luger	598.046	A	ATT-C4H5N3O1
A_Stuetzer_200318_210318_monos_UV1	12525	2047.99	927.404	5.11261	2	YQKSTELLIR.[603.0879967137]	H3_XENLA_Luger	0.866572	C	AC-H3N1
A_Stuetzer_200318_210318_monos_UV2	12533	2035.46	819.305	1.95511	3	YQKSTELLIR.[1205.1919774593]	H3_XENLA_Luger	1.05955	C	AACC-H3N1
A_Stuetzer_200318_210318_monos_UV2	12553	2038.79	841.986	3.61475	3	DNIQGITKPAIR.[1197.1756594593]	H4_XENLA_Luger	401.194	C	CCCG-H3N1
A_Stuetzer_200318_210318_monos_UV2	12554	2038.92	736.965	2.92503	3	DNIQGITKPAIR.[883.1228036184]	H4_XENLA_Luger	1.79079	C	CTC-H3N1
A_Stuetzer_200318_210318_monos_UV1	12564	2053.42	618.606	9.09222	3	YQKSTELLIR.[603.0879967137]	H3_XENLA_Luger	1.95648	C	AC-H3N1
A_Stuetzer_200318_210318_monos_UV1	12573	2054.63	743.614	3.5859	3	EIAQDFKTDLR.[892.1343705865]	H3_XENLA_Luger	449.885	C	ACC-H3N1
A_Stuetzer_200318_210318_monos_UV2	12601	2045.69	618.605	7.07325	2	YQKSTELLIR.[603.0879967137]	H3_XENLA_Luger	1.70863	C	AC-H3N1
A_Stuetzer_200318_210318_monos_UV1	12623	2061.42	691.782	4.08756	2	KLPFQR.[594.0764297456]	H3_XENLA_Luger	1.55758	C	TC-H3N1
A_Stuetzer_200318_210318_monos_UV1	12659	2066.47	849.987	3.57409	3	DNIQGITKPAIR.[1221.1868924593]	H4_XENLA_Luger	394.517	C	ACCG-H3N1
A_Stuetzer_200318_210318_monos_UV1	12677	2068.92	722.958	8.81827	3	YQKSTELLIR.[916.1456035865]	H3_XENLA_Luger	1.9733	C	AAC-H3N1
A_Stuetzer_200318_210318_monos_UV2	12679	2056.64	618.939	9.02232	2	YQKSTELLIR.[603.0879967137]	H3_XENLA_Luger	541.411	C	AC-H3N1
A_Stuetzer_200318_210318_monos_UV1	12705	2072.88	691.783	2.68818	2	KLPFQR.[594.0764297456]	H3_XENLA_Luger	3.58685	C	TC-H3N1
A_Stuetzer_200318_210318_monos_UV1	12717	2075.04	816.304	6.84831	3	YQKSTELLIR.[1196.1916434912]	H3_XENLA_Luger	1.72155	C	CCCG-H2O1
A_Stuetzer_200318_210318_monos_UV1	12742	2079.39	723.293	8.85664	3	YQKSTELLIR.[916.1456035865]	H3_XENLA_Luger	465.125	C	AAC-H3N1
A_Stuetzer_200318_210318_monos_UV2	12754	2066.86	691.781	1.62527	2	KLPFQR.[594.0764297456]	H3_XENLA_Luger	0.0305428	C	TC-H3N1
A_Stuetzer_200318_210318_monos_UV2	12755	2066.99	745.3	4.19016	3	DNIQGITKPAIR.[907.1340366184]	H4_XENLA_Luger	445.885	C	ATC-H3N1
A_Stuetzer_200318_210318_monos_UV2	12769	2068.94	723.292	3.418	3	YQKSTELLIR.[916.1456035865]	H3_XENLA_Luger	462.93	C	AAC-H3N1
A_Stuetzer_200318_210318_monos_UV1	12786	2086.59	720.286	8.93268	3	YQKSTELLIR.[908.1292855865]	H3_XENLA_Luger	2.21659	C	CCG-H3N1
A_Stuetzer_200318_210318_monos_UV2	12802	2073.63	816.303	8.81361	3	YQKSTELLIR.[1196.1916434912]	H3_XENLA_Luger	3.06908	C	CCCG-H2O1
A_Stuetzer_200318_210318_monos_UV2	12821	2076.4	745.302	5.57362	3	DNIQGITKPAIR.[907.1452696184]	H4_XENLA_Luger	444.134	C	CCG-H2O1
A_Stuetzer_200318_210318_monos_UV2	12839	2079.34	722.957	6.87571	2	YQKSTELLIR.[916.1456035865]	H3_XENLA_Luger	0.706939	C	AAC-H3N1
A_Stuetzer_200318_210318_monos_UV1	12851	2096.28	720.287	9.00204	3	YQKSTELLIR.[908.1292855865]	H3_XENLA_Luger	2.47216	C	CCG-H3N1
A_Stuetzer_200318_210318_monos_UV2	12855	2081.67	854.653	7.00052	3	DNIQGITKPAIR.[1236.1865584912]	H4_XENLA_Luger	1.7968	C	ACTG-H3N1
A_Stuetzer_200318_210318_monos_UV2	12887	2086.44	745.301	4.12467	3	DNIQGITKPAIR.[907.1452696184]	H4_XENLA_Luger	443.397	C	CCG-H2O1
A_Stuetzer_200318_210318_monos_UV2	12893	2087.25	720.285	5.25201	3	YQKSTELLIR.[908.1292855865]	H3_XENLA_Luger	0.776056	C	CCG-H3N1
A_Stuetzer_200318_210318_monos_UV1	12898	2104.3	808.636	6.82407	3	YQKSTELLIR.[1172.1691774912]	H3_XENLA_Luger	417.974	C	CCTC-H3N1
A_Stuetzer_200318_210318_monos_UV1	12904	2105.31	720.287	9.05494	3	YQKSTELLIR.[908.1292855865]	H3_XENLA_Luger	2.88866	C	CCG-H3N1
A_Stuetzer_200318_210318_monos_UV1	12910	2106.44	824.64	8.84851	3	YQKSTELLIR.[1221.1868924593]	H3_XENLA_Luger	2.96498	C	ACCG-H3N1
A_Stuetzer_200318_210318_monos_UV1	12950	2112.49	820.814	5.15846	2	HLQLAVR.[804.1057565865]	H2A_XENLA_Luger	2.40104	C	CTT-C4H5N3O1
A_Stuetzer_200318_210318_monos_UV1	12957	2113.54	808.302	6.82917	3	YQKSTELLIR.[1171.1851615231]	H3_XENLA_Luger	411.016	C	CCCT-H2O1	26
A_Stuetzer_200318_210318_monos_UV2	12959	2097.03	720.285	9.01637	2	YQKSTELLIR.[908.1292855865]	H3_XENLA_Luger	0.667321	C	CCG-H3N1
A_Stuetzer_200318_210318_monos_UV1	12962	2114.54	720.286	8.99965	3	YQKSTELLIR.[908.1292855865]	H3_XENLA_Luger	2.13186	C	CCG-H3N1
A_Stuetzer_200318_210318_monos_UV2	12962	2097.43	808.635	3.35232	3	YQKSTELLIR.[1172.1691774912]	H3_XENLA_Luger	417.294	C	CCTC-H3N1
A_Stuetzer_200318_210318_monos_UV1	12969	2115.85	824.64	6.89823	3	YQKSTELLIR.[1221.1868924593]	H3_XENLA_Luger	3.05049	C	ACCG-H3N1
A_Stuetzer_200318_210318_monos_UV2	12999	2103.05	824.639	3.39387	3	YQKSTELLIR.[1221.1868924593]	H3_XENLA_Luger	2.31034	C	ACCG-H3N1
A_Stuetzer_200318_210318_monos_UV1	13004	2120.87	748.946	3.52527	3	EIAQDFKTDLR.[908.1292855865]	H3_XENLA_Luger	447.368	C	CCG-H3N1
A_Stuetzer_200318_210318_monos_UV1	13008	2121.41	846.982	2.9103	3	DNIQGITKPAIR.[1212.1753254912]	H4_XENLA_Luger	394.415	C	CCTG-H3N1
A_Stuetzer_200318_210318_monos_UV1	13015	2122.38	820.813	5.43506	2	HLQLAVR.[804.1057565865]	H2A_XENLA_Luger	1.50873	C	CTT-C4H5N3O1
A_Stuetzer_200318_210318_monos_UV2	13022	2106.42	720.62	9.00708	3	YQKSTELLIR.[908.1292855865]	H3_XENLA_Luger	465.646	C	CCG-H3N1
A_Stuetzer_200318_210318_monos_UV2	13026	2107.02	808.301	3.4019	3	YQKSTELLIR.[1171.1851615231]	H3_XENLA_Luger	409.283	C	CCCT-H2O1	50
A_Stuetzer_200318_210318_monos_UV1	13038	2125.81	824.639	6.8619	3	YQKSTELLIR.[1221.1868924593]	H3_XENLA_Luger	2.23633	C	ACCG-H3N1
A_Stuetzer_200318_210318_monos_UV1	13051	2127.67	853.299	0.958968	3	EIAQDFKTDLR.[1221.1868924593]	H3_XENLA_Luger	393.428	C	ACCG-H3N1	4
A_Stuetzer_200318_210318_monos_UV2	13059	2111.97	820.814	5.18896	2	HLQLAVR.[804.1057565865]	H2A_XENLA_Luger	2.99592	C	CTT-C4H5N3O1
A_Stuetzer_200318_210318_monos_UV2	13066	2112.97	824.974	5.14542	3	YQKSTELLIR.[1221.1868924593]	H3_XENLA_Luger	407.91	C	ACCG-H3N1
A_Stuetzer_200318_210318_monos_UV1	13068	2130.03	624.272	7.06978	3	YQKSTELLIR.[619.0829117137]	H3_XENLA_Luger	537.904	C	CG-H3N1
A_Stuetzer_200318_210318_monos_UV1	13070	2130.38	748.947	3.59485	3	EIAQDFKTDLR.[908.1292855865]	H3_XENLA_Luger	448.51	C	CCG-H3N1
A_Stuetzer_200318_210318_monos_UV1	13080	2132.05	820.813	3.73825	2	HLQLAVR.[804.1057565865]	H2A_XENLA_Luger	2.1036	C	CTT-C4H5N3O1
A_Stuetzer_200318_210318_monos_UV2	13088	2116.24	720.621	9.06823	2	YQKSTELLIR.[908.1292855865]	H3_XENLA_Luger	466.578	C	CCG-H3N1
A_Stuetzer_200318_210318_monos_UV2	13091	2116.7	808.3	5.01486	3	YQKSTELLIR.[1172.1691774912]	H3_XENLA_Luger	2.57746	C	CCTC-H3N1
A_Stuetzer_200318_210318_monos_UV2	13097	2117.62	846.649	5.30358	3	DNIQGITKPAIR.[1211.1800765231]	H4_XENLA_Luger	393.371	C	ATTC-H3N1
A_Stuetzer_200318_210318_monos_UV1	13099	2135.25	824.641	6.83552	3	YQKSTELLIR.[1220.2028764912]	H3_XENLA_Luger	402.152	C	ACCG-H2O1
A_Stuetzer_200318_210318_monos_UV1	13100	2135.39	846.984	2.10732	3	DNIQGITKPAIR.[1212.1753254912]	H4_XENLA_Luger	396.722	C	CCTG-H3N1
A_Stuetzer_200318_210318_monos_UV1	13109	2137.12	852.968	2.10647	3	EIAQDFKTDLR.[1221.1868924593]	H3_XENLA_Luger	5.0906	C	ACCG-H3N1
A_Stuetzer_200318_210318_monos_UV1	13127	2139.79	623.937	7.06053	3	YQKSTELLIR.[619.0829117137]	H3_XENLA_Luger	1.55778	C	CG-H3N1
A_Stuetzer_200318_210318_monos_UV2	13128	2122.09	820.813	7.26068	3	HLQLAVR.[804.1057565865]	H2A_XENLA_Luger	2.25232	C	CTT-C4H5N3O1
A_Stuetzer_200318_210318_monos_UV1	13131	2140.44	712.284	7.00629	3	YQKSTELLIR.[883.1228036184]	H3_XENLA_Luger	470.818	C	CTC-H3N1
A_Stuetzer_200318_210318_monos_UV1	13132	2140.57	748.614	2.10212	3	EIAQDFKTDLR.[907.1452696184]	H3_XENLA_Luger	441.205	C	CCG-H2O1
A_Stuetzer_200318_210318_monos_UV2	13136	2123.17	748.947	3.57903	3	EIAQDFKTDLR.[908.1292855865]	H3_XENLA_Luger	447.939	C	CCG-H3N1
A_Stuetzer_200318_210318_monos_UV1	13137	2141.42	820.814	5.2668	2	HLQLAVR.[804.1057565865]	H2A_XENLA_Luger	2.54976	C	CTT-C4H5N3O1
A_Stuetzer_200318_210318_monos_UV1	13144	2142.88	816.638	5.03684	3	YQKSTELLIR.[1196.1916434912]	H3_XENLA_Luger	407.766	C	CCCG-H2O1
A_Stuetzer_200318_210318_monos_UV2	13144	2124.35	824.637	8.86353	3	YQKSTELLIR.[1221.1868924593]	H3_XENLA_Luger	0.089904	C	ACCG-H3N1
A_Stuetzer_200318_210318_monos_UV1	13150	2143.96	728.624	6.97359	3	YQKSTELLIR.[932.1405185865]	H3_XENLA_Luger	460.751	C	ACG-H3N1
A_Stuetzer_200318_210318_monos_UV1	13166	2146.62	852.967	2.02738	3	EIAQDFKTDLR.[1221.1868924593]	H3_XENLA_Luger	3.84586	C	ACCG-H3N1
A_Stuetzer_200318_210318_monos_UV2	13174	2128.61	808.633	5.03272	3	YQKSTELLIR.[1172.1691774912]	H3_XENLA_Luger	414.425	C	CCTC-H3N1
A_Stuetzer_200318_210318_monos_UV2	13176	2128.88	853.299	0.977114	3	EIAQDFKTDLR.[1221.1868924593]	H3_XENLA_Luger	392.927	C	ACCG-H3N1
A_Stuetzer_200318_210318_monos_UV1	13185	2149.67	624.272	9.08672	3	YQKSTELLIR.[619.0829117137]	H3_XENLA_Luger	538.099	C	CG-H3N1
A_Stuetzer_200318_210318_monos_UV1	13187	2150.01	712.285	7.02213	3	YQKSTELLIR.[883.1228036184]	H3_XENLA_Luger	471.332	C	CTC-H3N1
A_Stuetzer_200318_210318_monos_UV1	13188	2150.19	854.989	4.39857	3	DNIQGITKPAIR.[1236.1865584912]	H4_XENLA_Luger	394.41	C	ACTG-H3N1
A_Stuetzer_200318_210318_monos_UV2	13197	2131.71	846.649	2.82906	2	DNIQGITKPAIR.[1211.1800765231]	H4_XENLA_Luger	393.227	C	ATTC-H3N1
A_Stuetzer_200318_210318_monos_UV1	13202	2152.57	816.973	6.91861	3	YQKSTELLIR.[1198.207293555]	H3_XENLA_Luger	5.56846	C	ACCC
A_Stuetzer_200318_210318_monos_UV1	13206	2153.24	728.625	6.99721	3	YQKSTELLIR.[932.1405185865]	H3_XENLA_Luger	461.924	C	ACG-H3N1
A_Stuetzer_200318_210318_monos_UV2	13208	2133.19	820.813	7.28048	2	HLQLAVR.[804.1057565865]	H2A_XENLA_Luger	2.25232	C	CTT-C4H5N3O1
A_Stuetzer_200318_210318_monos_UV2	13220	2134.89	824.975	6.84057	3	YQKSTELLIR.[1221.1868924593]	H3_XENLA_Luger	409.39	C	ACCG-H3N1
A_Stuetzer_200318_210318_monos_UV1	13225	2156.64	853.301	0.922049	3	EIAQDFKTDLR.[1221.1868924593]	H3_XENLA_Luger	395.36	C	ACCG-H3N1
A_Stuetzer_200318_210318_monos_UV2	13232	2136.6	623.937	7.06564	2	YQKSTELLIR.[619.0829117137]	H3_XENLA_Luger	2.32377	C	CG-H3N1
A_Stuetzer_200318_210318_monos_UV2	13243	2138.29	853.299	2.09558	3	EIAQDFKTDLR.[1221.1868924593]	H3_XENLA_Luger	393.213	C	ACCG-H3N1
A_Stuetzer_200318_210318_monos_UV2	13245	2138.62	624.272	9.03084	3	YQKSTELLIR.[619.0829117137]	H3_XENLA_Luger	538.686	C	CG-H3N1
A_Stuetzer_200318_210318_monos_UV1	13246	2160.34	711.952	7.00058	3	YQKSTELLIR.[883.1228036184]	H3_XENLA_Luger	4.03772	C	CTC-H3N1
A_Stuetzer_200318_210318_monos_UV2	13255	2140.08	748.613	3.55274	3	EIAQDFKTDLR.[907.1452696184]	H3_XENLA_Luger	441.038	C	CCG-H2O1
A_Stuetzer_200318_210318_monos_UV1	13258	2162.53	728.291	6.9777	3	YQKSTELLIR.[932.1405185865]	H3_XENLA_Luger	3.07066	C	ACG-H3N1
A_Stuetzer_200318_210318_monos_UV2	13274	2142.93	820.814	7.24982	3	HLQLAVR.[804.1057565865]	H2A_XENLA_Luger	2.40104	C	CTT-C4H5N3O1
A_Stuetzer_200318_210318_monos_UV1	13276	2165.85	750.635	5.43054	3	DNIQGITKPAIR.[923.1289516184]	H4_XENLA_Luger	447.389	C	CTG-H3N1
A_Stuetzer_200318_210318_monos_UV2	13276	2143.24	728.291	2.1568	3	YQKSTELLIR.[932.1405185865]	H3_XENLA_Luger	2.9174	C	ACG-H3N1
A_Stuetzer_200318_210318_monos_UV2	13284	2144.65	824.641	3.38829	3	YQKSTELLIR.[1220.2028764912]	H3_XENLA_Luger	402.892	C	ACCG-H2O1
A_Stuetzer_200318_210318_monos_UV2	13295	2146.24	816.304	3.45524	3	YQKSTELLIR.[1196.1916434912]	H3_XENLA_Luger	1.84405	C	CCCG-H2O1
A_Stuetzer_200318_210318_monos_UV2	13304	2147.71	853.302	2.07598	3	EIAQDFKTDLR.[1221.1868924593]	H3_XENLA_Luger	396.433	C	ACCG-H3N1
A_Stuetzer_200318_210318_monos_UV2	13308	2148.32	623.938	5.23407	3	YQKSTELLIR.[619.0829117137]	H3_XENLA_Luger	2.83996	C	CG-H3N1
A_Stuetzer_200318_210318_monos_UV1	13313	2172.18	652.264	0.970696	3	EIAQDFKTDLR.[619.0829117137]	H3_XENLA_Luger	1.56093	C	CG-H3N1
A_Stuetzer_200318_210318_monos_UV2	13319	2150.34	712.285	8.99065	2	YQKSTELLIR.[883.1228036184]	H3_XENLA_Luger	471.847	C	CTC-H3N1
A_Stuetzer_200318_210318_monos_UV2	13320	2150.47	854.99	4.45415	3	DNIQGITKPAIR.[1236.1865584912]	H4_XENLA_Luger	396.41	C	ACTG-H3N1
A_Stuetzer_200318_210318_monos_UV2	13322	2150.75	836.961	2.03753	3	EIAQDFKTDLR.[1172.1691774912]	H3_XENLA_Luger	401.482	C	CCTC-H3N1	31
A_Stuetzer_200318_210318_monos_UV2	13333	2152.63	728.624	6.99629	2	YQKSTELLIR.[932.1405185865]	H3_XENLA_Luger	461.17	C	ACG-H3N1
A_Stuetzer_200318_210318_monos_UV2	13334	2152.79	820.814	2.1953	2	HLQLAVR.[804.1057565865]	H2A_XENLA_Luger	3.14463	C	CTT-C4H5N3O1
A_Stuetzer_200318_210318_monos_UV1	13337	2176.02	750.634	4.06387	3	DNIQGITKPAIR.[923.1289516184]	H4_XENLA_Luger	446.169	C	CTG-H3N1
A_Stuetzer_200318_210318_monos_UV1	13346	2177.35	750.301	2.93662	3	DNIQGITKPAIR.[922.1449356503]	H4_XENLA_Luger	440.02	C	CGT-H2O1
A_Stuetzer_200318_210318_monos_UV2	13354	2155.99	816.64	5.14021	3	YQKSTELLIR.[1196.1804104912]	H3_XENLA_Luger	414.224	C	ACTC-H3N1
A_Stuetzer_200318_210318_monos_UV2	13375	2159.67	711.952	8.95692	3	YQKSTELLIR.[883.1228036184]	H3_XENLA_Luger	4.31864	C	CTC-H3N1
A_Stuetzer_200318_210318_monos_UV2	13381	2160.74	854.656	4.47992	2	DNIQGITKPAIR.[1236.1865584912]	H4_XENLA_Luger	4.95598	C	ACTG-H3N1
A_Stuetzer_200318_210318_monos_UV1	13388	2183.47	652.598	2.17289	3	EIAQDFKTDLR.[619.0829117137]	H3_XENLA_Luger	513.694	C	CG-H3N1
A_Stuetzer_200318_210318_monos_UV2	13417	2166.68	816.639	5.09788	3	YQKSTELLIR.[1196.1804104912]	H3_XENLA_Luger	413.551	C	ACTC-H3N1
A_Stuetzer_200318_210318_monos_UV1	13419	2187.95	720.288	9.08979	3	YQKSTELLIR.[908.1292855865]	H3_XENLA_Luger	4.33503	C	CCG-H3N1
A_Stuetzer_200318_210318_monos_UV2	13480	2176.7	816.635	5.08368	3	YQKSTELLIR.[1197.1756594593]	H3_XENLA_Luger	1.83575	C	CCCG-H3N1
A_Stuetzer_200318_210318_monos_UV1	13505	2202.5	720.288	7.14908	3	YQKSTELLIR.[908.1292855865]	H3_XENLA_Luger	3.91134	C	CCG-H3N1
A_Stuetzer_200318_210318_monos_UV1	13508	2202.96	922.899	9.19965	2	YQKSTELLIR.[594.0764297456]	H3_XENLA_Luger	1.74207	C	TC-H3N1
A_Stuetzer_200318_210318_monos_UV2	13516	2181.68	652.264	3.52983	2	EIAQDFKTDLR.[619.0829117137]	H3_XENLA_Luger	2.0288	C	CG-H3N1
A_Stuetzer_200318_210318_monos_UV2	13546	2185.91	750.634	2.88355	3	DNIQGITKPAIR.[923.1289516184]	H4_XENLA_Luger	446.251	C	CTG-H3N1
A_Stuetzer_200318_210318_monos_UV1	13571	2212.37	720.621	9.14962	3	YQKSTELLIR.[908.1292855865]	H3_XENLA_Luger	467.087	C	CCG-H3N1
A_Stuetzer_200318_210318_monos_UV2	13577	2190.17	720.287	7.09682	3	YQKSTELLIR.[908.1292855865]	H3_XENLA_Luger	3.82661	C	CCG-H3N1
A_Stuetzer_200318_210318_monos_UV1	13587	2214.91	824.974	6.88068	3	YQKSTELLIR.[1221.1868924593]	H3_XENLA_Luger	408.724	C	ACCG-H3N1
A_Stuetzer_200318_210318_monos_UV2	13605	2194.16	922.898	7.1074	3	YQKSTELLIR.[594.0764297456]	H3_XENLA_Luger	1.4114	C	TC-H3N1
A_Stuetzer_200318_210318_monos_UV1	13627	2222.02	720.287	9.20609	3	YQKSTELLIR.[908.1292855865]	H3_XENLA_Luger	2.97923	C	CCG-H3N1
A_Stuetzer_200318_210318_monos_UV1	13646	2225.25	824.974	6.92462	3	YQKSTELLIR.[1221.1868924593]	H3_XENLA_Luger	407.91	C	ACCG-H3N1
A_Stuetzer_200318_210318_monos_UV2	13669	2204.04	719.952	7.11314	3	YQKSTELLIR.[907.1340366184]	H3_XENLA_Luger	1.62467	C	ATC-H3N1
A_Stuetzer_200318_210318_monos_UV2	13740	2214.32	720.288	9.1732	2	YQKSTELLIR.[907.1452696184]	H3_XENLA_Luger	460.266	C	CCG-H2O1
A_Stuetzer_200318_210318_monos_UV2	13751	2215.9	824.639	6.96878	3	YQKSTELLIR.[1221.1868924593]	H3_XENLA_Luger	2.16231	C	ACCG-H3N1
A_Stuetzer_200318_210318_monos_UV2	14158	2286.33	821.635	6.90228	3	YQKSTELLIR.[1212.1753254912]	H3_XENLA_Luger	2.03435	C	CCTG-H3N1
A_Stuetzer_200318_210318_monos_UV2	14248	2300.56	725.621	6.92642	3	YQKSTELLIR.[923.1289516184]	H3_XENLA_Luger	463.768	C	CTG-H3N1
A_Stuetzer_200318_210318_monos_UV2	14422	2325.17	753.946	2.14386	3	EIAQDFKTDLR.[923.1289516184]	H3_XENLA_Luger	443.738	C	CTG-H3N1
A_Stuetzer_200318_210318_monos_UV2	14467	2331.72	725.621	6.98257	2	YQKSTELLIR.[923.1289516184]	H3_XENLA_Luger	463.515	C	CTG-H3N1
A_Stuetzer_200318_210318_monos_UV1	14742	2411.54	781.701	5.92829	3	LLLPGELAKHAVSEGTK.[579.0767637137]	H2B_XENLA_Luger	429.41	C	CC-H3N1
A_Stuetzer_200318_210318_monos_UV1	14762	2414.84	781.367	7.72513	3	LLLPGELAKHAVSEGTK.[579.0767637137]	H2B_XENLA_Luger	2.01083	C	CC-H3N1
A_Stuetzer_200318_210318_monos_UV1	14781	2418.16	685.017	8.45127	3	LLLPGELAKHAVSEGTK.[290.0303898409]	H2B_XENLA_Luger	0.52189	C	C-H3N1
A_Stuetzer_200318_210318_monos_UV1	14835	2428.13	685.353	9.65712	3	LLLPGELAKHAVSEGTK.[290.0303898409]	H2B_XENLA_Luger	491.108	C	C-H3N1	20
A_Stuetzer_200318_210318_monos_UV2	14959	2413.09	781.7	4.25271	3	LLLPGELAKHAVSEGTK.[579.0767637137]	H2B_XENLA_Luger	427.301	C	CC-H3N1
A_Stuetzer_200318_210318_monos_UV2	15023	2421.64	685.351	12.6195	3	LLLPGELAKHAVSEGTK.[290.0303898409]	H2B_XENLA_Luger	487.544	C	C-H3N1	44
A_Stuetzer_200318_210318_monos_UV2	15096	2431.81	685.018	5.56727	3	LLLPGELAKHAVSEGTK.[290.0303898409]	H2B_XENLA_Luger	1.68019	C	C-H3N1
A_Stuetzer_200318_210318_monos_UV2	15259	2461.63	792.317	0.92927	3	TVTAMDVVYALKR.[907.1340366184]	H4_XENLA_Luger	419.955	C	ATC-H3N1
A_Stuetzer_200318_210318_monos_UV2	15351	2477.46	886.057	3.40607	3	LLLPGELAKHAVSEGTK.[892.1343705865]	H2B_XENLA_Luger	381.923	C	ACC-H3N1
A_Stuetzer_200318_210318_monos_UV2	15410	2486.71	789.703	7.02271	3	LLLPGELAKHAVSEGTK.[603.0879967137]	H2B_XENLA_Luger	423.019	A	AC-H3N1
A_Stuetzer_200318_210318_monos_UV2	15487	2497.72	696.303	1.00755	3	TVTAMDVVYALKR.[619.0829117137]	H4_XENLA_Luger	482.822	C	CG-H3N1	48
A_Stuetzer_200318_210318_monos_UV2	16008	2573.42	795.037	3.65028	3	LLLPGELAKHAVSEGTK.[619.0829117137]	H2B_XENLA_Luger	422.672	C	CG-H3N1
A_Stuetzer_200318_210318_monos_UV1	17019	2804.44	787.32	1.14626	3	TVTAMDVVYALKR.[892.1343705865]	H4_XENLA_Luger	426.359	C	ACC-H3N1	23
A_Stuetzer_200318_210318_monos_UV1	17306	2859.09	790.323	0.885375	3	ESYAIYVYKVLK.[892.1343705865]	H2B_XENLA_Luger	424.782	C	ACC-H3N1
A_Stuetzer_200318_210318_monos_UV2	17309	2793.38	782.32	2.69941	3	ESYAIYVYKVLK.[868.1231375865]	H2B_XENLA_Luger	429.313	C	CCC-H3N1
A_Stuetzer_200318_210318_monos_UV2	17337	2797.75	787.32	1.09509	2	TVTAMDVVYALKR.[892.1343705865]	H4_XENLA_Luger	426.204	C	ACC-H3N1
A_Stuetzer_200318_210318_monos_UV2	17368	2803.45	685.97	0.980327	3	ESYAIYVYKVLK.[579.0767637137]	H2B_XENLA_Luger	487.826	C	CC-H3N1
A_Stuetzer_200318_210318_monos_UV2	17419	2811.78	787.319	1.06217	3	TVTAMDVVYALKR.[892.1343705865]	H4_XENLA_Luger	425.661	C	ACC-H3N1
A_Stuetzer_200318_210318_monos_UV2	17667	2856.82	790.323	0.909405	3	ESYAIYVYKVLK.[892.1343705865]	H2B_XENLA_Luger	424.087	C	ACC-H3N1
A_Stuetzer_200318_210318_monos_UV1	18074	2989.59	883.669	0.870859	3	ESYAIYVYKVLK.[1172.1691774912]	H2B_XENLA_Luger	380.141	C	CCTC-H3N1	5
A_Stuetzer_200318_210318_monos_UV2	18321	2963.76	795.654	0.906846	3	ESYAIYVYKVLK.[908.1292855865]	H2B_XENLA_Luger	420.817	C	CCG-H3N1
A_Stuetzer_200318_210318_monos_UV2	18485	2987.99	883.335	0.842839	3	ESYAIYVYKVLK.[1171.1851615231]	H2B_XENLA_Luger	373.473	C	CCCT-H2O1	32
A_Stuetzer_200318_210318_monos_UV2	18550	2997.86	883.671	0.827429	3	ESYAIYVYKVLK.[1172.1691774912]	H2B_XENLA_Luger	382.698	C	CCTC-H3N1
A_Stuetzer_200318_210318_monos_UV2	18653	3014.23	786.985	0.931523	3	ESYAIYVYKVLK.[883.1228036184]	H2B_XENLA_Luger	1.47926	C	CTC-H3N1
A_Stuetzer_200318_210318_monos_UV2	18744	3029.23	786.986	0.899836	3	ESYAIYVYKVLK.[883.1228036184]	H2B_XENLA_Luger	2.10914	C	CTC-H3N1
A_Stuetzer_200318_210318_monos_UV2	19036	3082.2	795.323	2.79203	3	ESYAIYVYKVLK.[907.1452696184]	H2B_XENLA_Luger	417.385	C	CCG-H2O1

## Sheet: Xlaevis_NucArrays
File name	index	RT	precursor m/z	score	charge	sequence	accessions	precursor error (|ppm|)	RNPxl:NT	RNPxl:RNA	Suppl. Data 3, TOPPView MS/MS spectra of core histones from X. laevis nucleosomal arrays, TOPPView spectrum #
A_Stuetzer_180816_12mer_UV_25mM	3715	843.093	813.773	0.445348	2	HAVSEGTK.[798.1176575227]	H2B_XENLA_Luger	0.0456106	A	AC+C5H7O5P1	12
A_Stuetzer_180816_12mer_UV_25mM	3908	873.52	814.274	0.365278	2	HAVSEGTK.[798.1176575227]	H2B_XENLA_Luger	616.118	A	AC+C5H7O5P1
A_Stuetzer_180816_12mer_UV_25mM	4019	890.859	833.776	0.440553	2	HAVSEGTK.[838.1238055227]	H2B_XENLA_Luger	0.45706	A	AG+C5H7O5P1
A_Stuetzer_180816_12mer_UV_25mM	5039	1039.55	423.175	0.00796569	3	KQLATK.[579.0767637137]	H3_XENLA_Luger	0.613564	C	CC-H3N1
A_Stuetzer_180816_12mer_UV_25mM	5167	1057.57	426.219	0.00336417	3	KQLATKAAR.[290.0303898409]	H3_XENLA_Luger	0.596414	C	C-H3N1
A_Stuetzer_180816_12mer_UV_150mM	5250	1068.54	498.872	0	3	KSAPATGGVK.[579.0767637137]	H3_XENLA_Luger	0.182262	C	CC-H3N1
A_Stuetzer_180816_12mer_UV_25mM	5261	1070.57	747.805	0.00336417	2	KSAPATGGVK.[579.0767637137]	H3_XENLA_Luger	0.600985	C	CC-H3N1
A_Stuetzer_180816_12mer_UV_150mM	5263	1070.24	701.284	0.00268817	2	LAHYNKR.[500.0597166818]	H2B_XENLA_Luger	0.602219	C	CT-C4H5N3O1
A_Stuetzer_180816_12mer_UV_25mM	5265	1071.17	467.858	0.00164474	3	LAHYNKR.[500.0597166818]	H2B_XENLA_Luger	0.27539	C	CT-C4H5N3O1	24
A_Stuetzer_180816_12mer_UV_150mM	5273	1071.77	467.859	0	3	LAHYNKR.[500.0597166818]	H2B_XENLA_Luger	0.832874	C	CT-C4H5N3O1
A_Stuetzer_180816_12mer_UV_25mM	5303	1076.47	522.567	0.00391901	3	KQLATKAAR.[579.0767637137]	H3_XENLA_Luger	0.300382	C	CC-H3N1
A_Stuetzer_180816_12mer_UV_25mM	5330	1080.13	595.221	0.00164474	3	KSAPATGGVK.[868.1231375865]	H3_XENLA_Luger	0.347946	C	CCC-H3N1
A_Stuetzer_180816_12mer_UV_150mM	5332	1080.13	595.222	0	3	KSAPATGGVK.[868.1231375865]	H3_XENLA_Luger	1.16828	C	CCC-H3N1
A_Stuetzer_180816_12mer_UV_150mM	5341	1081.29	701.284	0.00268817	2	LAHYNKR.[500.0597166818]	H2B_XENLA_Luger	0.178081	C	CT-C4H5N3O1
A_Stuetzer_180816_12mer_UV_150mM	5346	1082.01	858.99	0	3	SAPATGGVKKPHR.[1269.2080225869]	H3_XENLA_Luger	3.91057	C	CGGT	60
A_Stuetzer_180816_12mer_UV_150mM	5370	1085.63	522.568	0.00789733	3	KQLATKAAR.[579.0767637137]	H3_XENLA_Luger	0.566332	C	CC-H3N1
A_Stuetzer_180816_12mer_UV_25mM	5378	1087.12	522.568	0.0075	3	KQLATKAAR.[579.0767637137]	H3_XENLA_Luger	0.533979	C	CC-H3N1
A_Stuetzer_180816_12mer_UV_25mM	5391	1088.93	564.207	0.00164474	3	LAHYNKR.[789.1060905546]	H2B_XENLA_Luger	0.517566	C	CCT-C4H5N3O1
A_Stuetzer_180816_12mer_UV_150mM	5422	1092.83	564.207	0	3	LAHYNKR.[789.1060905546]	H2B_XENLA_Luger	0.816875	C	CCT-C4H5N3O1
A_Stuetzer_180816_12mer_UV_25mM	5437	1095.73	508.84	0.174636	3	GGKGLGK.[908.1292855865]	H4_XENLA_Luger	0.264125	C	CCG-H3N1
A_Stuetzer_180816_12mer_UV_25mM	5438	1095.88	618.916	0.0112028	3	KQLATKAAR.[868.1231375865]	H3_XENLA_Luger	0.414694	C	CCC-H3N1
A_Stuetzer_180816_12mer_UV_150mM	5439	1095.32	816.768	0.00268817	2	HAVSEGTK.[804.1057565865]	H2B_XENLA_Luger	0.612135	C	CTT-C4H5N3O1	47
A_Stuetzer_180816_12mer_UV_150mM	5444	1096.02	845.807	0.00408998	2	LAHYNKR.[789.1060905546]	H2B_XENLA_Luger	0.514552	C	CCT-C4H5N3O1
A_Stuetzer_180816_12mer_UV_25mM	5447	1097.19	532.52	0.0847536	3	GLGKGGAK.[908.1292855865]	H4_XENLA_Luger	1.34537	C	CCG-H3N1
A_Stuetzer_180816_12mer_UV_150mM	5459	1098.28	522.568	0.00789733	3	KQLATKAAR.[579.0767637137]	H3_XENLA_Luger	0.533979	C	CC-H3N1
A_Stuetzer_180816_12mer_UV_150mM	5506	1105.05	564.206	0.00408998	3	LAHYNKR.[789.1060905546]	H2B_XENLA_Luger	0.857263	C	CCT-C4H5N3O1
A_Stuetzer_180816_12mer_UV_25mM	5557	1113.22	834.978	0.00391901	3	SAPATGGVKKPHR.[1197.1756594593]	H3_XENLA_Luger	1.8846	C	CCCG-H3N1	29
A_Stuetzer_180816_12mer_UV_25mM	5581	1116.73	572.212	0	3	LAHYNKR.[813.1173235546]	H2B_XENLA_Luger	1.66944	A	ACT-C4H5N3O1
A_Stuetzer_180816_12mer_UV_25mM	5588	1117.72	698.997	0.0913242	4	SAPATGGVKKPHR.[1487.2172823002]	H3_XENLA_Luger	4.30435	C	GCGGT-C4H5N3O1
A_Stuetzer_180816_12mer_UV_150mM	5611	1120.41	572.211	0	3	LAHYNKR.[813.1173235546]	H2B_XENLA_Luger	0.0711784	A	ACT-C4H5N3O1
A_Stuetzer_180816_12mer_UV_25mM	5619	1122.27	608.891	0	3	KSAPATGGVK.[908.1292855865]	H3_XENLA_Luger	549.565	C	CCG-H3N1
A_Stuetzer_180816_12mer_UV_150mM	5626	1122.74	532.861	0.0398698	3	KQLATK.[908.1292855865]	H3_XENLA_Luger	2.41483	C	CCG-H3N1	53
A_Stuetzer_180816_12mer_UV_150mM	5631	1123.46	608.557	0	3	KSAPATGGVK.[908.1292855865]	H3_XENLA_Luger	1.05145	C	CCG-H3N1
A_Stuetzer_180816_12mer_UV_150mM	5634	1123.91	857.814	0.00268817	2	LAHYNKR.[813.1173235546]	H2B_XENLA_Luger	1.43085	A	ACT-C4H5N3O1
A_Stuetzer_180816_12mer_UV_150mM	5635	1124.07	738.894	0.2514	3	EIQTAVR.[1397.198170364]	H2B_XENLA_Luger	457.081	C	CTCTT-C4H5N3O1	42
A_Stuetzer_180816_12mer_UV_150mM	5668	1128.79	931.662	0.0594796	3	SAPATGGVKKPHR.[1487.2172823002]	H3_XENLA_Luger	5.16232	C	GCGGT-C4H5N3O1
A_Stuetzer_180816_12mer_UV_25mM	5671	1129.64	632.252	0.0112028	3	KQLATKAAR.[908.1292855865]	H3_XENLA_Luger	0.682093	C	CCG-H3N1
A_Stuetzer_180816_12mer_UV_25mM	5690	1132.61	608.557	0.00164474	3	KSAPATGGVK.[908.1292855865]	H3_XENLA_Luger	0.893592	C	CCG-H3N1
A_Stuetzer_180816_12mer_UV_25mM	5695	1133.34	730.294	0.00336417	3	SAPATGGVKKPHR.[883.1228036184]	H3_XENLA_Luger	2.50265	C	CTC-H3N1
A_Stuetzer_180816_12mer_UV_25mM	5713	1135.75	535.903	0.00796569	3	KQLATKAAR.[619.0829117137]	H3_XENLA_Luger	0.569721	C	CG-H3N1
A_Stuetzer_180816_12mer_UV_150mM	5728	1137.66	577.543	0	3	LAHYNKR.[829.1122385546]	H2B_XENLA_Luger	1.5013	C	CGT-C4H5N3O1
A_Stuetzer_180816_12mer_UV_25mM	5730	1138.4	577.543	0.00336417	3	LAHYNKR.[829.1122385546]	H2B_XENLA_Luger	1.2848	C	CGT-C4H5N3O1
A_Stuetzer_180816_12mer_UV_150mM	5740	1139.44	668.561	0.00408998	3	LAHYNKR.[1102.1636974274]	H2B_XENLA_Luger	1.69183	A	ACCT-C4H5N3O1	57
A_Stuetzer_180816_12mer_UV_150mM	5742	1139.74	728.601	0.0107632	3	KQLATKAAR.[1197.1756594593]	H3_XENLA_Luger	1.29586	C	CCCG-H3N1
A_Stuetzer_180816_12mer_UV_150mM	5743	1139.89	704.907	0.00268817	3	KSAPATGGVK.[1197.1756594593]	H3_XENLA_Luger	1.80854	C	CCCG-H3N1
A_Stuetzer_180816_12mer_UV_150mM	5747	1140.48	738.895	0.254313	3	EIQTAVR.[1397.198170364]	H2B_XENLA_Luger	458.238	C	CTCTT-C4H5N3O1
A_Stuetzer_180816_12mer_UV_150mM	5758	1142.07	546.702	0.00408998	4	KQLATKAAR.[1197.1756594593]	H3_XENLA_Luger	0.41059	C	CCCG-H3N1
A_Stuetzer_180816_12mer_UV_25mM	5778	1145.59	704.906	0.00391901	3	KSAPATGGVK.[1197.1756594593]	H3_XENLA_Luger	1.63536	C	CCCG-H3N1	22
A_Stuetzer_180816_12mer_UV_25mM	5781	1146.01	608.557	0.00336417	3	KSAPATGGVK.[908.1292855865]	H3_XENLA_Luger	1.55293	C	CCG-H3N1
A_Stuetzer_180816_12mer_UV_25mM	5798	1148.35	728.269	0.0112028	3	KQLATKAAR.[1196.1916434912]	H3_XENLA_Luger	4.23161	C	CCCG-H2O1	21
A_Stuetzer_180816_12mer_UV_25mM	5815	1150.88	619.466	0.0056962	4	KQLATKAAR.[1487.2172823002]	H3_XENLA_Luger	409.536	C	GCGGT-C4H5N3O1
A_Stuetzer_180816_12mer_UV_150mM	5816	1150.74	728.269	0.0127737	3	KQLATKAAR.[1196.1916434912]	H3_XENLA_Luger	4.52927	C	CCCG-H2O1
A_Stuetzer_180816_12mer_UV_25mM	5838	1154.23	682.809	0	2	QVHPDTGISSK.[196.0136767771]	H2B_XENLA_Luger	1.01653	A	A-C5H5N5
A_Stuetzer_180816_12mer_UV_25mM	5843	1154.96	551.89	0	3	QVHPDTGISSK.[485.0600506499]	H2B_XENLA_Luger	0.0740015	C	C+C5H7O5P1
A_Stuetzer_180816_12mer_UV_150mM	5850	1155.8	696.236	0.013986	3	KSAPATGGVK.[1171.1851615231]	H3_XENLA_Luger	7.71065	C	CCCT-H2O1	55
A_Stuetzer_180816_12mer_UV_25mM	5852	1156.35	827.332	0	2	QVHPDTGISSK.[485.0600506499]	H2B_XENLA_Luger	0.627308	C	C+C5H7O5P1
A_Stuetzer_180816_12mer_UV_25mM	5853	1156.45	455.541	0	3	QVHPDTGISSK.[196.0136767771]	H2B_XENLA_Luger	0.400459	A	A-C5H5N5
A_Stuetzer_180816_12mer_UV_25mM	5860	1157.38	738.63	0.0056962	3	SAPATGGVKKPHR.[908.1292855865]	H3_XENLA_Luger	3.66712	C	CCG-H3N1
A_Stuetzer_180816_12mer_UV_25mM	5873	1159.37	524.524	0.035288	3	KQLATK.[883.1228036184]	H3_XENLA_Luger	0.49749	C	CTC-H3N1
A_Stuetzer_180816_12mer_UV_25mM	5876	1159.82	728.602	0.0269699	3	KQLATKAAR.[1197.1756594593]	H3_XENLA_Luger	2.38487	C	CCCG-H3N1
A_Stuetzer_180816_12mer_UV_150mM	5882	1160.64	551.891	0	3	QVHPDTGISSK.[485.0600506499]	H2B_XENLA_Luger	0.76448	C	C+C5H7O5P1
A_Stuetzer_180816_12mer_UV_150mM	5899	1163.07	682.809	0	2	QVHPDTGISSK.[196.0136767771]	H2B_XENLA_Luger	0.88119	A	A-C5H5N5
A_Stuetzer_180816_12mer_UV_150mM	5913	1165.09	827.332	0	2	QVHPDTGISSK.[485.0600506499]	H2B_XENLA_Luger	0.172903	C	C+C5H7O5P1
A_Stuetzer_180816_12mer_UV_25mM	5913	1165.31	682.809	0	2	QVHPDTGISSK.[196.0136767771]	H2B_XENLA_Luger	0.862417	A	A-C5H5N5
A_Stuetzer_180816_12mer_UV_150mM	5914	1165.2	455.541	0	3	QVHPDTGISSK.[196.0136767771]	H2B_XENLA_Luger	0.272108	A	A-C5H5N5
A_Stuetzer_180816_12mer_UV_25mM	5914	1165.38	551.89	0	3	QVHPDTGISSK.[485.0600506499]	H2B_XENLA_Luger	0.578591	C	C+C5H7O5P1
A_Stuetzer_180816_12mer_UV_25mM	5919	1165.97	971.855	0.00336417	2	QVHPDTGISSK.[774.1064245227]	H2B_XENLA_Luger	0.108811	C	CC+C5H7O5P1
A_Stuetzer_180816_12mer_UV_25mM	5921	1166.25	648.573	0	3	QVHPDTGISSK.[774.1064245227]	H2B_XENLA_Luger	516.166	C	CC+C5H7O5P1
A_Stuetzer_180816_12mer_UV_25mM	5929	1167.51	455.541	0	3	QVHPDTGISSK.[196.0136767771]	H2B_XENLA_Luger	0.322449	A	A-C5H5N5
A_Stuetzer_180816_12mer_UV_25mM	5930	1167.6	827.332	0	2	QVHPDTGISSK.[485.0600506499]	H2B_XENLA_Luger	0.861414	C	C+C5H7O5P1
A_Stuetzer_180816_12mer_UV_150mM	5933	1168.17	648.239	0	3	QVHPDTGISSK.[774.1064245227]	H2B_XENLA_Luger	0.195149	C	CC+C5H7O5P1
A_Stuetzer_180816_12mer_UV_25mM	5939	1168.92	605.731	0.174636	2	GGKGLGK.[594.0764297456]	H4_XENLA_Luger	0.730548	C	TC-H3N1	10
A_Stuetzer_180816_12mer_UV_150mM	5948	1170.45	971.856	0	2	QVHPDTGISSK.[774.1064245227]	H2B_XENLA_Luger	0.942079	C	CC+C5H7O5P1
A_Stuetzer_180816_12mer_UV_150mM	5951	1170.9	605.731	0.19478	2	GGKGLGK.[594.0764297456]	H4_XENLA_Luger	0.58215	C	TC-H3N1	44
A_Stuetzer_180816_12mer_UV_150mM	5960	1172.19	551.891	0	3	QVHPDTGISSK.[485.0600506499]	H2B_XENLA_Luger	0.913018	C	C+C5H7O5P1
A_Stuetzer_180816_12mer_UV_150mM	5974	1174.21	682.809	0	2	QVHPDTGISSK.[196.0136767771]	H2B_XENLA_Luger	1.11249	A	A-C5H5N5
A_Stuetzer_180816_12mer_UV_150mM	5984	1175.49	797.78	0.459086	2	GLGKGGAK.[907.1452696184]	H4_XENLA_Luger	5.00273	C	CCG-H2O1	46
A_Stuetzer_180816_12mer_UV_25mM	5988	1175.74	527.568	0.00391901	3	KQLATKAAR.[594.0764297456]	H3_XENLA_Luger	0.73993	C	TC-H3N1
A_Stuetzer_180816_12mer_UV_150mM	5990	1176.49	827.332	0	2	QVHPDTGISSK.[485.0600506499]	H2B_XENLA_Luger	0.777042	C	C+C5H7O5P1
A_Stuetzer_180816_12mer_UV_150mM	5991	1176.58	455.542	0	3	QVHPDTGISSK.[196.0136767771]	H2B_XENLA_Luger	0.498649	A	A-C5H5N5
A_Stuetzer_180816_12mer_UV_25mM	5993	1176.57	682.809	0	2	QVHPDTGISSK.[196.0136767771]	H2B_XENLA_Luger	0.747358	A	A-C5H5N5
A_Stuetzer_180816_12mer_UV_25mM	5994	1176.64	551.89	0	3	QVHPDTGISSK.[485.0600506499]	H2B_XENLA_Luger	0.608002	C	C+C5H7O5P1
A_Stuetzer_180816_12mer_UV_25mM	5997	1177.01	682.809	0	2	QVHPDTGISSK.[196.0136767771]	H2B_XENLA_Luger	0.964259	A	A-C5H5N5
A_Stuetzer_180816_12mer_UV_25mM	6000	1177.4	797.779	0.384471	2	GLGKGGAK.[907.1452696184]	H4_XENLA_Luger	5.27259	C	CCG-H2O1	11
A_Stuetzer_180816_12mer_UV_25mM	6001	1177.55	715.581	0.00391901	3	KSAPATGGVK.[1229.2018745869]	H3_XENLA_Luger	0.731618	C	CCGT
A_Stuetzer_180816_12mer_UV_150mM	6002	1178.19	736.938	0.0263158	3	KQLATKAAR.[1221.1868924593]	H3_XENLA_Luger	453.918	A	ACCG-H3N1
A_Stuetzer_180816_12mer_UV_150mM	6008	1179.17	648.239	0	3	QVHPDTGISSK.[774.1064245227]	H2B_XENLA_Luger	0.57177	C	CC+C5H7O5P1
A_Stuetzer_180816_12mer_UV_150mM	6009	1179.32	527.567	0.00268817	3	KQLATKAAR.[594.0764297456]	H3_XENLA_Luger	0.428799	C	TC-H3N1
A_Stuetzer_180816_12mer_UV_25mM	6009	1178.79	827.332	0	2	QVHPDTGISSK.[485.0600506499]	H2B_XENLA_Luger	0.888985	C	C+C5H7O5P1
A_Stuetzer_180816_12mer_UV_25mM	6010	1178.86	455.541	0	3	QVHPDTGISSK.[196.0136767771]	H2B_XENLA_Luger	0.0913652	A	A-C5H5N5
A_Stuetzer_180816_12mer_UV_150mM	6012	1179.77	720.265	0.0279661	3	KQLATKAAR.[1172.1691774912]	H3_XENLA_Luger	0.0171751	C	CCTC-H3N1	54
A_Stuetzer_180816_12mer_UV_25mM	6014	1179.38	532.188	0.0403885	3	GLGKGGAK.[907.1452696184]	H4_XENLA_Luger	6.56024	C	CCG-H2O1
A_Stuetzer_180816_12mer_UV_25mM	6016	1179.68	648.239	0	3	QVHPDTGISSK.[774.1064245227]	H2B_XENLA_Luger	0.57177	C	CC+C5H7O5P1
A_Stuetzer_180816_12mer_UV_25mM	6028	1181.54	779.763	0.00391901	2	LAHYNK.[813.1173235546]	H2B_XENLA_Luger	1.08734	A	ACT-C4H5N3O1
A_Stuetzer_180816_12mer_UV_25mM	6033	1182.29	712.94	0.00391901	3	HAVSEGTKAVTK.[908.1292855865]	H2B_XENLA_Luger	470.436	C	CCG-H3N1
A_Stuetzer_180816_12mer_UV_150mM	6039	1183.78	682.809	0	2	QVHPDTGISSK.[196.0136767771]	H2B_XENLA_Luger	0.774223	A	A-C5H5N5
A_Stuetzer_180816_12mer_UV_150mM	6041	1183.92	551.891	0	3	QVHPDTGISSK.[485.0600506499]	H2B_XENLA_Luger	0.917326	C	C+C5H7O5P1
A_Stuetzer_180816_12mer_UV_25mM	6047	1184.3	616.256	0.00336417	3	HAVSEGTKAVTK.[619.0829117137]	H2B_XENLA_Luger	1.51586	C	CG-H3N1
A_Stuetzer_180816_12mer_UV_25mM	6048	1184.45	971.856	0.00391901	2	QVHPDTGISSK.[774.1064245227]	H2B_XENLA_Luger	0.872909	C	CC+C5H7O5P1
A_Stuetzer_180816_12mer_UV_150mM	6050	1185.14	972.357	0	2	QVHPDTGISSK.[774.1064245227]	H2B_XENLA_Luger	516.535	C	CC+C5H7O5P1
A_Stuetzer_180816_12mer_UV_150mM	6052	1185.44	508.509	0.0386831	3	GGKGLGK.[907.1452696184]	H4_XENLA_Luger	6.82512	C	CCG-H2O1
A_Stuetzer_180816_12mer_UV_150mM	6070	1188.18	455.541	0	3	QVHPDTGISSK.[196.0136767771]	H2B_XENLA_Luger	0.380877	A	A-C5H5N5
A_Stuetzer_180816_12mer_UV_25mM	6070	1187.67	733.601	0.0112028	3	KQLATKAAR.[1212.1753254912]	H3_XENLA_Luger	0.773179	C	CCTG-H3N1
A_Stuetzer_180816_12mer_UV_25mM	6075	1188.5	551.891	0	3	QVHPDTGISSK.[485.0600506499]	H2B_XENLA_Luger	0.848152	C	C+C5H7O5P1
A_Stuetzer_180816_12mer_UV_150mM	6081	1189.77	733.935	0.028692	3	KQLATKAAR.[1212.1753254912]	H3_XENLA_Luger	455.874	C	CCTG-H3N1
A_Stuetzer_180816_12mer_UV_150mM	6086	1190.67	648.239	0	3	QVHPDTGISSK.[774.1064245227]	H2B_XENLA_Luger	0.350527	C	CC+C5H7O5P1
A_Stuetzer_180816_12mer_UV_150mM	6090	1191.19	755.305	0	2	KSAPATGGVK.[594.0764297456]	H3_XENLA_Luger	0.949908	C	TC-H3N1
A_Stuetzer_180816_12mer_UV_25mM	6091	1190.88	648.24	0.00336417	3	QVHPDTGISSK.[774.1064245227]	H2B_XENLA_Luger	1.93002	C	CC+C5H7O5P1
A_Stuetzer_180816_12mer_UV_25mM	6094	1191.33	608.225	0.00164474	3	KSAPATGGVK.[907.1452696184]	H3_XENLA_Luger	6.48012	C	CCG-H2O1
A_Stuetzer_180816_12mer_UV_25mM	6099	1192.09	682.808	0	2	QVHPDTGISSK.[196.0136767771]	H2B_XENLA_Luger	0.224122	A	A-C5H5N5
A_Stuetzer_180816_12mer_UV_25mM	6108	1193.51	839.337	0	2	QVHPDTGISSK.[509.0712836499]	H2B_XENLA_Luger	0.378829	A	A+C5H7O5P1
A_Stuetzer_180816_12mer_UV_150mM	6109	1194.08	559.894	0	3	QVHPDTGISSK.[509.0712836499]	H2B_XENLA_Luger	0.689171	A	A+C5H7O5P1
A_Stuetzer_180816_12mer_UV_25mM	6109	1193.66	589.555	0.175249	3	QLATKAAR.[908.1292855865]	H3_XENLA_Luger	3.07946	C	CCG-H3N1
A_Stuetzer_180816_12mer_UV_25mM	6111	1193.96	632.254	0.0103155	3	KQLATKAAR.[908.1292855865]	H3_XENLA_Luger	3.77125	C	CCG-H3N1
A_Stuetzer_180816_12mer_UV_25mM	6112	1194.11	540.54	0	3	DAVTYTEHAK.[485.0600506499]	H4_XENLA_Luger	1.24087	C	C+C5H7O5P1
A_Stuetzer_180816_12mer_UV_25mM	6113	1194.26	755.305	0	2	KSAPATGGVK.[594.0764297456]	H3_XENLA_Luger	0.228629	C	TC-H3N1
A_Stuetzer_180816_12mer_UV_25mM	6116	1194.71	728.268	0.0289321	3	KQLATKAAR.[1196.1916434912]	H3_XENLA_Luger	5.32112	C	CCCG-H2O1
A_Stuetzer_180816_12mer_UV_150mM	6127	1196.74	728.268	0.028692	3	KQLATKAAR.[1196.1916434912]	H3_XENLA_Luger	5.1535	C	CCCG-H2O1
A_Stuetzer_180816_12mer_UV_150mM	6128	1196.89	656.242	0	3	QVHPDTGISSK.[798.1176575227]	H2B_XENLA_Luger	0.211548	A	AC+C5H7O5P1
A_Stuetzer_180816_12mer_UV_25mM	6128	1196.56	656.243	0	3	QVHPDTGISSK.[798.1176575227]	H2B_XENLA_Luger	1.09055	A	AC+C5H7O5P1
A_Stuetzer_180816_12mer_UV_150mM	6131	1197.34	600.221	0.00408998	3	KSAPATGGVK.[883.1228036184]	H3_XENLA_Luger	0.733893	C	CTC-H3N1
A_Stuetzer_180816_12mer_UV_150mM	6137	1198.25	839.338	0	2	QVHPDTGISSK.[509.0712836499]	H2B_XENLA_Luger	0.621432	A	A+C5H7O5P1
A_Stuetzer_180816_12mer_UV_150mM	6142	1198.96	853.307	0.00268817	2	LAHYNKR.[804.1057565865]	H2B_XENLA_Luger	0.419609	C	CTT-C4H5N3O1
A_Stuetzer_180816_12mer_UV_25mM	6146	1199.24	712.939	0.00336417	3	HAVSEGTKAVTK.[908.1292855865]	H2B_XENLA_Luger	469.322	C	CCG-H3N1
A_Stuetzer_180816_12mer_UV_25mM	6157	1200.8	665.782	0	2	DAVTYTEHAK.[196.0136767771]	H4_XENLA_Luger	0.880145	A	A-C5H5N5
A_Stuetzer_180816_12mer_UV_150mM	6160	1201.68	540.875	0	3	DAVTYTEHAK.[485.0600506499]	H4_XENLA_Luger	620.582	C	C+C5H7O5P1
A_Stuetzer_180816_12mer_UV_25mM	6161	1201.36	954.828	0.00164474	2	DAVTYTEHAK.[774.1064245227]	H4_XENLA_Luger	0.264341	C	CC+C5H7O5P1
A_Stuetzer_180816_12mer_UV_150mM	6163	1202.14	569.542	0	3	LAHYNKR.[804.1057565865]	H2B_XENLA_Luger	588.345	C	CTT-C4H5N3O1
A_Stuetzer_180816_12mer_UV_150mM	6169	1203.04	665.782	0	2	DAVTYTEHAK.[196.0136767771]	H4_XENLA_Luger	1.06519	A	A-C5H5N5
A_Stuetzer_180816_12mer_UV_150mM	6171	1203.34	752.592	0.013986	3	QVHPDTGISSK.[1087.1640313955]	H2B_XENLA_Luger	1.07342	A	ACC+C5H7O5P1
A_Stuetzer_180816_12mer_UV_25mM	6172	1203.08	569.207	0.00164474	3	LAHYNKR.[804.1057565865]	H2B_XENLA_Luger	0.0898974	C	CTT-C4H5N3O1
A_Stuetzer_180816_12mer_UV_150mM	6173	1203.61	636.888	0	3	DAVTYTEHAK.[774.1064245227]	H4_XENLA_Luger	0.804319	C	CC+C5H7O5P1
A_Stuetzer_180816_12mer_UV_25mM	6175	1203.53	730.894	0.22767	3	QLATKAAR.[1331.163789045]	H3_XENLA_Luger	450.887	C	CGGT-H1O3P1H2O1	27
A_Stuetzer_180816_12mer_UV_150mM	6176	1204.06	806.787	0.013986	2	KQLATK.[923.1289516184]	H3_XENLA_Luger	621.553	C	CTG-H3N1
A_Stuetzer_180816_12mer_UV_150mM	6185	1205.49	954.828	0	2	DAVTYTEHAK.[774.1064245227]	H4_XENLA_Luger	0.345726	C	CC+C5H7O5P1
A_Stuetzer_180816_12mer_UV_25mM	6185	1205.12	540.539	0	3	DAVTYTEHAK.[485.0600506499]	H4_XENLA_Luger	0.645924	C	C+C5H7O5P1
A_Stuetzer_180816_12mer_UV_25mM	6186	1205.24	839.337	0	2	QVHPDTGISSK.[509.0712836499]	H2B_XENLA_Luger	0.333906	A	A+C5H7O5P1
A_Stuetzer_180816_12mer_UV_25mM	6188	1205.55	853.309	0.00391901	2	LAHYNKR.[804.1057565865]	H2B_XENLA_Luger	2.84437	C	CTT-C4H5N3O1
A_Stuetzer_180816_12mer_UV_25mM	6189	1205.62	559.894	0	3	QVHPDTGISSK.[509.0712836499]	H2B_XENLA_Luger	0.907195	A	A+C5H7O5P1
A_Stuetzer_180816_12mer_UV_150mM	6190	1206.19	810.305	0	2	DAVTYTEHAK.[485.0600506499]	H4_XENLA_Luger	0.496602	C	C+C5H7O5P1
A_Stuetzer_180816_12mer_UV_25mM	6192	1206.06	806.285	0.0137514	2	KQLATK.[923.1289516184]	H3_XENLA_Luger	0.694462	C	CTG-H3N1
A_Stuetzer_180816_12mer_UV_25mM	6195	1206.51	752.925	0.00391901	3	QVHPDTGISSK.[1087.1640313955]	H2B_XENLA_Luger	443.06	A	ACC+C5H7O5P1
A_Stuetzer_180816_12mer_UV_150mM	6203	1208.03	559.895	0	3	QVHPDTGISSK.[509.0712836499]	H2B_XENLA_Luger	1.45226	A	A+C5H7O5P1
A_Stuetzer_180816_12mer_UV_25mM	6206	1208.22	656.243	0	3	QVHPDTGISSK.[798.1176575227]	H2B_XENLA_Luger	0.512492	A	AC+C5H7O5P1
A_Stuetzer_180816_12mer_UV_25mM	6209	1208.67	755.305	0	2	KSAPATGGVK.[594.0764297456]	H3_XENLA_Luger	0.390246	C	TC-H3N1
A_Stuetzer_180816_12mer_UV_150mM	6215	1209.87	839.338	0	2	QVHPDTGISSK.[509.0712836499]	H2B_XENLA_Luger	0.47856	A	A+C5H7O5P1
A_Stuetzer_180816_12mer_UV_150mM	6220	1210.53	787.76	0.00408998	2	LAHYNK.[829.1122385546]	H2B_XENLA_Luger	1.26676	C	CGT-C4H5N3O1
A_Stuetzer_180816_12mer_UV_150mM	6223	1210.93	656.243	0	3	QVHPDTGISSK.[798.1176575227]	H2B_XENLA_Luger	0.346494	A	AC+C5H7O5P1
A_Stuetzer_180816_12mer_UV_25mM	6228	1211.58	808.954	0.00391901	3	HAVSEGTKAVTK.[1197.1756594593]	H2B_XENLA_Luger	1.2741	C	CCCG-H3N1
A_Stuetzer_180816_12mer_UV_25mM	6235	1212.57	665.782	0	2	DAVTYTEHAK.[196.0136767771]	H4_XENLA_Luger	0.660063	A	A-C5H5N5
A_Stuetzer_180816_12mer_UV_150mM	6236	1212.73	540.539	0	3	DAVTYTEHAK.[485.0600506499]	H4_XENLA_Luger	0.563379	C	C+C5H7O5P1
A_Stuetzer_180816_12mer_UV_25mM	6237	1212.8	787.76	0.00391901	2	LAHYNK.[829.1122385546]	H2B_XENLA_Luger	1.11075	C	CGT-C4H5N3O1
A_Stuetzer_180816_12mer_UV_150mM	6240	1213.33	983.86	0	2	QVHPDTGISSK.[798.1176575227]	H2B_XENLA_Luger	0.142869	A	AC+C5H7O5P1
A_Stuetzer_180816_12mer_UV_25mM	6245	1213.96	983.861	0.00252525	2	QVHPDTGISSK.[798.1176575227]	H2B_XENLA_Luger	0.601568	A	AC+C5H7O5P1
A_Stuetzer_180816_12mer_UV_150mM	6247	1214.39	665.782	0	2	DAVTYTEHAK.[196.0136767771]	H4_XENLA_Luger	0.90347	A	A-C5H5N5
A_Stuetzer_180816_12mer_UV_25mM	6250	1214.8	728.602	0.0103155	3	KQLATKAAR.[1197.1756594593]	H3_XENLA_Luger	2.97127	C	CCCG-H3N1
A_Stuetzer_180816_12mer_UV_25mM	6260	1216.3	905.636	0.0876951	3	HAVSEGTKAVTK.[1487.2172823002]	H2B_XENLA_Luger	2.08277	C	GCGGT-C4H5N3O1
A_Stuetzer_180816_12mer_UV_25mM	6266	1217.21	559.894	0	3	QVHPDTGISSK.[509.0712836499]	H2B_XENLA_Luger	0.657326	A	A+C5H7O5P1
A_Stuetzer_180816_12mer_UV_25mM	6267	1217.32	839.338	0.00252525	2	QVHPDTGISSK.[509.0712836499]	H2B_XENLA_Luger	0.972421	A	A+C5H7O5P1
A_Stuetzer_180816_12mer_UV_150mM	6271	1217.97	728.268	0.028692	3	KQLATKAAR.[1196.1916434912]	H3_XENLA_Luger	5.23731	C	CCCG-H2O1
A_Stuetzer_180816_12mer_UV_150mM	6281	1219.41	559.894	0	3	QVHPDTGISSK.[509.0712836499]	H2B_XENLA_Luger	0.857772	A	A+C5H7O5P1
A_Stuetzer_180816_12mer_UV_25mM	6282	1219.57	656.243	0	3	QVHPDTGISSK.[798.1176575227]	H2B_XENLA_Luger	0.532508	A	AC+C5H7O5P1
A_Stuetzer_180816_12mer_UV_25mM	6290	1220.75	637.252	0.00796569	3	KQLATKAAR.[923.1289516184]	H3_XENLA_Luger	0.27676	C	CTG-H3N1
A_Stuetzer_180816_12mer_UV_150mM	6296	1221.66	656.243	0	3	QVHPDTGISSK.[798.1176575227]	H2B_XENLA_Luger	0.811529	A	AC+C5H7O5P1
A_Stuetzer_180816_12mer_UV_25mM	6304	1222.85	808.955	0.0103155	3	HAVSEGTKAVTK.[1197.1756594593]	H2B_XENLA_Luger	1.80225	C	CCCG-H3N1
A_Stuetzer_180816_12mer_UV_25mM	6313	1224.28	665.782	0	2	DAVTYTEHAK.[196.0136767771]	H4_XENLA_Luger	0.612344	A	A-C5H5N5
A_Stuetzer_180816_12mer_UV_150mM	6320	1225.17	741.241	0	3	DAVTYTEHAK.[1087.1640313955]	H4_XENLA_Luger	0.852484	A	ACC+C5H7O5P1
A_Stuetzer_180816_12mer_UV_150mM	6322	1225.47	644.892	0	3	DAVTYTEHAK.[798.1176575227]	H4_XENLA_Luger	0.382904	A	AC+C5H7O5P1
A_Stuetzer_180816_12mer_UV_150mM	6326	1226.23	665.782	0	2	DAVTYTEHAK.[196.0136767771]	H4_XENLA_Luger	0.783959	A	A-C5H5N5
A_Stuetzer_180816_12mer_UV_150mM	6330	1226.68	822.312	0	2	DAVTYTEHAK.[509.0712836499]	H4_XENLA_Luger	1.74687	A	A+C5H7O5P1
A_Stuetzer_180816_12mer_UV_150mM	6331	1226.83	966.834	0	2	DAVTYTEHAK.[798.1176575227]	H4_XENLA_Luger	0.169427	A	AC+C5H7O5P1
A_Stuetzer_180816_12mer_UV_150mM	6345	1228.96	548.543	0	3	DAVTYTEHAK.[509.0712836499]	H4_XENLA_Luger	0.552608	A	A+C5H7O5P1
A_Stuetzer_180816_12mer_UV_150mM	6346	1229.11	983.86	0.0127737	2	QVHPDTGISSK.[798.1176575227]	H2B_XENLA_Luger	0.794745	A	AC+C5H7O5P1
A_Stuetzer_180816_12mer_UV_25mM	6348	1229.34	548.543	0	3	DAVTYTEHAK.[509.0712836499]	H4_XENLA_Luger	0.80522	A	A+C5H7O5P1
A_Stuetzer_180816_12mer_UV_25mM	6349	1229.44	822.312	0	2	DAVTYTEHAK.[509.0712836499]	H4_XENLA_Luger	1.57681	A	A+C5H7O5P1
A_Stuetzer_180816_12mer_UV_25mM	6350	1229.58	644.893	0	3	DAVTYTEHAK.[798.1176575227]	H4_XENLA_Luger	1.47882	A	AC+C5H7O5P1
A_Stuetzer_180816_12mer_UV_25mM	6351	1229.73	919.831	0.00391901	2	KSAPATGGVK.[923.1289516184]	H3_XENLA_Luger	0.021389	C	CTG-H3N1
A_Stuetzer_180816_12mer_UV_25mM	6356	1230.48	966.834	0	2	DAVTYTEHAK.[798.1176575227]	H4_XENLA_Luger	0.0427635	A	AC+C5H7O5P1
A_Stuetzer_180816_12mer_UV_25mM	6359	1230.94	983.862	0.0116959	2	QVHPDTGISSK.[798.1176575227]	H2B_XENLA_Luger	1.28397	A	AC+C5H7O5P1
A_Stuetzer_180816_12mer_UV_25mM	6363	1231.52	656.243	0	3	QVHPDTGISSK.[798.1176575227]	H2B_XENLA_Luger	0.969455	A	AC+C5H7O5P1
A_Stuetzer_180816_12mer_UV_150mM	6371	1232.82	661.575	0	3	QVHPDTGISSK.[814.1125725227]	H2B_XENLA_Luger	1.02987	C	CG+C5H7O5P1
A_Stuetzer_180816_12mer_UV_150mM	6380	1234.22	757.926	0.013986	3	QVHPDTGISSK.[1103.1589463955]	H2B_XENLA_Luger	3.25086	C	CCG+C5H7O5P1
A_Stuetzer_180816_12mer_UV_25mM	6382	1234.45	664.247	0	3	QVHPDTGISSK.[822.1288905227]	H2B_XENLA_Luger	0.494193	A	AA+C5H7O5P1
A_Stuetzer_180816_12mer_UV_25mM	6385	1234.9	661.574	0	3	QVHPDTGISSK.[814.1125725227]	H2B_XENLA_Luger	0.199554	C	CG+C5H7O5P1
A_Stuetzer_180816_12mer_UV_150mM	6388	1235.42	664.581	0	3	QVHPDTGISSK.[822.1288905227]	H2B_XENLA_Luger	503.847	A	AA+C5H7O5P1
A_Stuetzer_180816_12mer_UV_25mM	6391	1235.81	741.24	0	3	DAVTYTEHAK.[1087.1640313955]	H4_XENLA_Luger	0.127695	A	ACC+C5H7O5P1
A_Stuetzer_180816_12mer_UV_150mM	6393	1236.13	644.892	0	3	DAVTYTEHAK.[798.1176575227]	H4_XENLA_Luger	0.518739	A	AC+C5H7O5P1
A_Stuetzer_180816_12mer_UV_150mM	6394	1236.28	741.241	0	3	DAVTYTEHAK.[1087.1640313955]	H4_XENLA_Luger	0.848851	A	ACC+C5H7O5P1
A_Stuetzer_180816_12mer_UV_25mM	6399	1236.96	642.214	0.0571147	3	KQLATK.[1236.1977914912]	H3_XENLA_Luger	2.89637	C	CCGG-H2O1	20
A_Stuetzer_180816_12mer_UV_25mM	6401	1237.26	669.917	0.00336417	3	QVHPDTGISSK.[838.1238055227]	H2B_XENLA_Luger	506.005	A	AG+C5H7O5P1
A_Stuetzer_180816_12mer_UV_150mM	6410	1238.74	847.335	0	2	QVHPDTGISSK.[525.0661986499]	H2B_XENLA_Luger	0.738628	G	G+C5H7O5P1
A_Stuetzer_180816_12mer_UV_25mM	6413	1239.12	565.226	0	3	QVHPDTGISSK.[525.0661986499]	H2B_XENLA_Luger	0.533642	G	G+C5H7O5P1
A_Stuetzer_180816_12mer_UV_150mM	6414	1239.34	565.226	0	3	QVHPDTGISSK.[525.0661986499]	H2B_XENLA_Luger	0.621935	G	G+C5H7O5P1
A_Stuetzer_180816_12mer_UV_150mM	6416	1239.64	822.311	0	2	DAVTYTEHAK.[509.0712836499]	H4_XENLA_Luger	1.0816	A	A+C5H7O5P1
A_Stuetzer_180816_12mer_UV_150mM	6420	1240.25	769.256	0.00268817	3	DAVTYTEHAK.[1171.2198930012]	H4_XENLA_Luger	4.25513	A	ATTG-H3N1-H1O3P1
A_Stuetzer_180816_12mer_UV_25mM	6421	1240.32	733.602	0.0876951	3	KQLATKAAR.[1212.1753254912]	H3_XENLA_Luger	1.85477	C	CCTG-H3N1
A_Stuetzer_180816_12mer_UV_150mM	6426	1241.23	991.859	0	2	QVHPDTGISSK.[814.1125725227]	H2B_XENLA_Luger	0.765043	C	CG+C5H7O5P1
A_Stuetzer_180816_12mer_UV_150mM	6427	1241.39	966.837	0	2	DAVTYTEHAK.[798.1176575227]	H4_XENLA_Luger	2.87448	A	AC+C5H7O5P1
A_Stuetzer_180816_12mer_UV_25mM	6428	1241.44	847.335	0	2	QVHPDTGISSK.[525.0661986499]	H2B_XENLA_Luger	0.72591	G	G+C5H7O5P1
A_Stuetzer_180816_12mer_UV_25mM	6434	1242.34	709.906	0.00336417	3	KSAPATGGVK.[1212.1753254912]	H3_XENLA_Luger	1.69468	C	CCTG-H3N1
A_Stuetzer_180816_12mer_UV_25mM	6437	1242.79	644.892	0	3	DAVTYTEHAK.[798.1176575227]	H4_XENLA_Luger	0.0989714	A	AC+C5H7O5P1
A_Stuetzer_180816_12mer_UV_150mM	6438	1243.11	661.575	0	3	QVHPDTGISSK.[814.1125725227]	H2B_XENLA_Luger	1.11733	C	CG+C5H7O5P1
A_Stuetzer_180816_12mer_UV_150mM	6452	1245.21	733.601	0.221282	3	KQLATKAAR.[1212.1753254912]	H3_XENLA_Luger	0.939578	C	CCTG-H3N1
A_Stuetzer_180816_12mer_UV_25mM	6452	1244.98	741.604	0.00336417	3	KQLATKAAR.[1236.1977914912]	H3_XENLA_Luger	4.23038	C	CCGG-H2O1
A_Stuetzer_180816_12mer_UV_25mM	6453	1245.14	991.859	0	2	QVHPDTGISSK.[814.1125725227]	H2B_XENLA_Luger	1.314	C	CG+C5H7O5P1
A_Stuetzer_180816_12mer_UV_25mM	6454	1245.29	967.336	0	2	DAVTYTEHAK.[798.1176575227]	H4_XENLA_Luger	519.594	A	AC+C5H7O5P1
A_Stuetzer_180816_12mer_UV_150mM	6455	1245.69	644.892	0	3	DAVTYTEHAK.[798.1176575227]	H4_XENLA_Luger	0.624247	A	AC+C5H7O5P1
A_Stuetzer_180816_12mer_UV_25mM	6459	1246.06	661.575	0	3	QVHPDTGISSK.[814.1125725227]	H2B_XENLA_Luger	1.30664	C	CG+C5H7O5P1
A_Stuetzer_180816_12mer_UV_150mM	6468	1247.54	758.26	0.00408998	3	QVHPDTGISSK.[1103.1589463955]	H2B_XENLA_Luger	443.924	C	CCG+C5H7O5P1
A_Stuetzer_180816_12mer_UV_150mM	6480	1249.42	664.247	0	3	QVHPDTGISSK.[822.1288905227]	H2B_XENLA_Luger	0.494193	A	AA+C5H7O5P1
A_Stuetzer_180816_12mer_UV_150mM	6487	1250.57	847.335	0	2	QVHPDTGISSK.[525.0661986499]	H2B_XENLA_Luger	0.591969	G	G+C5H7O5P1
A_Stuetzer_180816_12mer_UV_150mM	6489	1250.87	565.226	0	3	QVHPDTGISSK.[525.0661986499]	H2B_XENLA_Luger	0.748114	G	G+C5H7O5P1
A_Stuetzer_180816_12mer_UV_25mM	6489	1250.57	565.226	0	3	QVHPDTGISSK.[525.0661986499]	H2B_XENLA_Luger	0.583873	G	G+C5H7O5P1
A_Stuetzer_180816_12mer_UV_25mM	6493	1251.14	664.247	0	3	QVHPDTGISSK.[822.1288905227]	H2B_XENLA_Luger	1.29803	A	AA+C5H7O5P1
A_Stuetzer_180816_12mer_UV_25mM	6494	1251.29	808.622	0.0269699	3	HAVSEGTKAVTK.[1196.1916434912]	H2B_XENLA_Luger	3.58007	C	CCCG-H2O1	13
A_Stuetzer_180816_12mer_UV_150mM	6502	1252.91	661.575	0	3	QVHPDTGISSK.[814.1125725227]	H2B_XENLA_Luger	0.965989	C	CG+C5H7O5P1
A_Stuetzer_180816_12mer_UV_25mM	6507	1253.33	847.335	0	2	QVHPDTGISSK.[525.0661986499]	H2B_XENLA_Luger	0.305999	G	G+C5H7O5P1
A_Stuetzer_180816_12mer_UV_150mM	6513	1254.56	991.859	0.00408998	2	QVHPDTGISSK.[814.1125725227]	H2B_XENLA_Luger	1.37554	C	CG+C5H7O5P1
A_Stuetzer_180816_12mer_UV_150mM	6526	1256.42	669.913	0	3	QVHPDTGISSK.[838.1238055227]	H2B_XENLA_Luger	499.602	A	AG+C5H7O5P1
A_Stuetzer_180816_12mer_UV_25mM	6531	1256.86	992.361	0.00391901	2	QVHPDTGISSK.[814.1125725227]	H2B_XENLA_Luger	506.895	C	CG+C5H7O5P1
A_Stuetzer_180816_12mer_UV_150mM	6532	1257.33	766.262	0.00268817	3	QVHPDTGISSK.[1127.1701793955]	H2B_XENLA_Luger	437.983	A	ACG+C5H7O5P1
A_Stuetzer_180816_12mer_UV_25mM	6539	1258.06	661.909	0	3	QVHPDTGISSK.[814.1125725227]	H2B_XENLA_Luger	505.863	C	CG+C5H7O5P1
A_Stuetzer_180816_12mer_UV_150mM	6550	1260.13	847.335	0	2	QVHPDTGISSK.[525.0661986499]	H2B_XENLA_Luger	0.638574	G	G+C5H7O5P1
A_Stuetzer_180816_12mer_UV_25mM	6555	1260.42	565.226	0	3	QVHPDTGISSK.[525.0661986499]	H2B_XENLA_Luger	0.658188	G	G+C5H7O5P1
A_Stuetzer_180816_12mer_UV_25mM	6558	1260.72	669.579	0	3	QVHPDTGISSK.[838.1238055227]	H2B_XENLA_Luger	1.35912	A	AG+C5H7O5P1
A_Stuetzer_180816_12mer_UV_150mM	6559	1261.42	1003.86	0.00268817	2	QVHPDTGISSK.[838.1238055227]	H2B_XENLA_Luger	1.54023	A	AG+C5H7O5P1
A_Stuetzer_180816_12mer_UV_25mM	6562	1261.32	1003.87	0.00252525	2	QVHPDTGISSK.[838.1238055227]	H2B_XENLA_Luger	1.73415	A	AG+C5H7O5P1
A_Stuetzer_180816_12mer_UV_150mM	6564	1262.18	653.231	0	3	DAVTYTEHAK.[822.1288905227]	H4_XENLA_Luger	513.665	A	AA+C5H7O5P1
A_Stuetzer_180816_12mer_UV_150mM	6567	1262.64	565.226	0	3	QVHPDTGISSK.[525.0661986499]	H2B_XENLA_Luger	0.755904	G	G+C5H7O5P1
A_Stuetzer_180816_12mer_UV_150mM	6569	1262.88	661.575	0	3	QVHPDTGISSK.[814.1125725227]	H2B_XENLA_Luger	0.660841	C	CG+C5H7O5P1
A_Stuetzer_180816_12mer_UV_25mM	6570	1262.64	664.248	0.00391901	3	QVHPDTGISSK.[822.1288905227]	H2B_XENLA_Luger	2.62888	A	AA+C5H7O5P1
A_Stuetzer_180816_12mer_UV_150mM	6577	1264.07	746.573	0	3	DAVTYTEHAK.[1103.1589463955]	H4_XENLA_Luger	1.95284	C	CCG+C5H7O5P1
A_Stuetzer_180816_12mer_UV_25mM	6583	1264.52	653.231	0	3	DAVTYTEHAK.[822.1288905227]	H4_XENLA_Luger	513.572	A	AA+C5H7O5P1
A_Stuetzer_180816_12mer_UV_25mM	6586	1265	847.335	0	2	QVHPDTGISSK.[525.0661986499]	H2B_XENLA_Luger	0.641249	G	G+C5H7O5P1
A_Stuetzer_180816_12mer_UV_150mM	6587	1265.65	979.34	0	2	DAVTYTEHAK.[822.1288905227]	H4_XENLA_Luger	511.411	A	AA+C5H7O5P1
A_Stuetzer_180816_12mer_UV_150mM	6588	1265.8	991.859	0.00408998	2	QVHPDTGISSK.[814.1125725227]	H2B_XENLA_Luger	1.19093	C	CG+C5H7O5P1
A_Stuetzer_180816_12mer_UV_25mM	6602	1267.21	991.859	0	2	QVHPDTGISSK.[814.1125725227]	H2B_XENLA_Luger	0.825839	C	CG+C5H7O5P1
A_Stuetzer_180816_12mer_UV_150mM	6606	1268.47	669.578	0	3	QVHPDTGISSK.[838.1238055227]	H2B_XENLA_Luger	0.525908	A	AG+C5H7O5P1
A_Stuetzer_180816_12mer_UV_150mM	6617	1270.21	650.224	0	3	DAVTYTEHAK.[814.1125725227]	H4_XENLA_Luger	1.12664	C	CG+C5H7O5P1
A_Stuetzer_180816_12mer_UV_25mM	6618	1269.57	661.575	0	3	QVHPDTGISSK.[814.1125725227]	H2B_XENLA_Luger	1.11179	C	CG+C5H7O5P1
A_Stuetzer_180816_12mer_UV_25mM	6623	1270.28	746.573	0.00336417	3	DAVTYTEHAK.[1103.1589463955]	H4_XENLA_Luger	1.46231	C	CCG+C5H7O5P1
A_Stuetzer_180816_12mer_UV_150mM	6634	1272.75	652.896	0	3	DAVTYTEHAK.[822.1288905227]	H4_XENLA_Luger	0.557318	A	AA+C5H7O5P1
A_Stuetzer_180816_12mer_UV_25mM	6635	1272.04	650.223	0	3	DAVTYTEHAK.[814.1125725227]	H4_XENLA_Luger	0.0485045	C	CG+C5H7O5P1
A_Stuetzer_180816_12mer_UV_150mM	6636	1273.05	774.588	0	3	DAVTYTEHAK.[1186.184827555]	H4_XENLA_Luger	439.397	C	CCTT-H2O1
A_Stuetzer_180816_12mer_UV_150mM	6637	1273.21	974.833	0	2	DAVTYTEHAK.[814.1125725227]	H4_XENLA_Luger	1.64878	C	CG+C5H7O5P1
A_Stuetzer_180816_12mer_UV_25mM	6637	1272.3	669.578	0	3	QVHPDTGISSK.[838.1238055227]	H2B_XENLA_Luger	0.199095	A	AG+C5H7O5P1
A_Stuetzer_180816_12mer_UV_25mM	6649	1274.11	974.833	0	2	DAVTYTEHAK.[814.1125725227]	H4_XENLA_Luger	1.71139	C	CG+C5H7O5P1
A_Stuetzer_180816_12mer_UV_25mM	6652	1274.56	749.924	0.00252525	3	QVHPDTGISSK.[1078.1524644274]	H2B_XENLA_Luger	448.188	C	CCCT-C4H5N3O1	28
A_Stuetzer_180816_12mer_UV_150mM	6668	1277.91	766.262	0	3	QVHPDTGISSK.[1127.1701793955]	H2B_XENLA_Luger	437.664	A	ACG+C5H7O5P1
A_Stuetzer_180816_12mer_UV_150mM	6682	1279.95	1003.86	0	2	QVHPDTGISSK.[838.1238055227]	H2B_XENLA_Luger	0.446392	A	AG+C5H7O5P1
A_Stuetzer_180816_12mer_UV_150mM	6684	1280.2	669.578	0	3	QVHPDTGISSK.[838.1238055227]	H2B_XENLA_Luger	0.530142	A	AG+C5H7O5P1
A_Stuetzer_180816_12mer_UV_150mM	6697	1282.29	830.308	0	2	DAVTYTEHAK.[525.0661986499]	H4_XENLA_Luger	0.169289	G	G+C5H7O5P1
A_Stuetzer_180816_12mer_UV_150mM	6699	1282.49	650.224	0	3	DAVTYTEHAK.[814.1125725227]	H4_XENLA_Luger	0.702439	C	CG+C5H7O5P1
A_Stuetzer_180816_12mer_UV_25mM	6699	1281.58	1003.87	0.00252525	2	QVHPDTGISSK.[838.1238055227]	H2B_XENLA_Luger	2.33063	A	AG+C5H7O5P1
A_Stuetzer_180816_12mer_UV_25mM	6701	1281.88	765.927	0.00252525	3	QVHPDTGISSK.[1127.1701793955]	H2B_XENLA_Luger	0.495607	A	ACG+C5H7O5P1
A_Stuetzer_180816_12mer_UV_25mM	6703	1282.18	813.955	0.0112028	3	HAVSEGTKAVTK.[1212.1753254912]	H2B_XENLA_Luger	2.75279	C	CCTG-H3N1
A_Stuetzer_180816_12mer_UV_150mM	6712	1284.42	974.831	0	2	DAVTYTEHAK.[814.1125725227]	H4_XENLA_Luger	0.428234	C	CG+C5H7O5P1
A_Stuetzer_180816_12mer_UV_25mM	6714	1283.81	553.875	0	3	DAVTYTEHAK.[525.0661986499]	H4_XENLA_Luger	1.30559	G	G+C5H7O5P1
A_Stuetzer_180816_12mer_UV_25mM	6715	1283.91	669.579	0	3	QVHPDTGISSK.[838.1238055227]	H2B_XENLA_Luger	0.803606	A	AG+C5H7O5P1
A_Stuetzer_180816_12mer_UV_25mM	6717	1284.17	650.558	0	3	DAVTYTEHAK.[814.1125725227]	H4_XENLA_Luger	514.911	C	CG+C5H7O5P1
A_Stuetzer_180816_12mer_UV_150mM	6724	1286.23	653.575	0	3	QVHPDTGISSK.[789.1060905546]	H2B_XENLA_Luger	514.629	C	CCT-C4H5N3O1
A_Stuetzer_180816_12mer_UV_150mM	6729	1287.04	553.875	0	3	DAVTYTEHAK.[525.0661986499]	H4_XENLA_Luger	0.537805	G	G+C5H7O5P1
A_Stuetzer_180816_12mer_UV_150mM	6730	1287.19	979.355	0	2	QVHPDTGISSK.[789.1060905546]	H2B_XENLA_Luger	0.508253	C	CCT-C4H5N3O1
A_Stuetzer_180816_12mer_UV_25mM	6731	1286.32	974.832	0	2	DAVTYTEHAK.[814.1125725227]	H4_XENLA_Luger	0.584393	C	CG+C5H7O5P1
A_Stuetzer_180816_12mer_UV_25mM	6732	1286.47	653.574	0	3	QVHPDTGISSK.[789.1060905546]	H2B_XENLA_Luger	512.76	C	CCT-C4H5N3O1
A_Stuetzer_180816_12mer_UV_150mM	6735	1287.94	653.239	0	3	QVHPDTGISSK.[789.1060905546]	H2B_XENLA_Luger	0.550941	C	CCT-C4H5N3O1
A_Stuetzer_180816_12mer_UV_25mM	6744	1288.37	749.589	0	3	QVHPDTGISSK.[1078.1524644274]	H2B_XENLA_Luger	2.30433	C	CCCT-C4H5N3O1
A_Stuetzer_180816_12mer_UV_25mM	6751	1289.43	979.357	0	2	QVHPDTGISSK.[789.1060905546]	H2B_XENLA_Luger	2.89507	C	CCT-C4H5N3O1
A_Stuetzer_180816_12mer_UV_150mM	6764	1292.35	754.576	0	3	DAVTYTEHAK.[1127.1701793955]	H4_XENLA_Luger	0.852514	A	ACG+C5H7O5P1
A_Stuetzer_180816_12mer_UV_150mM	6765	1292.5	749.589	0	3	QVHPDTGISSK.[1078.1524644274]	H2B_XENLA_Luger	1.81578	C	CCCT-C4H5N3O1	59
A_Stuetzer_180816_12mer_UV_25mM	6774	1292.92	814.288	0.00336417	3	HAVSEGTKAVTK.[1212.1753254912]	H2B_XENLA_Luger	411.352	C	CCTG-H3N1
A_Stuetzer_180816_12mer_UV_150mM	6777	1294.34	658.228	0	3	DAVTYTEHAK.[838.1238055227]	H4_XENLA_Luger	0.901776	A	AG+C5H7O5P1
A_Stuetzer_180816_12mer_UV_25mM	6779	1293.66	754.908	0	3	DAVTYTEHAK.[1127.1701793955]	H4_XENLA_Luger	440.714	A	ACG+C5H7O5P1
A_Stuetzer_180816_12mer_UV_150mM	6787	1295.84	834.83	0	2	QVHPDTGISSK.[500.0597166818]	H2B_XENLA_Luger	1.21741	C	CT-C4H5N3O1
A_Stuetzer_180816_12mer_UV_150mM	6796	1297.22	987.339	0	2	DAVTYTEHAK.[838.1238055227]	H4_XENLA_Luger	508.977	A	AG+C5H7O5P1
A_Stuetzer_180816_12mer_UV_25mM	6796	1296.21	717.605	0.00336417	3	HAVSEGTKAVTK.[923.1289516184]	H2B_XENLA_Luger	1.29761	C	CTG-H3N1
A_Stuetzer_180816_12mer_UV_150mM	6798	1297.52	775.257	0.00408998	2	LAHYNK.[804.1057565865]	H2B_XENLA_Luger	1.19438	C	CTT-C4H5N3O1	56
A_Stuetzer_180816_12mer_UV_25mM	6798	1296.51	658.227	0	3	DAVTYTEHAK.[838.1238055227]	H4_XENLA_Luger	0.612988	A	AG+C5H7O5P1
A_Stuetzer_180816_12mer_UV_25mM	6805	1297.61	653.24	0	3	QVHPDTGISSK.[789.1060905546]	H2B_XENLA_Luger	1.57872	C	CCT-C4H5N3O1
A_Stuetzer_180816_12mer_UV_150mM	6806	1298.81	653.24	0	3	QVHPDTGISSK.[789.1060905546]	H2B_XENLA_Luger	2.22159	C	CCT-C4H5N3O1
A_Stuetzer_180816_12mer_UV_150mM	6807	1298.96	979.354	0	2	QVHPDTGISSK.[789.1060905546]	H2B_XENLA_Luger	0.0982686	C	CCT-C4H5N3O1
A_Stuetzer_180816_12mer_UV_25mM	6807	1297.87	834.832	0	2	QVHPDTGISSK.[500.0597166818]	H2B_XENLA_Luger	0.794078	C	CT-C4H5N3O1
A_Stuetzer_180816_12mer_UV_150mM	6814	1299.97	556.891	0	3	QVHPDTGISSK.[500.0597166818]	H2B_XENLA_Luger	1.15004	C	CT-C4H5N3O1
A_Stuetzer_180816_12mer_UV_25mM	6824	1300.42	556.89	0	3	QVHPDTGISSK.[500.0597166818]	H2B_XENLA_Luger	0.262962	C	CT-C4H5N3O1
A_Stuetzer_180816_12mer_UV_25mM	6825	1300.57	775.256	0.00391901	2	LAHYNK.[804.1057565865]	H2B_XENLA_Luger	0.156015	C	CTT-C4H5N3O1	23
A_Stuetzer_180816_12mer_UV_25mM	6826	1300.73	979.357	0	2	QVHPDTGISSK.[789.1060905546]	H2B_XENLA_Luger	2.29546	C	CCT-C4H5N3O1
A_Stuetzer_180816_12mer_UV_25mM	6828	1301.03	987.34	0	2	DAVTYTEHAK.[838.1238055227]	H4_XENLA_Luger	509.472	A	AG+C5H7O5P1
A_Stuetzer_180816_12mer_UV_150mM	6854	1306.03	834.832	0	2	QVHPDTGISSK.[500.0597166818]	H2B_XENLA_Luger	0.711484	C	CT-C4H5N3O1
A_Stuetzer_180816_12mer_UV_150mM	6855	1306.18	658.227	0	3	DAVTYTEHAK.[838.1238055227]	H4_XENLA_Luger	0.603304	A	AG+C5H7O5P1
A_Stuetzer_180816_12mer_UV_150mM	6874	1308.94	653.241	0	3	QVHPDTGISSK.[789.1060905546]	H2B_XENLA_Luger	3.26525	C	CCT-C4H5N3O1
A_Stuetzer_180816_12mer_UV_25mM	6879	1308.63	658.227	0.00252525	3	DAVTYTEHAK.[838.1238055227]	H4_XENLA_Luger	0.290801	A	AG+C5H7O5P1
A_Stuetzer_180816_12mer_UV_25mM	6881	1308.93	653.24	0	3	QVHPDTGISSK.[789.1060905546]	H2B_XENLA_Luger	1.11155	C	CCT-C4H5N3O1
A_Stuetzer_180816_12mer_UV_25mM	6884	1309.47	834.832	0	2	QVHPDTGISSK.[500.0597166818]	H2B_XENLA_Luger	0.940434	C	CT-C4H5N3O1
A_Stuetzer_180816_12mer_UV_150mM	6886	1310.92	979.357	0	2	QVHPDTGISSK.[789.1060905546]	H2B_XENLA_Luger	2.37802	C	CCT-C4H5N3O1
A_Stuetzer_180816_12mer_UV_150mM	6888	1311.2	556.89	0	3	QVHPDTGISSK.[500.0597166818]	H2B_XENLA_Luger	0.492438	C	CT-C4H5N3O1
A_Stuetzer_180816_12mer_UV_150mM	6896	1312.4	661.243	0	3	QVHPDTGISSK.[813.1173235546]	H2B_XENLA_Luger	0.973747	A	ACT-C4H5N3O1
A_Stuetzer_180816_12mer_UV_25mM	6908	1312.91	979.356	0	2	QVHPDTGISSK.[789.1060905546]	H2B_XENLA_Luger	1.71096	C	CCT-C4H5N3O1
A_Stuetzer_180816_12mer_UV_150mM	6912	1314.88	738.571	0	3	DAVTYTEHAK.[1078.1524644274]	H4_XENLA_Luger	452.625	C	CCCT-C4H5N3O1	38
A_Stuetzer_180816_12mer_UV_25mM	6919	1314.65	991.362	0	2	QVHPDTGISSK.[813.1173235546]	H2B_XENLA_Luger	2.35692	A	ACT-C4H5N3O1
A_Stuetzer_180816_12mer_UV_150mM	6921	1316.25	834.832	0	2	QVHPDTGISSK.[500.0597166818]	H2B_XENLA_Luger	0.916419	C	CT-C4H5N3O1
A_Stuetzer_180816_12mer_UV_25mM	6922	1315.1	661.243	0	3	QVHPDTGISSK.[813.1173235546]	H2B_XENLA_Luger	0.419925	A	ACT-C4H5N3O1
A_Stuetzer_180816_12mer_UV_150mM	6923	1316.51	991.361	0	2	QVHPDTGISSK.[813.1173235546]	H2B_XENLA_Luger	0.66487	A	ACT-C4H5N3O1
A_Stuetzer_180816_12mer_UV_25mM	6926	1315.7	568.957	0	3	VLKQVHPDTGISSK.[196.0136767771]	H2B_XENLA_Luger	0.16831	A	A-C5H5N5
A_Stuetzer_180816_12mer_UV_150mM	6946	1319.96	842.927	0	3	DAVTYTEHAK.[1392.2053202683]	H4_XENLA_Luger	6.89988	C	CCCG+C5H7O5P1
A_Stuetzer_180816_12mer_UV_25mM	6946	1318.79	557.224	0	3	QVHPDTGISSK.[500.0597166818]	H2B_XENLA_Luger	599.895	C	CT-C4H5N3O1
A_Stuetzer_180816_12mer_UV_25mM	6948	1319.17	653.24	0	3	QVHPDTGISSK.[789.1060905546]	H2B_XENLA_Luger	1.63452	C	CCT-C4H5N3O1
A_Stuetzer_180816_12mer_UV_25mM	6951	1319.53	834.832	0	2	QVHPDTGISSK.[500.0597166818]	H2B_XENLA_Luger	0.753738	C	CT-C4H5N3O1
A_Stuetzer_180816_12mer_UV_150mM	6956	1321.63	556.89	0	3	QVHPDTGISSK.[500.0597166818]	H2B_XENLA_Luger	0.711638	C	CT-C4H5N3O1
A_Stuetzer_180816_12mer_UV_150mM	6958	1321.93	653.24	0	3	QVHPDTGISSK.[789.1060905546]	H2B_XENLA_Luger	1.39185	C	CCT-C4H5N3O1
A_Stuetzer_180816_12mer_UV_25mM	6960	1320.77	665.641	0	3	VLKQVHPDTGISSK.[485.0600506499]	H2B_XENLA_Luger	504.384	C	C+C5H7O5P1
A_Stuetzer_180816_12mer_UV_150mM	6961	1322.38	962.328	0	2	DAVTYTEHAK.[789.1060905546]	H4_XENLA_Luger	0.2178	C	CCT-C4H5N3O1
A_Stuetzer_180816_12mer_UV_150mM	6962	1322.53	979.353	0	2	QVHPDTGISSK.[789.1060905546]	H2B_XENLA_Luger	1.28049	C	CCT-C4H5N3O1
A_Stuetzer_180816_12mer_UV_150mM	6970	1323.79	661.244	0	3	QVHPDTGISSK.[813.1173235546]	H2B_XENLA_Luger	1.50044	A	ACT-C4H5N3O1
A_Stuetzer_180816_12mer_UV_25mM	6971	1322.54	738.237	0.00336417	3	DAVTYTEHAK.[1078.1524644274]	H4_XENLA_Luger	0.960729	C	CCCT-C4H5N3O1
A_Stuetzer_180816_12mer_UV_25mM	6975	1323.15	637.249	0.0864368	3	DAVTYTEHAKR.[619.0829117137]	H4_XENLA_Luger	2.32436	C	CG-H3N1	4
A_Stuetzer_180816_12mer_UV_150mM	6980	1325.29	684.234	0.00408998	3	DAVTYTEHAK.[916.1456035865]	H4_XENLA_Luger	0.973229	A	AAC-H3N1
A_Stuetzer_180816_12mer_UV_150mM	6982	1325.67	834.832	0	2	QVHPDTGISSK.[500.0597166818]	H2B_XENLA_Luger	0.679386	C	CT-C4H5N3O1
A_Stuetzer_180816_12mer_UV_150mM	6991	1326.93	738.237	0	3	DAVTYTEHAK.[1078.1524644274]	H4_XENLA_Luger	1.12608	C	CCCT-C4H5N3O1
A_Stuetzer_180816_12mer_UV_150mM	6992	1327.08	746.574	0	3	DAVTYTEHAK.[1103.1589463955]	H4_XENLA_Luger	2.77037	C	CCG+C5H7O5P1
A_Stuetzer_180816_12mer_UV_25mM	6996	1326.52	568.957	0	3	VLKQVHPDTGISSK.[196.0136767771]	H2B_XENLA_Luger	0.568136	A	A-C5H5N5
A_Stuetzer_180816_12mer_UV_150mM	7002	1328.65	568.957	0	3	VLKQVHPDTGISSK.[196.0136767771]	H2B_XENLA_Luger	0.212133	A	A-C5H5N5	62
A_Stuetzer_180816_12mer_UV_25mM	7007	1328.16	661.243	0	3	QVHPDTGISSK.[813.1173235546]	H2B_XENLA_Luger	0.327621	A	ACT-C4H5N3O1
A_Stuetzer_180816_12mer_UV_150mM	7012	1330.14	665.306	0	3	VLKQVHPDTGISSK.[485.0600506499]	H2B_XENLA_Luger	0.456172	C	C+C5H7O5P1
A_Stuetzer_180816_12mer_UV_25mM	7012	1329	834.832	0	2	QVHPDTGISSK.[500.0597166818]	H2B_XENLA_Luger	0.796498	C	CT-C4H5N3O1
A_Stuetzer_180816_12mer_UV_25mM	7019	1330.02	962.329	0	2	DAVTYTEHAK.[789.1060905546]	H4_XENLA_Luger	1.23259	C	CCT-C4H5N3O1
A_Stuetzer_180816_12mer_UV_25mM	7020	1330.17	556.89	0	3	QVHPDTGISSK.[500.0597166818]	H2B_XENLA_Luger	0.492438	C	CT-C4H5N3O1
A_Stuetzer_180816_12mer_UV_150mM	7030	1333.06	962.328	0	2	DAVTYTEHAK.[789.1060905546]	H4_XENLA_Luger	0.518745	C	CCT-C4H5N3O1
A_Stuetzer_180816_12mer_UV_150mM	7033	1333.37	641.888	0	3	DAVTYTEHAK.[789.1060905546]	H4_XENLA_Luger	1.00968	C	CCT-C4H5N3O1
A_Stuetzer_180816_12mer_UV_25mM	7039	1333.02	746.241	0	3	DAVTYTEHAK.[1102.1636974274]	H4_XENLA_Luger	1.57635	A	ACCT-C4H5N3O1
A_Stuetzer_180816_12mer_UV_150mM	7047	1335.46	834.832	0	2	QVHPDTGISSK.[500.0597166818]	H2B_XENLA_Luger	1.34146	C	CT-C4H5N3O1
A_Stuetzer_180816_12mer_UV_25mM	7049	1334.47	641.888	0	3	DAVTYTEHAK.[789.1060905546]	H4_XENLA_Luger	0.686223	C	CCT-C4H5N3O1
A_Stuetzer_180816_12mer_UV_150mM	7051	1336.06	991.361	0	2	QVHPDTGISSK.[813.1173235546]	H2B_XENLA_Luger	0.765456	A	ACT-C4H5N3O1
A_Stuetzer_180816_12mer_UV_150mM	7053	1336.36	661.244	0	3	QVHPDTGISSK.[813.1173235546]	H2B_XENLA_Luger	1.71218	A	ACT-C4H5N3O1
A_Stuetzer_180816_12mer_UV_150mM	7057	1336.96	842.926	0.100575	3	DAVTYTEHAK.[1392.2053202683]	H4_XENLA_Luger	5.66893	C	CCCG+C5H7O5P1
A_Stuetzer_180816_12mer_UV_25mM	7058	1335.8	991.36	0.00164474	2	QVHPDTGISSK.[813.1173235546]	H2B_XENLA_Luger	0.219617	A	ACT-C4H5N3O1
A_Stuetzer_180816_12mer_UV_150mM	7074	1339.55	746.241	0	3	DAVTYTEHAK.[1102.1636974274]	H4_XENLA_Luger	1.33098	A	ACCT-C4H5N3O1
A_Stuetzer_180816_12mer_UV_25mM	7077	1338.82	661.243	0	3	QVHPDTGISSK.[813.1173235546]	H2B_XENLA_Luger	1.25066	A	ACT-C4H5N3O1
A_Stuetzer_180816_12mer_UV_25mM	7093	1341.31	962.33	0	2	DAVTYTEHAK.[789.1060905546]	H4_XENLA_Luger	2.12053	C	CCT-C4H5N3O1
A_Stuetzer_180816_12mer_UV_150mM	7096	1343.06	962.329	0	2	DAVTYTEHAK.[789.1060905546]	H4_XENLA_Luger	0.725196	C	CCT-C4H5N3O1
A_Stuetzer_180816_12mer_UV_25mM	7096	1341.76	817.802	0	2	DAVTYTEHAK.[500.0597166818]	H4_XENLA_Luger	2.96078	C	CT-C4H5N3O1
A_Stuetzer_180816_12mer_UV_150mM	7097	1343.21	817.806	0	2	DAVTYTEHAK.[500.0597166818]	H4_XENLA_Luger	1.30113	C	CT-C4H5N3O1
A_Stuetzer_180816_12mer_UV_150mM	7100	1343.66	974.335	0	2	DAVTYTEHAK.[813.1173235546]	H4_XENLA_Luger	1.24573	A	ACT-C4H5N3O1
A_Stuetzer_180816_12mer_UV_150mM	7113	1345.61	649.892	0	3	DAVTYTEHAK.[813.1173235546]	H4_XENLA_Luger	1.01595	A	ACT-C4H5N3O1
A_Stuetzer_180816_12mer_UV_25mM	7120	1345.33	746.241	0.00164474	3	DAVTYTEHAK.[1102.1636974274]	H4_XENLA_Luger	1.08561	A	ACCT-C4H5N3O1
A_Stuetzer_180816_12mer_UV_150mM	7122	1346.95	1119.36	0	2	DAVTYTEHAK.[1103.1589463955]	H4_XENLA_Luger	5.31306	C	CCG+C5H7O5P1
A_Stuetzer_180816_12mer_UV_150mM	7128	1347.99	991.362	0.00268817	2	QVHPDTGISSK.[813.1173235546]	H2B_XENLA_Luger	1.8528	A	ACT-C4H5N3O1
A_Stuetzer_180816_12mer_UV_25mM	7132	1347.14	649.893	0	3	DAVTYTEHAK.[813.1173235546]	H4_XENLA_Luger	1.96062	A	ACT-C4H5N3O1
A_Stuetzer_180816_12mer_UV_150mM	7134	1348.87	661.243	0	3	QVHPDTGISSK.[813.1173235546]	H2B_XENLA_Luger	1.25066	A	ACT-C4H5N3O1
A_Stuetzer_180816_12mer_UV_25mM	7134	1347.44	991.361	0	2	QVHPDTGISSK.[813.1173235546]	H2B_XENLA_Luger	1.31956	A	ACT-C4H5N3O1
A_Stuetzer_180816_12mer_UV_25mM	7135	1347.59	974.836	0	2	DAVTYTEHAK.[814.1125725227]	H4_XENLA_Luger	4.77933	C	CG+C5H7O5P1
A_Stuetzer_180816_12mer_UV_150mM	7138	1349.47	663.894	0	3	DAVTYTEHAK.[854.1187205227]	H4_XENLA_Luger	505.307	G	GG+C5H7O5P1
A_Stuetzer_180816_12mer_UV_25mM	7141	1348.58	661.243	0	3	QVHPDTGISSK.[813.1173235546]	H2B_XENLA_Luger	0.419925	A	ACT-C4H5N3O1
A_Stuetzer_180816_12mer_UV_150mM	7154	1351.83	746.577	0	3	DAVTYTEHAK.[1103.1589463955]	H4_XENLA_Luger	6.04053	C	CCG+C5H7O5P1
A_Stuetzer_180816_12mer_UV_25mM	7164	1352.07	663.894	0.00164474	3	DAVTYTEHAK.[854.1187205227]	H4_XENLA_Luger	505.124	G	GG+C5H7O5P1
A_Stuetzer_180816_12mer_UV_25mM	7169	1352.82	545.874	0	3	DAVTYTEHAK.[500.0597166818]	H4_XENLA_Luger	613.308	C	CT-C4H5N3O1
A_Stuetzer_180816_12mer_UV_25mM	7171	1353.21	817.805	0	2	DAVTYTEHAK.[500.0597166818]	H4_XENLA_Luger	0.620684	C	CT-C4H5N3O1	3
A_Stuetzer_180816_12mer_UV_150mM	7174	1355.1	817.806	0	2	DAVTYTEHAK.[500.0597166818]	H4_XENLA_Luger	1.05121	C	CT-C4H5N3O1
A_Stuetzer_180816_12mer_UV_150mM	7176	1355.29	974.334	0	2	DAVTYTEHAK.[813.1173235546]	H4_XENLA_Luger	0.823443	A	ACT-C4H5N3O1
A_Stuetzer_180816_12mer_UV_150mM	7181	1355.95	649.892	0	3	DAVTYTEHAK.[813.1173235546]	H4_XENLA_Luger	0.645168	A	ACT-C4H5N3O1
A_Stuetzer_180816_12mer_UV_25mM	7195	1356.73	746.91	0.00164474	3	DAVTYTEHAK.[1103.1589463955]	H4_XENLA_Luger	452.825	C	CCG+C5H7O5P1
A_Stuetzer_180816_12mer_UV_25mM	7205	1358.35	649.892	0	3	DAVTYTEHAK.[813.1173235546]	H4_XENLA_Luger	1.22152	A	ACT-C4H5N3O1
A_Stuetzer_180816_12mer_UV_25mM	7208	1358.65	974.335	0	2	DAVTYTEHAK.[813.1173235546]	H4_XENLA_Luger	1.3703	A	ACT-C4H5N3O1
A_Stuetzer_180816_12mer_UV_150mM	7225	1362.61	829.614	0.242124	3	DAVTYTEHAKR.[1196.1916434912]	H4_XENLA_Luger	3.62362	C	CCCG-H2O1	39
A_Stuetzer_180816_12mer_UV_150mM	7233	1363.77	666.91	0	3	QVHPDTGISSK.[829.1122385546]	H2B_XENLA_Luger	504.067	C	CGT-C4H5N3O1
A_Stuetzer_180816_12mer_UV_150mM	7234	1363.92	999.358	0	2	QVHPDTGISSK.[829.1122385546]	H2B_XENLA_Luger	0.616192	C	CGT-C4H5N3O1
A_Stuetzer_180816_12mer_UV_150mM	7266	1368.85	770.928	0.013986	3	QVHPDTGISSK.[1142.1698454274]	H2B_XENLA_Luger	1.9827	A	ACGT-C4H5N3O1
A_Stuetzer_180816_12mer_UV_25mM	7266	1367.46	666.574	0	3	QVHPDTGISSK.[829.1122385546]	H2B_XENLA_Luger	0.55059	C	CGT-C4H5N3O1
A_Stuetzer_180816_12mer_UV_25mM	7272	1368.35	999.357	0	2	QVHPDTGISSK.[829.1122385546]	H2B_XENLA_Luger	0.116701	C	CGT-C4H5N3O1
A_Stuetzer_180816_12mer_UV_150mM	7282	1371.22	763.259	0	3	QVHPDTGISSK.[1118.1586124274]	H2B_XENLA_Luger	440.921	C	CCGT-C4H5N3O1
A_Stuetzer_180816_12mer_UV_150mM	7302	1374.26	666.575	0	3	QVHPDTGISSK.[829.1122385546]	H2B_XENLA_Luger	0.914457	C	CGT-C4H5N3O1
A_Stuetzer_180816_12mer_UV_150mM	7303	1374.41	999.358	0	2	QVHPDTGISSK.[829.1122385546]	H2B_XENLA_Luger	0.171042	C	CGT-C4H5N3O1
A_Stuetzer_180816_12mer_UV_150mM	7312	1375.76	847.92	0.0127737	3	DAVTYTEHAK.[1407.2049863002]	H4_XENLA_Luger	1.28746	C	CCCGT-C4H5N3O1
A_Stuetzer_180816_12mer_UV_25mM	7335	1377.87	666.574	0	3	QVHPDTGISSK.[829.1122385546]	H2B_XENLA_Luger	0.0587363	C	CGT-C4H5N3O1
A_Stuetzer_180816_12mer_UV_25mM	7336	1378.02	749.607	0.00252525	3	YRPGTVALR.[1214.202208555]	H3_XENLA_Luger	4.2296	C	CCCG	36
A_Stuetzer_180816_12mer_UV_25mM	7354	1380.81	763.258	0.00164474	3	QVHPDTGISSK.[1118.1586124274]	H2B_XENLA_Luger	438.841	C	CCGT-C4H5N3O1
A_Stuetzer_180816_12mer_UV_150mM	7369	1384.63	666.574	0	3	QVHPDTGISSK.[829.1122385546]	H2B_XENLA_Luger	0.0927627	C	CGT-C4H5N3O1
A_Stuetzer_180816_12mer_UV_150mM	7379	1386.12	771.261	0.00408998	3	QVHPDTGISSK.[1143.1650943955]	H2B_XENLA_Luger	3.77143	C	CGG+C5H7O5P1
A_Stuetzer_180816_12mer_UV_150mM	7391	1388.03	1126.86	0.00268817	2	DAVTYTEHAK.[1118.1586124274]	H4_XENLA_Luger	1.20108	C	CCGT-C4H5N3O1
A_Stuetzer_180816_12mer_UV_150mM	7398	1389.17	999.357	0	2	QVHPDTGISSK.[829.1122385546]	H2B_XENLA_Luger	0.238384	C	CGT-C4H5N3O1
A_Stuetzer_180816_12mer_UV_25mM	7412	1389.74	666.575	0	3	QVHPDTGISSK.[829.1122385546]	H2B_XENLA_Luger	1.5361	C	CGT-C4H5N3O1
A_Stuetzer_180816_12mer_UV_25mM	7413	1389.89	963.344	0.00391901	2	QVHPDTGISSK.[756.0819403313]	H2B_XENLA_Luger	520.874	G	GG-H1O3P1
A_Stuetzer_180816_12mer_UV_25mM	7416	1390.34	999.358	0	2	QVHPDTGISSK.[829.1122385546]	H2B_XENLA_Luger	0.188671	C	CGT-C4H5N3O1
A_Stuetzer_180816_12mer_UV_150mM	7442	1396.06	666.575	0	3	QVHPDTGISSK.[829.1122385546]	H2B_XENLA_Luger	0.809137	C	CGT-C4H5N3O1
A_Stuetzer_180816_12mer_UV_150mM	7445	1396.45	751.573	0	3	DAVTYTEHAK.[1118.1586124274]	H4_XENLA_Luger	2.00675	C	CCGT-C4H5N3O1
A_Stuetzer_180816_12mer_UV_150mM	7448	1396.91	982.332	0	2	DAVTYTEHAK.[829.1122385546]	H4_XENLA_Luger	1.06058	C	CGT-C4H5N3O1
A_Stuetzer_180816_12mer_UV_25mM	7453	1395.98	1127.36	0.00336417	2	DAVTYTEHAK.[1118.1586124274]	H4_XENLA_Luger	445.889	C	CCGT-C4H5N3O1
A_Stuetzer_180816_12mer_UV_25mM	7478	1399.85	666.575	0	3	QVHPDTGISSK.[829.1122385546]	H2B_XENLA_Luger	1.23259	C	CGT-C4H5N3O1
A_Stuetzer_180816_12mer_UV_150mM	7479	1401.67	655.224	0	3	DAVTYTEHAK.[829.1122385546]	H4_XENLA_Luger	1.33274	C	CGT-C4H5N3O1
A_Stuetzer_180816_12mer_UV_25mM	7494	1402.34	982.33	0	2	DAVTYTEHAK.[829.1122385546]	H4_XENLA_Luger	1.29923	C	CGT-C4H5N3O1
A_Stuetzer_180816_12mer_UV_25mM	7503	1403.7	999.359	0.0122974	2	QVHPDTGISSK.[829.1122385546]	H2B_XENLA_Luger	1.59338	C	CGT-C4H5N3O1
A_Stuetzer_180816_12mer_UV_150mM	7513	1406.82	759.91	0	3	DAVTYTEHAK.[1143.1650943955]	H4_XENLA_Luger	2.96997	C	CGG+C5H7O5P1
A_Stuetzer_180816_12mer_UV_25mM	7515	1405.53	655.223	0	3	DAVTYTEHAK.[829.1122385546]	H4_XENLA_Luger	0.157689	C	CGT-C4H5N3O1
A_Stuetzer_180816_12mer_UV_150mM	7522	1408.26	982.332	0	2	DAVTYTEHAK.[829.1122385546]	H4_XENLA_Luger	0.993421	C	CGT-C4H5N3O1
A_Stuetzer_180816_12mer_UV_25mM	7536	1408.85	760.245	0.00336417	3	DAVTYTEHAK.[1143.1650943955]	H4_XENLA_Luger	444.645	C	CGG+C5H7O5P1
A_Stuetzer_180816_12mer_UV_150mM	7554	1413	655.224	0	3	DAVTYTEHAK.[829.1122385546]	H4_XENLA_Luger	1.27484	C	CGT-C4H5N3O1
A_Stuetzer_180816_12mer_UV_25mM	7566	1413.51	982.332	0	2	DAVTYTEHAK.[829.1122385546]	H4_XENLA_Luger	0.998451	C	CGT-C4H5N3O1
A_Stuetzer_180816_12mer_UV_25mM	7585	1416.33	655.558	0.00336417	3	DAVTYTEHAK.[829.1122385546]	H4_XENLA_Luger	510.593	C	CGT-C4H5N3O1
A_Stuetzer_180816_12mer_UV_150mM	7588	1417.99	982.331	0.00268817	2	DAVTYTEHAK.[829.1122385546]	H4_XENLA_Luger	0.0664566	C	CGT-C4H5N3O1
A_Stuetzer_180816_12mer_UV_25mM	7605	1419.47	696.98	0	3	VLKQVHPDTGISSK.[579.0767637137]	H2B_XENLA_Luger	480.502	C	CC-H3N1
A_Stuetzer_180816_12mer_UV_25mM	7640	1424.7	600.297	0	3	VLKQVHPDTGISSK.[290.0303898409]	H2B_XENLA_Luger	1.11436	C	C-H3N1
A_Stuetzer_180816_12mer_UV_150mM	7692	1433.87	729.831	0	2	QVHPDTGISSK.[289.0463738728]	H2B_XENLA_Luger	693.821	C	C-H2O1
A_Stuetzer_180816_12mer_UV_150mM	7769	1445.58	729.831	0	2	QVHPDTGISSK.[289.0463738728]	H2B_XENLA_Luger	693.651	C	C-H2O1
A_Stuetzer_180816_12mer_UV_150mM	7808	1451.56	986.855	0	2	QVHPDTGISSK.[804.1057565865]	H2B_XENLA_Luger	0.877594	C	CTT-C4H5N3O1
A_Stuetzer_180816_12mer_UV_25mM	7842	1455.26	986.856	0	2	QVHPDTGISSK.[804.1057565865]	H2B_XENLA_Luger	1.43423	C	CTT-C4H5N3O1
A_Stuetzer_180816_12mer_UV_25mM	7849	1456.31	658.239	0.00252525	3	QVHPDTGISSK.[804.1057565865]	H2B_XENLA_Luger	0.715878	C	CTT-C4H5N3O1
A_Stuetzer_180816_12mer_UV_25mM	7863	1458.49	754.923	0	3	QVHPDTGISSK.[1093.1521304593]	H2B_XENLA_Luger	444.314	C	CCTT-C4H5N3O1
A_Stuetzer_180816_12mer_UV_25mM	7880	1461.15	889.675	0	3	VLKQVHPDTGISSK.[1158.1647604274]	H2B_XENLA_Luger	1.08285	C	CGGT-C4H5N3O1	32
A_Stuetzer_180816_12mer_UV_150mM	7898	1465.5	752.248	0.013986	3	QVHPDTGISSK.[1085.1344622041]	H2B_XENLA_Luger	443.39	G	GGG-H1O3P1
A_Stuetzer_180816_12mer_UV_25mM	7904	1464.93	670.306	0	3	VLKQVHPDTGISSK.[500.0597166818]	H2B_XENLA_Luger	0.271489	C	CT-C4H5N3O1
A_Stuetzer_180816_12mer_UV_150mM	7960	1474.98	987.356	0	2	QVHPDTGISSK.[804.1057565865]	H2B_XENLA_Luger	507.847	C	CTT-C4H5N3O1
A_Stuetzer_180816_12mer_UV_150mM	7992	1479.89	969.83	0	2	DAVTYTEHAK.[804.1057565865]	H4_XENLA_Luger	2.00062	C	CTT-C4H5N3O1
A_Stuetzer_180816_12mer_UV_25mM	7996	1478.99	986.855	0	2	QVHPDTGISSK.[804.1057565865]	H2B_XENLA_Luger	1.12499	C	CTT-C4H5N3O1
A_Stuetzer_180816_12mer_UV_25mM	8040	1485.89	969.828	0	2	DAVTYTEHAK.[804.1057565865]	H4_XENLA_Luger	0.282584	C	CTT-C4H5N3O1
A_Stuetzer_180816_12mer_UV_150mM	8068	1491.57	969.829	0	2	DAVTYTEHAK.[804.1057565865]	H4_XENLA_Luger	0.828833	C	CTT-C4H5N3O1
A_Stuetzer_180816_12mer_UV_25mM	8145	1501.6	806.664	0	3	VLKQVHPDTGISSK.[908.1292855865]	H2B_XENLA_Luger	414.95	C	CCG-H3N1
A_Stuetzer_180816_12mer_UV_25mM	8149	1502.21	661.262	0	3	QVHPDTGISSK.[812.1680390646]	H2B_XENLA_Luger	507.72	A	ACC-H3N1-H1O3P1
A_Stuetzer_180816_12mer_UV_25mM	8237	1516.58	709.981	0	3	VLKQVHPDTGISSK.[619.0829117137]	H2B_XENLA_Luger	0.640791	C	CG-H3N1
A_Stuetzer_180816_12mer_UV_25mM	8261	1519.98	677.262	0	4	VLKQVHPDTGISSK.[1197.1756594593]	H2B_XENLA_Luger	2.40093	C	CCCG-H3N1
A_Stuetzer_180816_12mer_UV_25mM	8316	1528.24	902.348	0.00252525	3	VLKQVHPDTGISSK.[1196.1916434912]	H2B_XENLA_Luger	1.98572	C	CCCG-H2O1
A_Stuetzer_180816_12mer_UV_25mM	8355	1533.94	709.982	0	3	VLKQVHPDTGISSK.[619.0829117137]	H2B_XENLA_Luger	1.9303	C	CG-H3N1
A_Stuetzer_180816_12mer_UV_25mM	8397	1540.28	602.905	0	3	YRPGTVALR.[774.1064245227]	H3_XENLA_Luger	0.0730013	C	CC+C5H7O5P1
A_Stuetzer_180816_12mer_UV_25mM	8444	1547.16	759.331	0.00252525	2	YRPGTVALR.[485.0600506499]	H3_XENLA_Luger	0.167612	C	C+C5H7O5P1
A_Stuetzer_180816_12mer_UV_150mM	8456	1549.72	759.332	0.00789733	2	YRPGTVALR.[485.0600506499]	H3_XENLA_Luger	1.61807	C	C+C5H7O5P1	66
A_Stuetzer_180816_12mer_UV_25mM	8482	1553.01	506.557	0	3	YRPGTVALR.[485.0600506499]	H3_XENLA_Luger	0.646726	C	C+C5H7O5P1
A_Stuetzer_180816_12mer_UV_25mM	8514	1557.62	759.332	0.00336417	2	YRPGTVALR.[485.0600506499]	H3_XENLA_Luger	0.735948	C	C+C5H7O5P1
A_Stuetzer_180816_12mer_UV_25mM	8552	1563.18	441.195	0.00164474	3	HLQLAVR.[485.0600506499]	H2A_XENLA_Luger	0.931845	C	C+C5H7O5P1
A_Stuetzer_180816_12mer_UV_25mM	8556	1563.79	701.645	0	3	VLKQVHPDTGISSK.[594.0764297456]	H2B_XENLA_Luger	0.538235	C	TC-H3N1
A_Stuetzer_180816_12mer_UV_150mM	8566	1566.21	441.196	0	3	HLQLAVR.[485.0600506499]	H2A_XENLA_Luger	1.60114	C	C+C5H7O5P1
A_Stuetzer_180816_12mer_UV_150mM	8609	1572.59	806.332	0.00268817	3	VLKQVHPDTGISSK.[908.1292855865]	H2B_XENLA_Luger	3.1684	C	CCG-H3N1
A_Stuetzer_180816_12mer_UV_25mM	8621	1573.25	908.013	0	3	VLKQVHPDTGISSK.[1212.1753254912]	H2B_XENLA_Luger	369.305	C	CCTG-H3N1
A_Stuetzer_180816_12mer_UV_25mM	8623	1573.55	806.331	0	3	VLKQVHPDTGISSK.[908.1292855865]	H2B_XENLA_Luger	2.86562	C	CCG-H3N1
A_Stuetzer_180816_12mer_UV_25mM	8662	1579.42	579.559	0.00391901	3	HLQLAVR.[900.1493527141]	H2A_XENLA_Luger	0.894067	C	CCT
A_Stuetzer_180816_12mer_UV_25mM	8668	1580.26	908.347	0	3	VLKQVHPDTGISSK.[1214.202208555]	H2B_XENLA_Luger	6.54457	C	CCCG
A_Stuetzer_180816_12mer_UV_150mM	8671	1581.99	868.833	0.00408998	2	HLQLAVR.[900.1493527141]	H2A_XENLA_Luger	0.0807957	C	CCT
A_Stuetzer_180816_12mer_UV_150mM	8695	1585.55	579.558	0.00268817	3	HLQLAVR.[900.1493527141]	H2A_XENLA_Luger	0.704989	C	CCT
A_Stuetzer_180816_12mer_UV_25mM	8695	1584.21	806.331	0	3	VLKQVHPDTGISSK.[908.1292855865]	H2B_XENLA_Luger	1.95728	C	CCG-H3N1
A_Stuetzer_180816_12mer_UV_25mM	8708	1586.21	516.766	0	2	HLQLAVR.[196.0136767771]	H2A_XENLA_Luger	0.135712	A	A-C5H5N5
A_Stuetzer_180816_12mer_UV_25mM	8712	1586.81	869.335	0.00391901	2	HLQLAVR.[900.1493527141]	H2A_XENLA_Luger	577.673	C	CCT
A_Stuetzer_180816_12mer_UV_25mM	8730	1589.26	847.831	0.00391901	2	QVHPDTGISSK.[525.0661986499]	H2B_XENLA_Luger	585.854	G	G+C5H7O5P1
A_Stuetzer_180816_12mer_UV_150mM	8737	1591.88	516.766	0	2	HLQLAVR.[196.0136767771]	H2A_XENLA_Luger	0.806468	A	A-C5H5N5
A_Stuetzer_180816_12mer_UV_25mM	8742	1591.15	724.812	0.00391901	2	HLQLAVR.[611.1029788413]	H2A_XENLA_Luger	693.181	C	CT
A_Stuetzer_180816_12mer_UV_25mM	8772	1595.7	516.766	0	2	HLQLAVR.[196.0136767771]	H2A_XENLA_Luger	0.666188	A	A-C5H5N5
A_Stuetzer_180816_12mer_UV_25mM	8801	1599.79	441.195	0.00336417	3	HLQLAVR.[485.0600506499]	H2A_XENLA_Luger	0.45156	C	C+C5H7O5P1
A_Stuetzer_180816_12mer_UV_150mM	8803	1601.56	537.544	0	3	HLQLAVR.[774.1064245227]	H2A_XENLA_Luger	0.242914	C	CC+C5H7O5P1
A_Stuetzer_180816_12mer_UV_150mM	8810	1602.77	516.766	0	2	HLQLAVR.[196.0136767771]	H2A_XENLA_Luger	0.66229	A	A-C5H5N5
A_Stuetzer_180816_12mer_UV_25mM	8811	1601.33	661.29	0.00391901	2	HLQLAVR.[485.0600506499]	H2A_XENLA_Luger	2.69532	C	C+C5H7O5P1
A_Stuetzer_180816_12mer_UV_25mM	8812	1601.43	805.812	0.00336417	2	HLQLAVR.[774.1064245227]	H2A_XENLA_Luger	0.743641	C	CC+C5H7O5P1
A_Stuetzer_180816_12mer_UV_150mM	8814	1603.37	805.812	0.00268817	2	HLQLAVR.[774.1064245227]	H2A_XENLA_Luger	0.667898	C	CC+C5H7O5P1
A_Stuetzer_180816_12mer_UV_150mM	8820	1604.25	441.195	0.00268817	3	HLQLAVR.[485.0600506499]	H2A_XENLA_Luger	0.659071	C	C+C5H7O5P1
A_Stuetzer_180816_12mer_UV_25mM	8831	1603.95	916.351	0	3	VLKQVHPDTGISSK.[1237.1818074593]	H2B_XENLA_Luger	369.294	C	CCGG-H3N1
A_Stuetzer_180816_12mer_UV_25mM	8849	1606.77	516.767	0.00164474	2	HLQLAVR.[196.0136767771]	H2A_XENLA_Luger	2.43394	A	A-C5H5N5
A_Stuetzer_180816_12mer_UV_25mM	8858	1608.12	537.545	0.00252525	3	HLQLAVR.[774.1064245227]	H2A_XENLA_Luger	1.80809	C	CC+C5H7O5P1
A_Stuetzer_180816_12mer_UV_150mM	8865	1610.86	537.544	0.00268817	3	HLQLAVR.[774.1064245227]	H2A_XENLA_Luger	1.26481	C	CC+C5H7O5P1
A_Stuetzer_180816_12mer_UV_150mM	8873	1611.93	517.268	0	2	HLQLAVR.[196.0136767771]	H2A_XENLA_Luger	971.88	A	A-C5H5N5
A_Stuetzer_180816_12mer_UV_25mM	8875	1610.83	806.314	0.00164474	2	HLQLAVR.[774.1064245227]	H2A_XENLA_Luger	623.66	C	CC+C5H7O5P1
A_Stuetzer_180816_12mer_UV_150mM	8881	1613.14	805.812	0.00268817	2	HLQLAVR.[774.1064245227]	H2A_XENLA_Luger	0.374107	C	CC+C5H7O5P1
A_Stuetzer_180816_12mer_UV_150mM	8885	1613.99	441.196	0.00408998	3	HLQLAVR.[485.0600506499]	H2A_XENLA_Luger	1.69272	C	C+C5H7O5P1
A_Stuetzer_180816_12mer_UV_25mM	8903	1615.98	441.195	0.00391901	3	HLQLAVR.[485.0600506499]	H2A_XENLA_Luger	1.08462	C	C+C5H7O5P1
A_Stuetzer_180816_12mer_UV_25mM	8908	1616.74	516.766	0.00252525	2	HLQLAVR.[196.0136767771]	H2A_XENLA_Luger	1.02293	A	A-C5H5N5
A_Stuetzer_180816_12mer_UV_150mM	8930	1621.55	516.766	0	2	HLQLAVR.[196.0136767771]	H2A_XENLA_Luger	1.22134	A	A-C5H5N5
A_Stuetzer_180816_12mer_UV_25mM	8974	1626.5	902.349	0	3	VLKQVHPDTGISSK.[1196.1916434912]	H2B_XENLA_Luger	1.40015	C	CCCG-H2O1
A_Stuetzer_180816_12mer_UV_25mM	8976	1626.88	516.766	0.00336417	2	HLQLAVR.[196.0136767771]	H2A_XENLA_Luger	1.4879	A	A-C5H5N5
A_Stuetzer_180816_12mer_UV_25mM	8987	1628.37	811.664	0	3	VLKQVHPDTGISSK.[923.1289516184]	H2B_XENLA_Luger	412.53	C	CTG-H3N1
A_Stuetzer_180816_12mer_UV_150mM	8993	1631.03	516.766	0	2	HLQLAVR.[196.0136767771]	H2A_XENLA_Luger	1.25284	A	A-C5H5N5
A_Stuetzer_180816_12mer_UV_25mM	8995	1629.65	449.198	0.00164474	3	HLQLAVR.[509.0712836499]	H2A_XENLA_Luger	0.707928	A	A+C5H7O5P1
A_Stuetzer_180816_12mer_UV_25mM	8998	1630.1	673.294	0.00164474	2	HLQLAVR.[509.0712836499]	H2A_XENLA_Luger	0.040874	A	A+C5H7O5P1
A_Stuetzer_180816_12mer_UV_25mM	9000	1630.4	625.639	0.00336417	3	HLQLAVRNDEELNK.[196.0136767771]	H2A_XENLA_Luger	0.588482	A	A-C5H5N5	15
A_Stuetzer_180816_12mer_UV_150mM	9015	1634.27	673.295	0	2	HLQLAVR.[509.0712836499]	H2A_XENLA_Luger	0.697282	A	A+C5H7O5P1
A_Stuetzer_180816_12mer_UV_150mM	9025	1635.93	449.198	0	3	HLQLAVR.[509.0712836499]	H2A_XENLA_Luger	0.704465	A	A+C5H7O5P1
A_Stuetzer_180816_12mer_UV_150mM	9034	1637.21	587.562	0.00408998	3	HLQLAVR.[924.1605857141]	H2A_XENLA_Luger	1.2826	A	ACT
A_Stuetzer_180816_12mer_UV_25mM	9034	1635.36	587.897	0.00391901	3	HLQLAVR.[925.1558346822]	H2A_XENLA_Luger	5.18692	C	CCG
A_Stuetzer_180816_12mer_UV_25mM	9040	1636.34	516.766	0.00336417	2	HLQLAVR.[196.0136767771]	H2A_XENLA_Luger	0.917394	A	A-C5H5N5
A_Stuetzer_180816_12mer_UV_150mM	9059	1641.01	880.84	0.0127737	2	HLQLAVR.[924.1605857141]	H2A_XENLA_Luger	1.60292	A	ACT
A_Stuetzer_180816_12mer_UV_150mM	9070	1642.74	516.766	0.00268817	2	HLQLAVR.[196.0136767771]	H2A_XENLA_Luger	0.858344	A	A-C5H5N5
A_Stuetzer_180816_12mer_UV_150mM	9103	1647.61	587.562	0.00408998	3	HLQLAVR.[924.1605857141]	H2A_XENLA_Luger	0.763202	A	ACT
A_Stuetzer_180816_12mer_UV_25mM	9104	1645.87	516.766	0.00336417	2	HLQLAVR.[196.0136767771]	H2A_XENLA_Luger	0.821937	A	A-C5H5N5
A_Stuetzer_180816_12mer_UV_25mM	9106	1646.09	587.562	0.00796569	3	HLQLAVR.[924.1605857141]	H2A_XENLA_Luger	1.2322	A	ACT
A_Stuetzer_180816_12mer_UV_150mM	9110	1648.55	545.882	0.00268817	3	HLQLAVR.[798.1176575227]	H2A_XENLA_Luger	613.52	A	AC+C5H7O5P1
A_Stuetzer_180816_12mer_UV_25mM	9113	1646.99	545.882	0.00336417	3	HLQLAVR.[798.1176575227]	H2A_XENLA_Luger	612.96	A	AC+C5H7O5P1
A_Stuetzer_180816_12mer_UV_150mM	9134	1652.24	516.766	0.00268817	2	HLQLAVR.[196.0136767771]	H2A_XENLA_Luger	0.782055	A	A-C5H5N5
A_Stuetzer_180816_12mer_UV_25mM	9150	1652.5	817.818	0.00391901	2	HLQLAVR.[798.1176575227]	H2A_XENLA_Luger	0.341615	A	AC+C5H7O5P1
A_Stuetzer_180816_12mer_UV_150mM	9157	1655.54	817.818	0.00408998	2	HLQLAVR.[798.1176575227]	H2A_XENLA_Luger	0.0594914	A	AC+C5H7O5P1
A_Stuetzer_180816_12mer_UV_25mM	9173	1655.83	516.766	0.00336417	2	HLQLAVR.[196.0136767771]	H2A_XENLA_Luger	0.829763	A	A-C5H5N5
A_Stuetzer_180816_12mer_UV_25mM	9177	1656.38	545.548	0.00252525	3	HLQLAVR.[798.1176575227]	H2A_XENLA_Luger	0.870918	A	AC+C5H7O5P1
A_Stuetzer_180816_12mer_UV_150mM	9184	1659.3	545.548	0.00268817	3	HLQLAVR.[798.1176575227]	H2A_XENLA_Luger	1.09554	A	AC+C5H7O5P1
A_Stuetzer_180816_12mer_UV_150mM	9189	1659.88	641.897	0.0127737	3	HLQLAVR.[1087.1640313955]	H2A_XENLA_Luger	0.589123	A	ACC+C5H7O5P1
A_Stuetzer_180816_12mer_UV_25mM	9196	1659.19	449.199	0.00336417	3	HLQLAVR.[509.0712836499]	H2A_XENLA_Luger	0.113336	A	A+C5H7O5P1
A_Stuetzer_180816_12mer_UV_25mM	9197	1659.3	673.295	0.00164474	2	HLQLAVR.[509.0712836499]	H2A_XENLA_Luger	1.30234	A	A+C5H7O5P1
A_Stuetzer_180816_12mer_UV_150mM	9198	1661.38	673.295	0.00268817	2	HLQLAVR.[509.0712836499]	H2A_XENLA_Luger	1.68232	A	A+C5H7O5P1
A_Stuetzer_180816_12mer_UV_150mM	9201	1661.86	516.766	0.00268817	2	HLQLAVR.[196.0136767771]	H2A_XENLA_Luger	0.7804	A	A-C5H5N5
A_Stuetzer_180816_12mer_UV_25mM	9203	1660.2	537.544	0.00252525	3	HLQLAVR.[774.1064245227]	H2A_XENLA_Luger	0.583547	C	CC+C5H7O5P1
A_Stuetzer_180816_12mer_UV_150mM	9209	1662.97	449.199	0.00268817	3	HLQLAVR.[509.0712836499]	H2A_XENLA_Luger	0.199744	A	A+C5H7O5P1
A_Stuetzer_180816_12mer_UV_25mM	9232	1664.4	817.818	0.0112028	2	HLQLAVR.[798.1176575227]	H2A_XENLA_Luger	1.0297	A	AC+C5H7O5P1
A_Stuetzer_180816_12mer_UV_150mM	9238	1667.37	817.818	0.00408998	2	HLQLAVR.[798.1176575227]	H2A_XENLA_Luger	0.681485	A	AC+C5H7O5P1
A_Stuetzer_180816_12mer_UV_25mM	9246	1666.44	516.766	0.00336417	2	HLQLAVR.[196.0136767771]	H2A_XENLA_Luger	0.787921	A	A-C5H5N5
A_Stuetzer_180816_12mer_UV_25mM	9251	1667.2	545.548	0.00336417	3	HLQLAVR.[798.1176575227]	H2A_XENLA_Luger	0.424268	A	AC+C5H7O5P1
A_Stuetzer_180816_12mer_UV_150mM	9258	1670.02	545.548	0.00268817	3	HLQLAVR.[798.1176575227]	H2A_XENLA_Luger	0.210735	A	AC+C5H7O5P1
A_Stuetzer_180816_12mer_UV_150mM	9268	1671.59	673.295	0.00268817	2	HLQLAVR.[509.0712836499]	H2A_XENLA_Luger	0.469303	A	A+C5H7O5P1
A_Stuetzer_180816_12mer_UV_150mM	9269	1671.69	516.766	0	2	HLQLAVR.[196.0136767771]	H2A_XENLA_Luger	0.18985	A	A-C5H5N5
A_Stuetzer_180816_12mer_UV_25mM	9275	1670.88	449.199	0.00391901	3	HLQLAVR.[509.0712836499]	H2A_XENLA_Luger	0.220548	A	A+C5H7O5P1
A_Stuetzer_180816_12mer_UV_25mM	9277	1671.02	673.295	0.00336417	2	HLQLAVR.[509.0712836499]	H2A_XENLA_Luger	0.667168	A	A+C5H7O5P1
A_Stuetzer_180816_12mer_UV_150mM	9282	1673.72	449.199	0.00408998	3	HLQLAVR.[509.0712836499]	H2A_XENLA_Luger	0.125693	A	A+C5H7O5P1
A_Stuetzer_180816_12mer_UV_25mM	9308	1675.31	817.819	0.00336417	2	HLQLAVR.[798.1176575227]	H2A_XENLA_Luger	2.40408	A	AC+C5H7O5P1
A_Stuetzer_180816_12mer_UV_25mM	9313	1675.98	908.013	0.00391901	3	VLKQVHPDTGISSK.[1212.1753254912]	H2B_XENLA_Luger	369.305	C	CCTG-H3N1
A_Stuetzer_180816_12mer_UV_150mM	9314	1678.33	817.818	0.00408998	2	HLQLAVR.[798.1176575227]	H2A_XENLA_Luger	0.10605	A	AC+C5H7O5P1
A_Stuetzer_180816_12mer_UV_25mM	9321	1677.19	516.766	0.00336417	2	HLQLAVR.[196.0136767771]	H2A_XENLA_Luger	0.542973	A	A-C5H5N5
A_Stuetzer_180816_12mer_UV_25mM	9324	1677.48	545.548	0.00252525	3	HLQLAVR.[798.1176575227]	H2A_XENLA_Luger	0.853771	A	AC+C5H7O5P1
A_Stuetzer_180816_12mer_UV_150mM	9330	1680.35	545.548	0	3	HLQLAVR.[798.1176575227]	H2A_XENLA_Luger	1.94415	A	AC+C5H7O5P1
A_Stuetzer_180816_12mer_UV_150mM	9340	1681.8	673.295	0.00268817	2	HLQLAVR.[509.0712836499]	H2A_XENLA_Luger	0.780065	A	A+C5H7O5P1
A_Stuetzer_180816_12mer_UV_150mM	9341	1681.92	516.766	0.00268817	2	HLQLAVR.[196.0136767771]	H2A_XENLA_Luger	1.41592	A	A-C5H5N5
A_Stuetzer_180816_12mer_UV_25mM	9352	1681.68	449.199	0.00336417	3	HLQLAVR.[509.0712836499]	H2A_XENLA_Luger	0.271991	A	A+C5H7O5P1
A_Stuetzer_180816_12mer_UV_150mM	9353	1683.64	449.199	0.00408998	3	HLQLAVR.[509.0712836499]	H2A_XENLA_Luger	0.722455	A	A+C5H7O5P1
A_Stuetzer_180816_12mer_UV_25mM	9353	1681.82	673.295	0.00336417	2	HLQLAVR.[509.0712836499]	H2A_XENLA_Luger	0.545038	A	A+C5H7O5P1
A_Stuetzer_180816_12mer_UV_25mM	9376	1684.61	587.896	0.00796569	3	HLQLAVR.[925.1558346822]	H2A_XENLA_Luger	4.35636	C	CCG
A_Stuetzer_180816_12mer_UV_25mM	9381	1685.41	817.818	0.00336417	2	HLQLAVR.[798.1176575227]	H2A_XENLA_Luger	0.807638	A	AC+C5H7O5P1
A_Stuetzer_180816_12mer_UV_150mM	9395	1689.94	817.818	0.00268817	2	HLQLAVR.[798.1176575227]	H2A_XENLA_Luger	0.067646	A	AC+C5H7O5P1
A_Stuetzer_180816_12mer_UV_25mM	9397	1687.84	516.766	0.00336417	2	HLQLAVR.[196.0136767771]	H2A_XENLA_Luger	0.626977	A	A-C5H5N5
A_Stuetzer_180816_12mer_UV_25mM	9398	1687.91	545.548	0.00252525	3	HLQLAVR.[798.1176575227]	H2A_XENLA_Luger	0.871783	A	AC+C5H7O5P1
A_Stuetzer_180816_12mer_UV_25mM	9401	1688.29	649.901	0.00391901	3	HLQLAVR.[1111.1752643955]	H2A_XENLA_Luger	2.30769	A	AAC+C5H7O5P1
A_Stuetzer_180816_12mer_UV_150mM	9402	1690.96	545.548	0	3	HLQLAVR.[798.1176575227]	H2A_XENLA_Luger	0.515843	A	AC+C5H7O5P1
A_Stuetzer_180816_12mer_UV_150mM	9415	1692.86	516.766	0	2	HLQLAVR.[196.0136767771]	H2A_XENLA_Luger	0.76946	A	A-C5H5N5
A_Stuetzer_180816_12mer_UV_150mM	9420	1693.51	650.235	0.00408998	3	HLQLAVR.[1111.1752643955]	H2A_XENLA_Luger	515.014	A	AAC+C5H7O5P1
A_Stuetzer_180816_12mer_UV_150mM	9421	1693.66	673.294	0.00408998	2	HLQLAVR.[509.0712836499]	H2A_XENLA_Luger	0.244025	A	A+C5H7O5P1
A_Stuetzer_180816_12mer_UV_150mM	9447	1697.81	441.195	0	3	HLQLAVR.[485.0600506499]	H2A_XENLA_Luger	0.0313378	C	C+C5H7O5P1
A_Stuetzer_180816_12mer_UV_25mM	9454	1695.95	491.213	0.00336417	3	HLQLAVR.[635.1142118413]	H2A_XENLA_Luger	0.743054	A	AT
A_Stuetzer_180816_12mer_UV_150mM	9457	1699.39	491.548	0.00268817	3	HLQLAVR.[636.1094608094]	H2A_XENLA_Luger	6.71229	C	CG
A_Stuetzer_180816_12mer_UV_150mM	9467	1701.03	736.317	0.00268817	2	HLQLAVR.[635.1142118413]	H2A_XENLA_Luger	0.996714	A	AT
A_Stuetzer_180816_12mer_UV_150mM	9473	1701.88	661.289	0	2	HLQLAVR.[485.0600506499]	H2A_XENLA_Luger	0.624155	C	C+C5H7O5P1
A_Stuetzer_180816_12mer_UV_25mM	9476	1699.4	649.901	0.00391901	3	HLQLAVR.[1111.1752643955]	H2A_XENLA_Luger	0.924923	A	AAC+C5H7O5P1
A_Stuetzer_180816_12mer_UV_25mM	9477	1699.47	661.289	0	2	HLQLAVR.[485.0600506499]	H2A_XENLA_Luger	1.0253	C	C+C5H7O5P1
A_Stuetzer_180816_12mer_UV_25mM	9478	1699.62	736.316	0.00336417	2	HLQLAVR.[635.1142118413]	H2A_XENLA_Luger	0.665143	A	AT
A_Stuetzer_180816_12mer_UV_150mM	9479	1702.71	647.228	0.0127737	3	HLQLAVR.[1103.1589463955]	H2A_XENLA_Luger	0.128888	C	CCG+C5H7O5P1
A_Stuetzer_180816_12mer_UV_150mM	9483	1703.54	545.882	0.00268817	3	HLQLAVR.[798.1176575227]	H2A_XENLA_Luger	614.079	A	AC+C5H7O5P1
A_Stuetzer_180816_12mer_UV_150mM	9490	1704.59	649.899	0.0127737	3	HLQLAVR.[1111.1752643955]	H2A_XENLA_Luger	1.1412	A	AAC+C5H7O5P1
A_Stuetzer_180816_12mer_UV_25mM	9499	1702.78	647.229	0.0112028	3	HLQLAVR.[1103.1589463955]	H2A_XENLA_Luger	1.85146	C	CCG+C5H7O5P1
A_Stuetzer_180816_12mer_UV_25mM	9506	1703.87	550.879	0.00454545	3	HLQLAVR.[814.1125725227]	H2A_XENLA_Luger	0.136252	C	CG+C5H7O5P1
A_Stuetzer_180816_12mer_UV_25mM	9522	1706.02	491.214	0.00391901	3	HLQLAVR.[635.1142118413]	H2A_XENLA_Luger	1.1734	A	AT
A_Stuetzer_180816_12mer_UV_25mM	9528	1706.99	545.881	0.00252525	3	HLQLAVR.[798.1176575227]	H2A_XENLA_Luger	612.177	A	AC+C5H7O5P1
A_Stuetzer_180816_12mer_UV_25mM	9531	1707.43	674.907	0.00252525	3	QVHPDTGISSK.[854.1187205227]	H2B_XENLA_Luger	3.59447	G	GG+C5H7O5P1
A_Stuetzer_180816_12mer_UV_150mM	9532	1710.76	736.316	0.00408998	2	HLQLAVR.[635.1142118413]	H2A_XENLA_Luger	0.328484	A	AT
A_Stuetzer_180816_12mer_UV_150mM	9537	1711.5	970.84	0.0127737	2	HLQLAVR.[1103.1589463955]	H2A_XENLA_Luger	516.955	C	CCG+C5H7O5P1
A_Stuetzer_180816_12mer_UV_150mM	9538	1711.65	700.625	0	3	DNIQGITKPAIR.[774.1064245227]	H4_XENLA_Luger	0.645336	C	CC+C5H7O5P1
A_Stuetzer_180816_12mer_UV_25mM	9539	1708.67	608.24	0	3	YRPGTVALR.[789.1060905546]	H3_XENLA_Luger	550.963	C	CCT-C4H5N3O1
A_Stuetzer_180816_12mer_UV_150mM	9545	1712.65	647.228	0.00408998	3	HLQLAVR.[1103.1589463955]	H2A_XENLA_Luger	0.521662	C	CCG+C5H7O5P1
A_Stuetzer_180816_12mer_UV_25mM	9551	1710.4	649.9	0.0120829	3	HLQLAVR.[1111.1752643955]	H2A_XENLA_Luger	0.483797	A	AAC+C5H7O5P1
A_Stuetzer_180816_12mer_UV_150mM	9554	1713.94	681.795	0	2	HLQLAVR.[525.0661986499]	H2A_XENLA_Luger	738.231	G	G+C5H7O5P1
A_Stuetzer_180816_12mer_UV_150mM	9555	1714.09	553.551	0.00268817	3	HLQLAVR.[822.1288905227]	H2A_XENLA_Luger	0.490116	A	AA+C5H7O5P1
A_Stuetzer_180816_12mer_UV_25mM	9568	1712.76	736.317	0.00796569	2	HLQLAVR.[635.1142118413]	H2A_XENLA_Luger	1.01777	A	AT
A_Stuetzer_180816_12mer_UV_25mM	9580	1714.45	553.551	0.00336417	3	HLQLAVR.[822.1288905227]	H2A_XENLA_Luger	0.189304	A	AA+C5H7O5P1
A_Stuetzer_180816_12mer_UV_150mM	9581	1717.58	905.91	0	2	DNIQGITKPAIR.[485.0600506499]	H4_XENLA_Luger	0.152049	C	C+C5H7O5P1
A_Stuetzer_180816_12mer_UV_25mM	9581	1714.56	647.228	0.00391901	3	HLQLAVR.[1103.1589463955]	H2A_XENLA_Luger	0.814136	C	CCG+C5H7O5P1
A_Stuetzer_180816_12mer_UV_150mM	9584	1718.03	604.61	0	3	DNIQGITKPAIR.[485.0600506499]	H4_XENLA_Luger	553.207	C	C+C5H7O5P1
A_Stuetzer_180816_12mer_UV_25mM	9584	1715.01	681.292	0.00252525	2	HLQLAVR.[525.0661986499]	H2A_XENLA_Luger	1.01666	G	G+C5H7O5P1
A_Stuetzer_180816_12mer_UV_150mM	9585	1718.18	829.824	0.00268817	2	HLQLAVR.[822.1288905227]	H2A_XENLA_Luger	0.498418	A	AA+C5H7O5P1
A_Stuetzer_180816_12mer_UV_150mM	9588	1718.63	649.901	0.0450886	3	HLQLAVR.[1111.1752643955]	H2A_XENLA_Luger	0.831008	A	AAC+C5H7O5P1
A_Stuetzer_180816_12mer_UV_150mM	9592	1719.31	674.908	0.0107632	3	HLQLAVR.[1186.184827555]	H2A_XENLA_Luger	6.64193	C	CCTT-H2O1
A_Stuetzer_180816_12mer_UV_150mM	9597	1720.02	747.941	0.41566	3	KQLATKAAR.[1254.208356555]	H3_XENLA_Luger	441.751	C	CCGG
A_Stuetzer_180816_12mer_UV_25mM	9598	1716.89	604.277	0	3	DNIQGITKPAIR.[485.0600506499]	H4_XENLA_Luger	1.62597	C	C+C5H7O5P1
A_Stuetzer_180816_12mer_UV_25mM	9612	1718.96	905.912	0	2	DNIQGITKPAIR.[485.0600506499]	H4_XENLA_Luger	1.4162	C	C+C5H7O5P1
A_Stuetzer_180816_12mer_UV_150mM	9615	1722.54	550.879	0.00268817	3	HLQLAVR.[814.1125725227]	H2A_XENLA_Luger	0.46864	C	CG+C5H7O5P1
A_Stuetzer_180816_12mer_UV_150mM	9623	1723.82	553.552	0.00268817	3	HLQLAVR.[822.1288905227]	H2A_XENLA_Luger	0.772235	A	AA+C5H7O5P1
A_Stuetzer_180816_12mer_UV_150mM	9628	1724.52	825.815	0.00268817	2	HLQLAVR.[814.1125725227]	H2A_XENLA_Luger	0.276893	C	CG+C5H7O5P1
A_Stuetzer_180816_12mer_UV_25mM	9630	1721.7	550.879	0.00391901	3	HLQLAVR.[814.1125725227]	H2A_XENLA_Luger	0.690232	C	CG+C5H7O5P1
A_Stuetzer_180816_12mer_UV_150mM	9632	1725.05	647.562	0.00408998	3	HLQLAVR.[1103.1589463955]	H2A_XENLA_Luger	516.931	C	CCG+C5H7O5P1
A_Stuetzer_180816_12mer_UV_25mM	9632	1721.96	516.766	0.00336417	2	HLQLAVR.[196.0136767771]	H2A_XENLA_Luger	0.30796	A	A-C5H5N5
A_Stuetzer_180816_12mer_UV_25mM	9635	1722.41	825.814	0.00391901	2	HLQLAVR.[814.1125725227]	H2A_XENLA_Luger	0.779485	C	CG+C5H7O5P1
A_Stuetzer_180816_12mer_UV_150mM	9658	1728.81	829.825	0.00408998	2	HLQLAVR.[822.1288905227]	H2A_XENLA_Luger	1.88995	A	AA+C5H7O5P1
A_Stuetzer_180816_12mer_UV_25mM	9658	1725.57	553.552	0.00336417	3	HLQLAVR.[822.1288905227]	H2A_XENLA_Luger	0.698931	A	AA+C5H7O5P1
A_Stuetzer_180816_12mer_UV_25mM	9661	1725.9	829.823	0.00391901	2	HLQLAVR.[822.1288905227]	H2A_XENLA_Luger	0.319535	A	AA+C5H7O5P1
A_Stuetzer_180816_12mer_UV_150mM	9663	1729.55	604.276	0	3	DNIQGITKPAIR.[485.0600506499]	H4_XENLA_Luger	0.302578	C	C+C5H7O5P1
A_Stuetzer_180816_12mer_UV_25mM	9666	1726.64	647.228	0.0112028	3	HLQLAVR.[1103.1589463955]	H2A_XENLA_Luger	0.719834	C	CCG+C5H7O5P1
A_Stuetzer_180816_12mer_UV_25mM	9677	1728.17	604.277	0	3	DNIQGITKPAIR.[485.0600506499]	H4_XENLA_Luger	1.74789	C	C+C5H7O5P1
A_Stuetzer_180816_12mer_UV_150mM	9687	1733.17	550.879	0.00408998	3	HLQLAVR.[814.1125725227]	H2A_XENLA_Luger	0.574164	C	CG+C5H7O5P1
A_Stuetzer_180816_12mer_UV_150mM	9704	1735.68	825.816	0.00408998	2	HLQLAVR.[814.1125725227]	H2A_XENLA_Luger	1.09484	C	CG+C5H7O5P1
A_Stuetzer_180816_12mer_UV_25mM	9704	1732.39	550.88	0.00391901	3	HLQLAVR.[814.1125725227]	H2A_XENLA_Luger	0.983902	C	CG+C5H7O5P1
A_Stuetzer_180816_12mer_UV_25mM	9706	1732.55	825.816	0.00391901	2	HLQLAVR.[814.1125725227]	H2A_XENLA_Luger	1.10368	C	CG+C5H7O5P1
A_Stuetzer_180816_12mer_UV_150mM	9714	1737.16	553.552	0.0302521	3	HLQLAVR.[822.1288905227]	H2A_XENLA_Luger	0.600378	A	AA+C5H7O5P1
A_Stuetzer_180816_12mer_UV_150mM	9730	1739.44	516.766	0	2	HLQLAVR.[196.0136767771]	H2A_XENLA_Luger	0.42607	A	A-C5H5N5
A_Stuetzer_180816_12mer_UV_150mM	9753	1742.96	550.88	0.00268817	3	HLQLAVR.[814.1125725227]	H2A_XENLA_Luger	0.801028	C	CG+C5H7O5P1
A_Stuetzer_180816_12mer_UV_25mM	9768	1741.76	550.879	0.00336417	3	HLQLAVR.[814.1125725227]	H2A_XENLA_Luger	0.579436	C	CG+C5H7O5P1
A_Stuetzer_180816_12mer_UV_25mM	9769	1741.91	673.294	0.00164474	2	HLQLAVR.[509.0712836499]	H2A_XENLA_Luger	0.118581	A	A+C5H7O5P1
A_Stuetzer_180816_12mer_UV_150mM	9776	1746.26	673.294	0	2	HLQLAVR.[509.0712836499]	H2A_XENLA_Luger	0.0627216	A	A+C5H7O5P1
A_Stuetzer_180816_12mer_UV_150mM	9777	1746.41	681.292	0.00408998	2	HLQLAVR.[525.0661986499]	H2A_XENLA_Luger	0.147979	G	G+C5H7O5P1
A_Stuetzer_180816_12mer_UV_150mM	9780	1746.86	454.53	0.00408998	3	HLQLAVR.[525.0661986499]	H2A_XENLA_Luger	1.03044	G	G+C5H7O5P1
A_Stuetzer_180816_12mer_UV_150mM	9781	1747.01	847.328	0.00268817	3	DNIQGITKPAIR.[1214.202208555]	H4_XENLA_Luger	5.66414	C	CCCG
A_Stuetzer_180816_12mer_UV_25mM	9782	1743.94	825.816	0.00336417	2	HLQLAVR.[814.1125725227]	H2A_XENLA_Luger	1.49655	C	CG+C5H7O5P1
A_Stuetzer_180816_12mer_UV_25mM	9786	1744.5	681.291	0.00391901	2	HLQLAVR.[525.0661986499]	H2A_XENLA_Luger	1.31261	G	G+C5H7O5P1
A_Stuetzer_180816_12mer_UV_25mM	9787	1744.63	655.232	0.00391901	3	HLQLAVR.[1127.1701793955]	H2A_XENLA_Luger	0.771853	A	ACG+C5H7O5P1
A_Stuetzer_180816_12mer_UV_150mM	9788	1747.93	825.815	0.00268817	2	HLQLAVR.[814.1125725227]	H2A_XENLA_Luger	0.0225238	C	CG+C5H7O5P1
A_Stuetzer_180816_12mer_UV_25mM	9788	1744.73	454.529	0.00391901	3	HLQLAVR.[525.0661986499]	H2A_XENLA_Luger	1.97042	G	G+C5H7O5P1
A_Stuetzer_180816_12mer_UV_150mM	9789	1748.08	766.831	0	2	YRPGTVALR.[500.0597166818]	H3_XENLA_Luger	0.0142386	C	CT-C4H5N3O1
A_Stuetzer_180816_12mer_UV_150mM	9793	1748.68	506.867	0.00789733	3	HLQLAVR.[682.0703122675]	H2A_XENLA_Luger	4.63932	A	AC-H1O3P1H2O1
A_Stuetzer_180816_12mer_UV_150mM	9805	1750.31	982.845	0.0127737	2	HLQLAVR.[1127.1701793955]	H2A_XENLA_Luger	510.636	A	ACG+C5H7O5P1
A_Stuetzer_180816_12mer_UV_150mM	9813	1751.65	655.232	0.00408998	3	HLQLAVR.[1127.1701793955]	H2A_XENLA_Luger	0.0665011	A	ACG+C5H7O5P1
A_Stuetzer_180816_12mer_UV_150mM	9817	1752.25	516.765	0	2	HLQLAVR.[196.0136767771]	H2A_XENLA_Luger	0.28259	A	A-C5H5N5
A_Stuetzer_180816_12mer_UV_150mM	9827	1753.76	550.879	0.00268817	3	HLQLAVR.[814.1125725227]	H2A_XENLA_Luger	0.0719185	C	CG+C5H7O5P1
A_Stuetzer_180816_12mer_UV_25mM	9838	1751.85	550.879	0.00336417	3	HLQLAVR.[814.1125725227]	H2A_XENLA_Luger	0.154886	C	CG+C5H7O5P1
A_Stuetzer_180816_12mer_UV_150mM	9839	1755.42	542.543	0.00408998	3	HLQLAVR.[789.1060905546]	H2A_XENLA_Luger	0.341625	C	CCT-C4H5N3O1
A_Stuetzer_180816_12mer_UV_25mM	9840	1752.15	673.294	0.00164474	2	HLQLAVR.[509.0712836499]	H2A_XENLA_Luger	0.0627216	A	A+C5H7O5P1
A_Stuetzer_180816_12mer_UV_150mM	9842	1755.95	681.292	0.00408998	2	HLQLAVR.[525.0661986499]	H2A_XENLA_Luger	0.318411	G	G+C5H7O5P1
A_Stuetzer_180816_12mer_UV_25mM	9854	1754.34	681.292	0.00391901	2	HLQLAVR.[525.0661986499]	H2A_XENLA_Luger	0.162757	G	G+C5H7O5P1
A_Stuetzer_180816_12mer_UV_150mM	9855	1757.67	553.551	0.00789733	3	HLQLAVR.[822.1288905227]	H2A_XENLA_Luger	0.159333	A	AA+C5H7O5P1
A_Stuetzer_180816_12mer_UV_25mM	9855	1754.41	454.53	0.00391901	3	HLQLAVR.[525.0661986499]	H2A_XENLA_Luger	0.536204	G	G+C5H7O5P1
A_Stuetzer_180816_12mer_UV_25mM	9856	1754.48	825.815	0.00391901	2	HLQLAVR.[814.1125725227]	H2A_XENLA_Luger	0.461647	C	CG+C5H7O5P1
A_Stuetzer_180816_12mer_UV_150mM	9859	1758.28	454.53	0.00268817	3	HLQLAVR.[525.0661986499]	H2A_XENLA_Luger	0.215595	G	G+C5H7O5P1
A_Stuetzer_180816_12mer_UV_150mM	9860	1758.36	825.816	0.00268817	2	HLQLAVR.[814.1125725227]	H2A_XENLA_Luger	0.836452	C	CG+C5H7O5P1
A_Stuetzer_180816_12mer_UV_25mM	9860	1754.87	516.766	0.00164474	2	HLQLAVR.[196.0136767771]	H2A_XENLA_Luger	0.276692	A	A-C5H5N5
A_Stuetzer_180816_12mer_UV_150mM	9861	1758.47	766.831	0	2	YRPGTVALR.[500.0597166818]	H3_XENLA_Luger	0.694298	C	CT-C4H5N3O1
A_Stuetzer_180816_12mer_UV_25mM	9864	1755.44	655.233	0.0112028	3	HLQLAVR.[1127.1701793955]	H2A_XENLA_Luger	1.61021	A	ACG+C5H7O5P1
A_Stuetzer_180816_12mer_UV_150mM	9869	1759.54	604.611	0	3	DNIQGITKPAIR.[485.0600506499]	H4_XENLA_Luger	554.015	C	C+C5H7O5P1
A_Stuetzer_180816_12mer_UV_150mM	9879	1760.91	864.825	0.00408998	2	HLQLAVR.[892.1343705865]	H2A_XENLA_Luger	0.479563	A	ACC-H3N1
A_Stuetzer_180816_12mer_UV_150mM	9880	1761.06	558.883	0.00268817	3	HLQLAVR.[838.1238055227]	H2A_XENLA_Luger	0.56113	A	AG+C5H7O5P1
A_Stuetzer_180816_12mer_UV_25mM	9882	1757.99	982.848	0.0120829	2	HLQLAVR.[1127.1701793955]	H2A_XENLA_Luger	512.997	A	ACG+C5H7O5P1
A_Stuetzer_180816_12mer_UV_25mM	9883	1758.14	604.611	0	3	DNIQGITKPAIR.[485.0600506499]	H4_XENLA_Luger	554.015	C	C+C5H7O5P1
A_Stuetzer_180816_12mer_UV_150mM	9891	1762.76	516.766	0	2	HLQLAVR.[196.0136767771]	H2A_XENLA_Luger	0.23307	A	A-C5H5N5
A_Stuetzer_180816_12mer_UV_25mM	9893	1759.51	542.544	0.00252525	3	HLQLAVR.[789.1060905546]	H2A_XENLA_Luger	0.288518	C	CCT-C4H5N3O1
A_Stuetzer_180816_12mer_UV_150mM	9894	1763.22	957.838	0.00408998	2	HLQLAVR.[1078.1524644274]	H2A_XENLA_Luger	2.81611	C	CCCT-C4H5N3O1	48
A_Stuetzer_180816_12mer_UV_150mM	9898	1763.82	837.821	0.00268817	2	HLQLAVR.[838.1238055227]	H2A_XENLA_Luger	0.468623	A	AG+C5H7O5P1
A_Stuetzer_180816_12mer_UV_25mM	9910	1761.99	558.883	0.00336417	3	HLQLAVR.[838.1238055227]	H2A_XENLA_Luger	0.746027	A	AG+C5H7O5P1
A_Stuetzer_180816_12mer_UV_150mM	9912	1765.89	550.88	0.00789733	3	HLQLAVR.[814.1125725227]	H2A_XENLA_Luger	0.801028	C	CG+C5H7O5P1
A_Stuetzer_180816_12mer_UV_25mM	9921	1763.69	550.879	0.00391901	3	HLQLAVR.[814.1125725227]	H2A_XENLA_Luger	0.50867	C	CG+C5H7O5P1
A_Stuetzer_180816_12mer_UV_25mM	9923	1763.97	837.822	0.00336417	2	HLQLAVR.[838.1238055227]	H2A_XENLA_Luger	1.39678	A	AG+C5H7O5P1
A_Stuetzer_180816_12mer_UV_150mM	9925	1767.83	681.292	0.00408998	2	HLQLAVR.[525.0661986499]	H2A_XENLA_Luger	0.941362	G	G+C5H7O5P1
A_Stuetzer_180816_12mer_UV_150mM	9932	1768.88	638.893	0.00408998	3	HLQLAVR.[1078.1524644274]	H2A_XENLA_Luger	0.608235	C	CCCT-C4H5N3O1
A_Stuetzer_180816_12mer_UV_25mM	9934	1765.71	681.292	0.00391901	2	HLQLAVR.[525.0661986499]	H2A_XENLA_Luger	0.538531	G	G+C5H7O5P1
A_Stuetzer_180816_12mer_UV_25mM	9935	1765.78	454.53	0.00391901	3	HLQLAVR.[525.0661986499]	H2A_XENLA_Luger	0.276195	G	G+C5H7O5P1
A_Stuetzer_180816_12mer_UV_150mM	9940	1770.06	604.277	0	3	DNIQGITKPAIR.[485.0600506499]	H4_XENLA_Luger	0.899995	C	C+C5H7O5P1
A_Stuetzer_180816_12mer_UV_25mM	9941	1766.52	638.893	0.00391901	3	HLQLAVR.[1078.1524644274]	H2A_XENLA_Luger	0.41717	C	CCCT-C4H5N3O1
A_Stuetzer_180816_12mer_UV_25mM	9943	1766.83	825.816	0.00391901	2	HLQLAVR.[814.1125725227]	H2A_XENLA_Luger	1.36388	C	CG+C5H7O5P1	14
A_Stuetzer_180816_12mer_UV_150mM	9943	1770.51	825.817	0.00408998	2	HLQLAVR.[814.1125725227]	H2A_XENLA_Luger	2.12811	C	CG+C5H7O5P1
A_Stuetzer_180816_12mer_UV_150mM	9946	1770.91	454.53	0.00789733	3	HLQLAVR.[525.0661986499]	H2A_XENLA_Luger	0.0904699	G	G+C5H7O5P1
A_Stuetzer_180816_12mer_UV_150mM	9955	1772.26	558.883	0.00268817	3	HLQLAVR.[838.1238055227]	H2A_XENLA_Luger	0.848857	A	AG+C5H7O5P1
A_Stuetzer_180816_12mer_UV_25mM	9959	1769.07	958.338	0.0112028	2	HLQLAVR.[1078.1524644274]	H2A_XENLA_Luger	525.048	C	CCCT-C4H5N3O1
A_Stuetzer_180816_12mer_UV_150mM	9970	1774.49	837.821	0.00268817	2	HLQLAVR.[838.1238055227]	H2A_XENLA_Luger	1.03105	A	AG+C5H7O5P1
A_Stuetzer_180816_12mer_UV_150mM	9972	1774.79	957.836	0.0386831	2	HLQLAVR.[1078.1524644274]	H2A_XENLA_Luger	1.44387	C	CCCT-C4H5N3O1
A_Stuetzer_180816_12mer_UV_150mM	9981	1775.99	871.834	0.00408998	2	HLQLAVR.[906.1500206503]	H2A_XENLA_Luger	0.747571	A	ACT-H2O1
A_Stuetzer_180816_12mer_UV_25mM	9982	1772.57	558.883	0.00164474	3	HLQLAVR.[838.1238055227]	H2A_XENLA_Luger	0.69022	A	AG+C5H7O5P1
A_Stuetzer_180816_12mer_UV_150mM	9988	1777.07	550.88	0	3	HLQLAVR.[814.1125725227]	H2A_XENLA_Luger	0.970079	C	CG+C5H7O5P1
A_Stuetzer_180816_12mer_UV_25mM	9992	1773.81	456.523	0.00391901	3	KLPFQR.[579.0767637137]	H3_XENLA_Luger	0.584619	C	CC-H3N1
A_Stuetzer_180816_12mer_UV_25mM	9999	1774.89	837.821	0.00336417	2	HLQLAVR.[838.1238055227]	H2A_XENLA_Luger	0.614323	A	AG+C5H7O5P1
A_Stuetzer_180816_12mer_UV_25mM	10000	1775	550.879	0	3	HLQLAVR.[814.1125725227]	H2A_XENLA_Luger	0.690232	C	CG+C5H7O5P1
A_Stuetzer_180816_12mer_UV_25mM	10001	1775.08	516.766	0	2	HLQLAVR.[196.0136767771]	H2A_XENLA_Luger	0.484366	A	A-C5H5N5
A_Stuetzer_180816_12mer_UV_150mM	10005	1779.63	516.766	0	2	HLQLAVR.[196.0136767771]	H2A_XENLA_Luger	0.816025	A	A-C5H5N5
A_Stuetzer_180816_12mer_UV_25mM	10011	1776.5	587.89	0.00796569	3	HLQLAVR.[925.1558346822]	H2A_XENLA_Luger	6.64857	C	CCG
A_Stuetzer_180816_12mer_UV_25mM	10015	1777.27	681.293	0.00391901	2	HLQLAVR.[525.0661986499]	H2A_XENLA_Luger	1.89468	G	G+C5H7O5P1
A_Stuetzer_180816_12mer_UV_150mM	10025	1782.59	638.893	0.00408998	3	HLQLAVR.[1078.1524644274]	H2A_XENLA_Luger	0.799301	C	CCCT-C4H5N3O1
A_Stuetzer_180816_12mer_UV_150mM	10029	1783.19	743.245	0.0478469	3	HLQLAVR.[1391.2100713002]	H2A_XENLA_Luger	0.363224	A	ACCCT-C4H5N3O1
A_Stuetzer_180816_12mer_UV_150mM	10034	1784.02	837.821	0.00268817	2	HLQLAVR.[838.1238055227]	H2A_XENLA_Luger	0.736712	A	AG+C5H7O5P1
A_Stuetzer_180816_12mer_UV_150mM	10035	1784.12	558.883	0.00268817	3	HLQLAVR.[838.1238055227]	H2A_XENLA_Luger	0.860853	A	AG+C5H7O5P1
A_Stuetzer_180816_12mer_UV_25mM	10037	1780.25	638.893	0.00391901	3	HLQLAVR.[1078.1524644274]	H2A_XENLA_Luger	1.28841	C	CCCT-C4H5N3O1
A_Stuetzer_180816_12mer_UV_25mM	10038	1780.4	957.835	0.00391901	2	HLQLAVR.[1078.1524644274]	H2A_XENLA_Luger	0.325975	C	CCCT-C4H5N3O1
A_Stuetzer_180816_12mer_UV_150mM	10045	1785.33	813.313	0.00268817	2	HLQLAVR.[789.1060905546]	H2A_XENLA_Luger	1.24228	C	CCT-C4H5N3O1
A_Stuetzer_180816_12mer_UV_150mM	10052	1786.38	957.838	0	2	HLQLAVR.[1078.1524644274]	H2A_XENLA_Luger	2.81286	C	CCCT-C4H5N3O1
A_Stuetzer_180816_12mer_UV_150mM	10056	1786.8	542.544	0.00268817	3	HLQLAVR.[789.1060905546]	H2A_XENLA_Luger	0.542077	C	CCT-C4H5N3O1
A_Stuetzer_180816_12mer_UV_25mM	10058	1783.41	731.811	0.0112028	2	HLQLAVR.[626.1152137456]	H2A_XENLA_Luger	7.1879	A	AA-H2O1
A_Stuetzer_180816_12mer_UV_150mM	10062	1787.7	646.896	0.00408998	3	HLQLAVR.[1102.1636974274]	H2A_XENLA_Luger	0.0962011	A	ACCT-C4H5N3O1
A_Stuetzer_180816_12mer_UV_25mM	10063	1784.17	558.883	0.00336417	3	HLQLAVR.[838.1238055227]	H2A_XENLA_Luger	0.642895	A	AG+C5H7O5P1
A_Stuetzer_180816_12mer_UV_25mM	10067	1784.58	542.544	0.00252525	3	HLQLAVR.[789.1060905546]	H2A_XENLA_Luger	1.39097	C	CCT-C4H5N3O1
A_Stuetzer_180816_12mer_UV_25mM	10068	1784.73	813.313	0.00164474	2	HLQLAVR.[789.1060905546]	H2A_XENLA_Luger	1.72669	C	CCT-C4H5N3O1
A_Stuetzer_180816_12mer_UV_150mM	10079	1790.23	969.841	0.00408998	2	HLQLAVR.[1102.1636974274]	H2A_XENLA_Luger	0.543632	A	ACCT-C4H5N3O1
A_Stuetzer_180816_12mer_UV_25mM	10080	1786.54	837.821	0.00336417	2	HLQLAVR.[838.1238055227]	H2A_XENLA_Luger	0.608876	A	AG+C5H7O5P1
A_Stuetzer_180816_12mer_UV_150mM	10083	1790.92	516.766	0	2	HLQLAVR.[196.0136767771]	H2A_XENLA_Luger	1.06198	A	A-C5H5N5
A_Stuetzer_180816_12mer_UV_25mM	10085	1787.29	646.897	0.00391901	3	HLQLAVR.[1102.1636974274]	H2A_XENLA_Luger	1.03971	A	ACCT-C4H5N3O1
A_Stuetzer_180816_12mer_UV_150mM	10086	1791.36	731.632	0.00408998	3	DNIQGITKPAIR.[867.1391216184]	H4_XENLA_Luger	5.69805	C	CCC-H2O1
A_Stuetzer_180816_12mer_UV_150mM	10105	1794.15	638.893	0.00408998	3	HLQLAVR.[1078.1524644274]	H2A_XENLA_Luger	1.0859	C	CCCT-C4H5N3O1
A_Stuetzer_180816_12mer_UV_25mM	10111	1790.89	638.893	0.00391901	3	HLQLAVR.[1078.1524644274]	H2A_XENLA_Luger	1.75611	C	CCCT-C4H5N3O1
A_Stuetzer_180816_12mer_UV_150mM	10112	1795.2	681.239	0.00408998	3	HLQLAVR.[1205.1919774593]	H2A_XENLA_Luger	0.0214666	A	AACC-H3N1
A_Stuetzer_180816_12mer_UV_25mM	10112	1791.04	957.836	0.00336417	2	HLQLAVR.[1078.1524644274]	H2A_XENLA_Luger	1.21353	C	CCCT-C4H5N3O1
A_Stuetzer_180816_12mer_UV_150mM	10114	1795.58	813.313	0.00268817	2	HLQLAVR.[789.1060905546]	H2A_XENLA_Luger	1.14648	C	CCT-C4H5N3O1
A_Stuetzer_180816_12mer_UV_25mM	10120	1792.24	743.246	0.0112028	3	HLQLAVR.[1391.2100713002]	H2A_XENLA_Luger	1.43078	A	ACCCT-C4H5N3O1
A_Stuetzer_180816_12mer_UV_150mM	10128	1797.38	584.891	0.00268817	3	HLQLAVR.[916.1456035865]	H2A_XENLA_Luger	2.38302	A	AAC-H3N1
A_Stuetzer_180816_12mer_UV_25mM	10129	1793.61	516.766	0	2	HLQLAVR.[196.0136767771]	H2A_XENLA_Luger	1.13473	A	A-C5H5N5
A_Stuetzer_180816_12mer_UV_150mM	10130	1797.77	542.544	0.00268817	3	HLQLAVR.[789.1060905546]	H2A_XENLA_Luger	0.875986	C	CCT-C4H5N3O1
A_Stuetzer_180816_12mer_UV_25mM	10132	1794.06	649.222	0.0698231	3	HLQLAVR.[1108.1517964912]	H2A_XENLA_Luger	507.74	C	CTTT-C4H5N3O1
A_Stuetzer_180816_12mer_UV_150mM	10137	1798.8	646.896	0.00408998	3	HLQLAVR.[1102.1636974274]	H2A_XENLA_Luger	0.379254	A	ACCT-C4H5N3O1
A_Stuetzer_180816_12mer_UV_25mM	10139	1795.2	813.312	0.00336417	2	HLQLAVR.[789.1060905546]	H2A_XENLA_Luger	0.884703	C	CCT-C4H5N3O1
A_Stuetzer_180816_12mer_UV_25mM	10140	1795.27	542.544	0.00336417	3	HLQLAVR.[789.1060905546]	H2A_XENLA_Luger	0.647333	C	CCT-C4H5N3O1
A_Stuetzer_180816_12mer_UV_150mM	10144	1799.86	957.836	0.0127737	2	HLQLAVR.[1078.1524644274]	H2A_XENLA_Luger	1.44387	C	CCCT-C4H5N3O1
A_Stuetzer_180816_12mer_UV_25mM	10144	1795.73	558.883	0.00336417	3	HLQLAVR.[838.1238055227]	H2A_XENLA_Luger	0.103019	A	AG+C5H7O5P1
A_Stuetzer_180816_12mer_UV_25mM	10146	1796.03	539.758	0.00454545	2	KLPFQR.[290.0303898409]	H3_XENLA_Luger	0.696744	C	C-H3N1
A_Stuetzer_180816_12mer_UV_25mM	10148	1796.26	584.891	0.00336417	3	HLQLAVR.[916.1456035865]	H2A_XENLA_Luger	2.27867	A	AAC-H3N1
A_Stuetzer_180816_12mer_UV_150mM	10149	1800.63	969.839	0.00408998	2	HLQLAVR.[1102.1636974274]	H2A_XENLA_Luger	1.43149	A	ACCT-C4H5N3O1
A_Stuetzer_180816_12mer_UV_150mM	10157	1801.74	558.884	0.00268817	3	HLQLAVR.[838.1238055227]	H2A_XENLA_Luger	1.4069	A	AG+C5H7O5P1
A_Stuetzer_180816_12mer_UV_25mM	10157	1797.7	646.896	0.00391901	3	HLQLAVR.[1102.1636974274]	H2A_XENLA_Luger	0.473604	A	ACCT-C4H5N3O1
A_Stuetzer_180816_12mer_UV_150mM	10160	1802.19	449.199	0.00408998	3	HLQLAVR.[509.0712836499]	H2A_XENLA_Luger	0.120756	A	A+C5H7O5P1
A_Stuetzer_180816_12mer_UV_25mM	10161	1798.3	673.295	0.00336417	2	HLQLAVR.[509.0712836499]	H2A_XENLA_Luger	0.275501	A	A+C5H7O5P1
A_Stuetzer_180816_12mer_UV_150mM	10179	1805.12	813.313	0.00408998	2	HLQLAVR.[789.1060905546]	H2A_XENLA_Luger	0.979127	C	CCT-C4H5N3O1
A_Stuetzer_180816_12mer_UV_25mM	10182	1801.29	825.318	0.00514801	2	HLQLAVR.[813.1173235546]	H2A_XENLA_Luger	1.14872	A	ACT-C4H5N3O1
A_Stuetzer_180816_12mer_UV_25mM	10191	1802.49	668.789	0.00336417	2	HLQLAVR.[500.0597166818]	H2A_XENLA_Luger	0.890129	C	CT-C4H5N3O1
A_Stuetzer_180816_12mer_UV_150mM	10200	1808.04	635.616	0.00408998	3	DNIQGITKPAIR.[579.0767637137]	H4_XENLA_Luger	1.19027	C	CC-H3N1
A_Stuetzer_180816_12mer_UV_150mM	10204	1808.59	646.896	0.00408998	3	HLQLAVR.[1102.1636974274]	H2A_XENLA_Luger	0.567955	A	ACCT-C4H5N3O1
A_Stuetzer_180816_12mer_UV_25mM	10207	1804.85	542.544	0.00391901	3	HLQLAVR.[789.1060905546]	H2A_XENLA_Luger	1.12085	C	CCT-C4H5N3O1
A_Stuetzer_180816_12mer_UV_150mM	10208	1809.19	542.544	0.00408998	3	HLQLAVR.[789.1060905546]	H2A_XENLA_Luger	0.333363	C	CCT-C4H5N3O1
A_Stuetzer_180816_12mer_UV_25mM	10213	1805.7	813.312	0.00336417	2	HLQLAVR.[789.1060905546]	H2A_XENLA_Luger	0.0334901	C	CCT-C4H5N3O1
A_Stuetzer_180816_12mer_UV_150mM	10217	1810.96	681.292	0	2	HLQLAVR.[525.0661986499]	H2A_XENLA_Luger	0.147979	G	G+C5H7O5P1
A_Stuetzer_180816_12mer_UV_25mM	10232	1808.7	953.42	0.00336417	2	DNIQGITKPAIR.[579.0767637137]	H4_XENLA_Luger	526.318	C	CC-H3N1
A_Stuetzer_180816_12mer_UV_150mM	10236	1814.42	813.312	0.00268817	2	HLQLAVR.[789.1060905546]	H2A_XENLA_Luger	0.272888	C	CCT-C4H5N3O1
A_Stuetzer_180816_12mer_UV_25mM	10236	1809.38	647.233	0.00391901	3	HLQLAVR.[1103.1589463955]	H2A_XENLA_Luger	7.50961	C	CCG+C5H7O5P1
A_Stuetzer_180816_12mer_UV_150mM	10239	1814.87	516.766	0	2	HLQLAVR.[196.0136767771]	H2A_XENLA_Luger	1.48906	A	A-C5H5N5
A_Stuetzer_180816_12mer_UV_25mM	10244	1810.58	584.89	0.00796569	3	HLQLAVR.[916.1456035865]	H2A_XENLA_Luger	0.538869	A	AAC-H3N1
A_Stuetzer_180816_12mer_UV_150mM	10261	1818.29	584.89	0.00789733	3	HLQLAVR.[916.1456035865]	H2A_XENLA_Luger	0.820779	A	AAC-H3N1
A_Stuetzer_180816_12mer_UV_150mM	10262	1818.44	713.961	0	3	DNIQGITKPAIR.[814.1125725227]	H4_XENLA_Luger	1.06845	C	CG+C5H7O5P1
A_Stuetzer_180816_12mer_UV_25mM	10262	1813.11	615.275	0.00164474	2	HLQLAVR.[393.0239383947]	H2A_XENLA_Luger	6.99802	A	A-H1O3P1H2O1
A_Stuetzer_180816_12mer_UV_25mM	10273	1814.79	542.544	0.00336417	3	HLQLAVR.[789.1060905546]	H2A_XENLA_Luger	0.333363	C	CCT-C4H5N3O1
A_Stuetzer_180816_12mer_UV_150mM	10274	1820.32	681.292	0	2	HLQLAVR.[525.0661986499]	H2A_XENLA_Luger	0.658308	G	G+C5H7O5P1
A_Stuetzer_180816_12mer_UV_150mM	10275	1820.47	647.231	0.00408998	3	HLQLAVR.[1103.1589463955]	H2A_XENLA_Luger	5.43495	C	CCG+C5H7O5P1
A_Stuetzer_180816_12mer_UV_25mM	10276	1815.2	681.292	0	2	HLQLAVR.[525.0661986499]	H2A_XENLA_Luger	0.209829	G	G+C5H7O5P1
A_Stuetzer_180816_12mer_UV_150mM	10277	1820.71	668.789	0	2	HLQLAVR.[500.0597166818]	H2A_XENLA_Luger	0.854488	C	CT-C4H5N3O1
A_Stuetzer_180816_12mer_UV_25mM	10277	1815.29	813.312	0.00336417	2	HLQLAVR.[789.1060905546]	H2A_XENLA_Luger	0.537678	C	CCT-C4H5N3O1
A_Stuetzer_180816_12mer_UV_25mM	10279	1815.59	646.897	0.00391901	3	HLQLAVR.[1102.1636974274]	H2A_XENLA_Luger	1.32276	A	ACCT-C4H5N3O1
A_Stuetzer_180816_12mer_UV_150mM	10286	1822.06	970.342	0.00268817	2	HLQLAVR.[1103.1589463955]	H2A_XENLA_Luger	4.3124	C	CCG+C5H7O5P1
A_Stuetzer_180816_12mer_UV_25mM	10296	1818.29	635.616	0.00336417	3	DNIQGITKPAIR.[579.0767637137]	H4_XENLA_Luger	1.09425	C	CC-H3N1
A_Stuetzer_180816_12mer_UV_150mM	10306	1824.96	825.318	0.00268817	2	HLQLAVR.[813.1173235546]	H2A_XENLA_Luger	0.409185	A	ACT-C4H5N3O1
A_Stuetzer_180816_12mer_UV_25mM	10310	1820.32	668.789	0.00336417	2	HLQLAVR.[500.0597166818]	H2A_XENLA_Luger	0.139648	C	CT-C4H5N3O1
A_Stuetzer_180816_12mer_UV_150mM	10318	1826.65	813.313	0	2	HLQLAVR.[789.1060905546]	H2A_XENLA_Luger	1.6175	C	CCT-C4H5N3O1
A_Stuetzer_180816_12mer_UV_25mM	10318	1821.5	876.831	0.00391901	2	HLQLAVR.[916.1456035865]	H2A_XENLA_Luger	0.775234	A	AAC-H3N1
A_Stuetzer_180816_12mer_UV_150mM	10319	1826.8	550.548	0	3	HLQLAVR.[813.1173235546]	H2A_XENLA_Luger	0.844344	A	ACT-C4H5N3O1
A_Stuetzer_180816_12mer_UV_25mM	10329	1823.15	970.342	0.0112028	2	HLQLAVR.[1103.1589463955]	H2A_XENLA_Luger	3.935	C	CCG+C5H7O5P1
A_Stuetzer_180816_12mer_UV_150mM	10341	1830.26	668.789	0.00268817	2	HLQLAVR.[500.0597166818]	H2A_XENLA_Luger	0.950568	C	CT-C4H5N3O1
A_Stuetzer_180816_12mer_UV_25mM	10347	1825.58	542.544	0.00693132	3	HLQLAVR.[789.1060905546]	H2A_XENLA_Luger	0.333363	C	CCT-C4H5N3O1
A_Stuetzer_180816_12mer_UV_150mM	10348	1831.32	646.897	0.0127737	3	HLQLAVR.[1102.1636974274]	H2A_XENLA_Luger	0.851007	A	ACCT-C4H5N3O1
A_Stuetzer_180816_12mer_UV_25mM	10351	1826.18	550.548	0.00454545	3	HLQLAVR.[813.1173235546]	H2A_XENLA_Luger	1.73125	A	ACT-C4H5N3O1
A_Stuetzer_180816_12mer_UV_25mM	10354	1826.74	813.312	0.00336417	2	HLQLAVR.[789.1060905546]	H2A_XENLA_Luger	0.491826	C	CCT-C4H5N3O1
A_Stuetzer_180816_12mer_UV_25mM	10356	1827.03	681.293	0.00336417	2	HLQLAVR.[525.0661986499]	H2A_XENLA_Luger	1.64377	G	G+C5H7O5P1
A_Stuetzer_180816_12mer_UV_25mM	10363	1828.08	825.82	0.00336417	2	HLQLAVR.[814.1125725227]	H2A_XENLA_Luger	6.02014	C	CG+C5H7O5P1
A_Stuetzer_180816_12mer_UV_150mM	10369	1834.41	672.592	0.0135993	3	HLQLAVR.[1179.2474440012]	H2A_XENLA_Luger	2.0858	A	AAGT-H2O1-H1O3P1
A_Stuetzer_180816_12mer_UV_150mM	10373	1835.09	825.318	0.00268817	2	HLQLAVR.[813.1173235546]	H2A_XENLA_Luger	0.797013	A	ACT-C4H5N3O1
A_Stuetzer_180816_12mer_UV_25mM	10379	1830.43	646.896	0.00514801	3	HLQLAVR.[1102.1636974274]	H2A_XENLA_Luger	0.379254	A	ACCT-C4H5N3O1
A_Stuetzer_180816_12mer_UV_25mM	10386	1831.56	668.789	0.00252525	2	HLQLAVR.[500.0597166818]	H2A_XENLA_Luger	0.577836	C	CT-C4H5N3O1
A_Stuetzer_180816_12mer_UV_150mM	10389	1837.46	550.548	0.00268817	3	HLQLAVR.[813.1173235546]	H2A_XENLA_Luger	0.902787	A	ACT-C4H5N3O1
A_Stuetzer_180816_12mer_UV_150mM	10405	1839.72	668.789	0	2	HLQLAVR.[500.0597166818]	H2A_XENLA_Luger	0.833634	C	CT-C4H5N3O1
A_Stuetzer_180816_12mer_UV_150mM	10414	1841.07	542.544	0.00268817	3	HLQLAVR.[789.1060905546]	H2A_XENLA_Luger	1.45835	C	CCT-C4H5N3O1
A_Stuetzer_180816_12mer_UV_25mM	10418	1836.2	550.548	0.00336417	3	HLQLAVR.[813.1173235546]	H2A_XENLA_Luger	0.583716	A	ACT-C4H5N3O1
A_Stuetzer_180816_12mer_UV_150mM	10427	1843.07	813.311	0.00408998	2	HLQLAVR.[789.1060905546]	H2A_XENLA_Luger	0.333671	C	CCT-C4H5N3O1
A_Stuetzer_180816_12mer_UV_25mM	10428	1837.49	813.311	0.00454545	2	HLQLAVR.[789.1060905546]	H2A_XENLA_Luger	0.408716	C	CCT-C4H5N3O1
A_Stuetzer_180816_12mer_UV_150mM	10434	1844.12	926.417	0	2	DNIQGITKPAIR.[525.0661986499]	H4_XENLA_Luger	543.88	G	G+C5H7O5P1
A_Stuetzer_180816_12mer_UV_25mM	10434	1838.48	825.318	0.00336417	2	HLQLAVR.[813.1173235546]	H2A_XENLA_Luger	0.836511	A	ACT-C4H5N3O1
A_Stuetzer_180816_12mer_UV_150mM	10438	1844.74	825.318	0.00268817	2	HLQLAVR.[813.1173235546]	H2A_XENLA_Luger	1.10542	A	ACT-C4H5N3O1
A_Stuetzer_180816_12mer_UV_25mM	10441	1839.53	808.395	0.00336417	2	DNIQGITKPAIR.[290.0303898409]	H4_XENLA_Luger	0.887443	C	C-H3N1
A_Stuetzer_180816_12mer_UV_150mM	10450	1846.49	564.214	0.00789733	3	HLQLAVR.[854.1187205227]	H2A_XENLA_Luger	0.398076	G	GG+C5H7O5P1
A_Stuetzer_180816_12mer_UV_25mM	10450	1840.96	668.789	0.00252525	2	HLQLAVR.[500.0597166818]	H2A_XENLA_Luger	0.82808	C	CT-C4H5N3O1
A_Stuetzer_180816_12mer_UV_25mM	10458	1842.02	681.236	0.00391901	3	HLQLAVR.[1205.1919774593]	H2A_XENLA_Luger	4.81663	A	AACC-H3N1
A_Stuetzer_180816_12mer_UV_25mM	10461	1842.47	542.544	0.00164474	3	HLQLAVR.[789.1060905546]	H2A_XENLA_Luger	0.670858	C	CCT-C4H5N3O1
A_Stuetzer_180816_12mer_UV_150mM	10463	1848.43	550.547	0.00268817	3	HLQLAVR.[813.1173235546]	H2A_XENLA_Luger	0.068305	A	ACT-C4H5N3O1
A_Stuetzer_180816_12mer_UV_150mM	10466	1848.92	668.789	0.00268817	2	HLQLAVR.[500.0597166818]	H2A_XENLA_Luger	0.69464	C	CT-C4H5N3O1
A_Stuetzer_180816_12mer_UV_25mM	10474	1844.46	865.338	0.00252525	3	IIPRHLQLAVR.[1278.1736250769]	H2A_XENLA_Luger	2.61712	A	ACCC-H1O3P1	17
A_Stuetzer_180816_12mer_UV_25mM	10482	1845.75	550.548	0.00336417	3	HLQLAVR.[813.1173235546]	H2A_XENLA_Luger	0.855481	A	ACT-C4H5N3O1
A_Stuetzer_180816_12mer_UV_150mM	10486	1852.29	654.92	0.0127737	3	HLQLAVR.[1125.2256459374]	H2A_XENLA_Luger	514.237	A	AACC-H3N1-H1O3P1
A_Stuetzer_180816_12mer_UV_25mM	10495	1847.62	564.548	0.00391901	3	HLQLAVR.[854.1187205227]	H2A_XENLA_Luger	591.872	G	GG+C5H7O5P1
A_Stuetzer_180816_12mer_UV_25mM	10500	1848.34	825.318	0.00336417	2	HLQLAVR.[813.1173235546]	H2A_XENLA_Luger	1.12993	A	ACT-C4H5N3O1
A_Stuetzer_180816_12mer_UV_25mM	10507	1849.32	845.819	0.0112028	2	HLQLAVR.[854.1187205227]	H2A_XENLA_Luger	0.800197	G	GG+C5H7O5P1
A_Stuetzer_180816_12mer_UV_25mM	10512	1850.07	647.565	0.00796569	3	HLQLAVR.[1103.1589463955]	H2A_XENLA_Luger	521.175	C	CCG+C5H7O5P1
A_Stuetzer_180816_12mer_UV_25mM	10514	1850.45	668.789	0.00336417	2	HLQLAVR.[500.0597166818]	H2A_XENLA_Luger	0.687156	C	CT-C4H5N3O1
A_Stuetzer_180816_12mer_UV_150mM	10546	1861.89	705.959	0	3	DNIQGITKPAIR.[789.1060905546]	H4_XENLA_Luger	473.856	C	CCT-C4H5N3O1
A_Stuetzer_180816_12mer_UV_150mM	10552	1862.8	681.571	0.0127737	3	HLQLAVR.[1205.1919774593]	H2A_XENLA_Luger	487.594	A	AACC-H3N1
A_Stuetzer_180816_12mer_UV_150mM	10554	1863.1	697.909	0.0127737	3	HLQLAVR.[1254.208356555]	H2A_XENLA_Luger	475.405	C	CCGG
A_Stuetzer_180816_12mer_UV_150mM	10561	1864.12	825.317	0	2	HLQLAVR.[813.1173235546]	H2A_XENLA_Luger	0.0174385	A	ACT-C4H5N3O1
A_Stuetzer_180816_12mer_UV_150mM	10580	1867.01	841.65	0	3	DNIQGITKPAIR.[1197.1756594593]	H4_XENLA_Luger	2.26931	C	CCCG-H3N1
A_Stuetzer_180816_12mer_UV_25mM	10581	1860.96	970.344	0.0452944	2	HLQLAVR.[1103.1589463955]	H2A_XENLA_Luger	5.63332	C	CCG+C5H7O5P1
A_Stuetzer_180816_12mer_UV_150mM	10582	1867.31	550.548	0	3	HLQLAVR.[813.1173235546]	H2A_XENLA_Luger	0.511756	A	ACT-C4H5N3O1
A_Stuetzer_180816_12mer_UV_25mM	10598	1863.47	668.789	0.0075	2	HLQLAVR.[500.0597166818]	H2A_XENLA_Luger	1.13608	C	CT-C4H5N3O1
A_Stuetzer_180816_12mer_UV_150mM	10606	1871.02	1029.85	0.0127737	2	HLQLAVR.[1221.1868924593]	H2A_XENLA_Luger	486.61	A	ACCG-H3N1
A_Stuetzer_180816_12mer_UV_150mM	10610	1871.61	652.228	0.00408998	3	HLQLAVR.[1118.1586124274]	H2A_XENLA_Luger	0.510678	C	CCGT-C4H5N3O1
A_Stuetzer_180816_12mer_UV_25mM	10610	1865.36	552.872	0.110264	3	KLPFQR.[868.1231375865]	H3_XENLA_Luger	0.177566	C	CCC-H3N1
A_Stuetzer_180816_12mer_UV_25mM	10611	1865.5	550.548	0.00252525	3	HLQLAVR.[813.1173235546]	H2A_XENLA_Luger	0.576328	A	ACT-C4H5N3O1
A_Stuetzer_180816_12mer_UV_150mM	10614	1872.21	706.95	0.00268817	3	YQKSTELLIR.[868.1231375865]	H3_XENLA_Luger	1.38724	C	CCC-H3N1
A_Stuetzer_180816_12mer_UV_150mM	10616	1872.51	748.911	0.0504732	3	HLQLAVR.[1407.2049863002]	H2A_XENLA_Luger	447.126	C	CCCGT-C4H5N3O1
A_Stuetzer_180816_12mer_UV_150mM	10617	1872.66	977.839	0.0398698	2	HLQLAVR.[1118.1586124274]	H2A_XENLA_Luger	1.45401	C	CCGT-C4H5N3O1
A_Stuetzer_180816_12mer_UV_25mM	10642	1870.29	706.951	0.00336417	3	YQKSTELLIR.[868.1231375865]	H3_XENLA_Luger	1.693	C	CCC-H3N1
A_Stuetzer_180816_12mer_UV_150mM	10645	1876.9	825.319	0.00408998	2	HLQLAVR.[813.1173235546]	H2A_XENLA_Luger	2.33638	A	ACT-C4H5N3O1
A_Stuetzer_180816_12mer_UV_150mM	10647	1877.2	732.299	0	3	DNIQGITKPAIR.[869.1183865546]	H4_XENLA_Luger	4.61851	G	GGT-C4H5N3O1
A_Stuetzer_180816_12mer_UV_25mM	10650	1871.46	841.649	0.00164474	3	DNIQGITKPAIR.[1197.1756594593]	H4_XENLA_Luger	1.10901	C	CCCG-H3N1
A_Stuetzer_180816_12mer_UV_150mM	10652	1878.04	841.317	0	3	DNIQGITKPAIR.[1196.1916434912]	H4_XENLA_Luger	3.60498	C	CCCG-H2O1
A_Stuetzer_180816_12mer_UV_150mM	10659	1878.89	925.915	0	2	DNIQGITKPAIR.[525.0661986499]	H4_XENLA_Luger	1.72529	G	G+C5H7O5P1
A_Stuetzer_180816_12mer_UV_25mM	10659	1872.9	825.318	0.00336417	2	HLQLAVR.[813.1173235546]	H2A_XENLA_Luger	0.592323	A	ACT-C4H5N3O1
A_Stuetzer_180816_12mer_UV_150mM	10684	1882.85	652.228	0.00268817	3	HLQLAVR.[1118.1586124274]	H2A_XENLA_Luger	0.136779	C	CCGT-C4H5N3O1
A_Stuetzer_180816_12mer_UV_150mM	10685	1883	978.341	0.00408998	2	HLQLAVR.[1118.1586124274]	H2A_XENLA_Luger	514.035	C	CCGT-C4H5N3O1
A_Stuetzer_180816_12mer_UV_150mM	10688	1883.45	686.571	0.0127737	3	HLQLAVR.[1221.1868924593]	H2A_XENLA_Luger	0.860576	A	ACCG-H3N1
A_Stuetzer_180816_12mer_UV_150mM	10691	1883.9	691.242	0.0444624	3	HLQLAVR.[1235.2025425231]	H2A_XENLA_Luger	1.10017	A	ACGT-H2O1
A_Stuetzer_180816_12mer_UV_25mM	10693	1877.94	652.228	0.00391901	3	HLQLAVR.[1118.1586124274]	H2A_XENLA_Luger	0.684191	C	CCGT-C4H5N3O1
A_Stuetzer_180816_12mer_UV_150mM	10695	1884.5	694.909	0.0127737	3	HLQLAVR.[1245.1981254593]	H2A_XENLA_Luger	481.492	A	AACG-H3N1
A_Stuetzer_180816_12mer_UV_150mM	10710	1886.83	759.24	0.195804	3	KLPFQR.[1487.2172823002]	H3_XENLA_Luger	4.0828	C	GCGGT-C4H5N3O1	52
A_Stuetzer_180816_12mer_UV_150mM	10711	1886.98	566.208	0.00708502	3	KLPFQR.[908.1292855865]	H3_XENLA_Luger	1.00969	C	CCG-H3N1
A_Stuetzer_180816_12mer_UV_150mM	10712	1887.13	714.297	0	3	DNIQGITKPAIR.[814.1125725227]	H4_XENLA_Luger	471.937	C	CG+C5H7O5P1
A_Stuetzer_180816_12mer_UV_25mM	10716	1881.49	977.837	0.00391901	2	HLQLAVR.[1118.1586124274]	H2A_XENLA_Luger	0.605799	C	CCGT-C4H5N3O1
A_Stuetzer_180816_12mer_UV_25mM	10718	1881.91	841.317	0	3	DNIQGITKPAIR.[1196.1916434912]	H4_XENLA_Luger	3.69148	C	CCCG-H2O1
A_Stuetzer_180816_12mer_UV_150mM	10725	1889.09	915.397	0.00268817	2	YQKSTELLIR.[579.0767637137]	H3_XENLA_Luger	0.559712	C	CC-H3N1
A_Stuetzer_180816_12mer_UV_25mM	10727	1883.19	686.571	0.0425748	3	HLQLAVR.[1221.1868924593]	H2A_XENLA_Luger	0.0601971	A	ACCG-H3N1
A_Stuetzer_180816_12mer_UV_150mM	10729	1889.7	745.3	0	3	DNIQGITKPAIR.[908.1292855865]	H4_XENLA_Luger	1.46502	C	CCG-H3N1
A_Stuetzer_180816_12mer_UV_25mM	10731	1883.79	566.207	0.0075	3	KLPFQR.[908.1292855865]	H3_XENLA_Luger	0.147319	C	CCG-H3N1
A_Stuetzer_180816_12mer_UV_150mM	10739	1891.28	610.601	0.00268817	3	YQKSTELLIR.[579.0767637137]	H3_XENLA_Luger	1.26593	C	CC-H3N1
A_Stuetzer_180816_12mer_UV_150mM	10748	1892.81	652.228	0.00408998	3	HLQLAVR.[1118.1586124274]	H2A_XENLA_Luger	0.331537	C	CCGT-C4H5N3O1
A_Stuetzer_180816_12mer_UV_150mM	10750	1893.11	977.838	0.0127737	2	HLQLAVR.[1118.1586124274]	H2A_XENLA_Luger	0.0183856	C	CCGT-C4H5N3O1
A_Stuetzer_180816_12mer_UV_25mM	10771	1889.74	610.601	0.00336417	3	YQKSTELLIR.[579.0767637137]	H3_XENLA_Luger	0.806927	C	CC-H3N1
A_Stuetzer_180816_12mer_UV_25mM	10776	1890.47	652.228	0.00336417	3	HLQLAVR.[1118.1586124274]	H2A_XENLA_Luger	0.22994	C	CCGT-C4H5N3O1
A_Stuetzer_180816_12mer_UV_25mM	10777	1890.62	915.398	0.00336417	2	YQKSTELLIR.[579.0767637137]	H3_XENLA_Luger	0.97384	C	CC-H3N1
A_Stuetzer_180816_12mer_UV_25mM	10784	1891.84	978.341	0.00391901	2	HLQLAVR.[1118.1586124274]	H2A_XENLA_Luger	514.159	C	CCGT-C4H5N3O1
A_Stuetzer_180816_12mer_UV_150mM	10789	1898.76	913.912	0	2	DNIQGITKPAIR.[500.0597166818]	H4_XENLA_Luger	549.394	C	CT-C4H5N3O1
A_Stuetzer_180816_12mer_UV_25mM	10789	1892.59	848.808	0.144156	2	KLPFQR.[908.1292855865]	H3_XENLA_Luger	1.41544	C	CCG-H3N1
A_Stuetzer_180816_12mer_UV_25mM	10794	1893.34	745.634	0	3	DNIQGITKPAIR.[908.1292855865]	H4_XENLA_Luger	449.832	C	CCG-H3N1
A_Stuetzer_180816_12mer_UV_25mM	10803	1894.55	566.209	0.00391901	3	KLPFQR.[908.1292855865]	H3_XENLA_Luger	2.41105	C	CCG-H3N1
A_Stuetzer_180816_12mer_UV_25mM	10827	1898.09	516.766	0.00336417	2	HLQLAVR.[196.0136767771]	H2A_XENLA_Luger	0.89851	A	A-C5H5N5
A_Stuetzer_180816_12mer_UV_150mM	10837	1905.79	668.789	0	2	HLQLAVR.[500.0597166818]	H2A_XENLA_Luger	0.771029	C	CT-C4H5N3O1
A_Stuetzer_180816_12mer_UV_150mM	10838	1905.94	745.3	0	3	DNIQGITKPAIR.[908.1292855865]	H4_XENLA_Luger	1.05555	C	CCG-H3N1
A_Stuetzer_180816_12mer_UV_25mM	10850	1901.05	915.399	0.00336417	2	YQKSTELLIR.[579.0767637137]	H3_XENLA_Luger	2.05061	C	CC-H3N1
A_Stuetzer_180816_12mer_UV_25mM	10854	1901.57	652.23	0.00514801	3	HLQLAVR.[1118.1586124274]	H2A_XENLA_Luger	2.75659	C	CCGT-C4H5N3O1
A_Stuetzer_180816_12mer_UV_150mM	10859	1909.01	660.566	0.00408998	3	HLQLAVR.[1143.1650943955]	H2A_XENLA_Luger	4.77919	C	CGG+C5H7O5P1
A_Stuetzer_180816_12mer_UV_25mM	10870	1904.13	745.3	0	3	DNIQGITKPAIR.[908.1292855865]	H4_XENLA_Luger	1.13744	C	CCG-H3N1
A_Stuetzer_180816_12mer_UV_150mM	10879	1911.89	842.317	0	3	DNIQGITKPAIR.[1198.1709084274]	H4_XENLA_Luger	400.211	G	GGGT-C4H5N3O1
A_Stuetzer_180816_12mer_UV_150mM	10880	1912.04	938.333	0.00268817	3	DNIQGITKPAIR.[1487.2172823002]	H4_XENLA_Luger	4.83361	C	GCGGT-C4H5N3O1
A_Stuetzer_180816_12mer_UV_25mM	10888	1906.87	938.331	0.00164474	3	DNIQGITKPAIR.[1487.2172823002]	H4_XENLA_Luger	2.55698	C	GCGGT-C4H5N3O1
A_Stuetzer_180816_12mer_UV_25mM	10889	1907.02	978.342	0.00391901	2	HLQLAVR.[1118.1586124274]	H2A_XENLA_Luger	515.845	C	CCGT-C4H5N3O1
A_Stuetzer_180816_12mer_UV_150mM	10891	1913.7	555.879	0.00408998	3	HLQLAVR.[829.1122385546]	H2A_XENLA_Luger	0.592033	C	CGT-C4H5N3O1
A_Stuetzer_180816_12mer_UV_150mM	10892	1913.85	833.315	0.00268817	2	HLQLAVR.[829.1122385546]	H2A_XENLA_Luger	0.819548	C	CGT-C4H5N3O1
A_Stuetzer_180816_12mer_UV_25mM	10897	1908.31	668.789	0.00164474	2	HLQLAVR.[500.0597166818]	H2A_XENLA_Luger	0.40598	C	CT-C4H5N3O1
A_Stuetzer_180816_12mer_UV_150mM	10908	1916.21	668.789	0	2	HLQLAVR.[500.0597166818]	H2A_XENLA_Luger	0.788628	C	CT-C4H5N3O1
A_Stuetzer_180816_12mer_UV_150mM	10917	1917.55	989.845	0.0127737	2	HLQLAVR.[1142.1698454274]	H2A_XENLA_Luger	1.55842	A	ACGT-C4H5N3O1
A_Stuetzer_180816_12mer_UV_25mM	10923	1912.12	833.313	0	3	DNIQGITKPAIR.[1172.1691774912]	H4_XENLA_Luger	1.10059	C	CCTC-H3N1	6
A_Stuetzer_180816_12mer_UV_150mM	10931	1919.67	649.286	0	3	DNIQGITKPAIR.[619.0829117137]	H4_XENLA_Luger	516.862	C	CG-H3N1
A_Stuetzer_180816_12mer_UV_150mM	10932	1919.82	770.873	0.00268817	2	YQKSTELLIR.[290.0303898409]	H3_XENLA_Luger	0.989684	C	C-H3N1
A_Stuetzer_180816_12mer_UV_150mM	10941	1921.06	660.233	0.00408998	3	HLQLAVR.[1142.1698454274]	H2A_XENLA_Luger	1.65215	A	ACGT-C4H5N3O1
A_Stuetzer_180816_12mer_UV_150mM	10943	1921.36	704.285	0.028692	2	KLPFQR.[619.0829117137]	H3_XENLA_Luger	1.15596	C	CG-H3N1
A_Stuetzer_180816_12mer_UV_25mM	10957	1917.05	745.635	0.00252525	3	DNIQGITKPAIR.[908.1292855865]	H4_XENLA_Luger	450.16	C	CCG-H3N1
A_Stuetzer_180816_12mer_UV_150mM	10958	1923.69	841.984	0	3	DNIQGITKPAIR.[1198.1709084274]	H4_XENLA_Luger	4.85005	G	GGGT-C4H5N3O1
A_Stuetzer_180816_12mer_UV_25mM	10960	1917.48	555.878	0.00336417	3	HLQLAVR.[829.1122385546]	H2A_XENLA_Luger	1.5313	C	CGT-C4H5N3O1
A_Stuetzer_180816_12mer_UV_150mM	10962	1924.3	938.331	0.00789733	3	DNIQGITKPAIR.[1487.2172823002]	H4_XENLA_Luger	2.29679	C	GCGGT-C4H5N3O1
A_Stuetzer_180816_12mer_UV_25mM	10962	1917.86	668.789	0	2	HLQLAVR.[500.0597166818]	H2A_XENLA_Luger	0.823593	C	CT-C4H5N3O1
A_Stuetzer_180816_12mer_UV_150mM	10969	1925.36	833.316	0.00408998	2	HLQLAVR.[829.1122385546]	H2A_XENLA_Luger	1.10027	C	CGT-C4H5N3O1
A_Stuetzer_180816_12mer_UV_150mM	10970	1925.43	555.879	0.00268817	3	HLQLAVR.[829.1122385546]	H2A_XENLA_Luger	0.940158	C	CGT-C4H5N3O1
A_Stuetzer_180816_12mer_UV_25mM	10970	1918.98	770.875	0.00336417	2	YQKSTELLIR.[290.0303898409]	H3_XENLA_Luger	1.22726	C	C-H3N1
A_Stuetzer_180816_12mer_UV_150mM	10978	1926.58	1017.35	0.00408998	2	HLQLAVR.[1197.1756594593]	H2A_XENLA_Luger	5.91817	C	CCCG-H3N1
A_Stuetzer_180816_12mer_UV_25mM	10983	1920.94	704.285	0.00796569	2	KLPFQR.[619.0829117137]	H3_XENLA_Luger	1.21191	C	CG-H3N1
A_Stuetzer_180816_12mer_UV_25mM	10985	1921.23	660.231	0.00391901	3	HLQLAVR.[1142.1698454274]	H2A_XENLA_Luger	0.082276	A	ACGT-C4H5N3O1
A_Stuetzer_180816_12mer_UV_25mM	10990	1921.98	649.286	0.00693132	3	DNIQGITKPAIR.[619.0829117137]	H4_XENLA_Luger	516.486	C	CG-H3N1
A_Stuetzer_180816_12mer_UV_150mM	10994	1929.01	670.56	0.00408998	3	HLQLAVR.[1173.1644264593]	H2A_XENLA_Luger	4.60825	G	GGTT-C4H5N3O1
A_Stuetzer_180816_12mer_UV_25mM	10995	1922.76	833.315	0.00336417	2	HLQLAVR.[829.1122385546]	H2A_XENLA_Luger	0.521405	C	CGT-C4H5N3O1
A_Stuetzer_180816_12mer_UV_25mM	10998	1923.21	614.918	0	3	KESYAIYVYK.[579.0767637137]	H2B_XENLA_Luger	0.5505	C	CC-H3N1	18
A_Stuetzer_180816_12mer_UV_150mM	11003	1930.32	648.951	0	3	DNIQGITKPAIR.[619.0829117137]	H4_XENLA_Luger	0.686183	C	CG-H3N1
A_Stuetzer_180816_12mer_UV_25mM	11015	1925.7	989.844	0.0112028	2	HLQLAVR.[1142.1698454274]	H2A_XENLA_Luger	0.363379	A	ACGT-C4H5N3O1
A_Stuetzer_180816_12mer_UV_150mM	11018	1932.71	704.284	0.00789733	2	KLPFQR.[619.0829117137]	H3_XENLA_Luger	0.457337	C	CG-H3N1
A_Stuetzer_180816_12mer_UV_25mM	11026	1927.42	555.879	0.00336417	3	HLQLAVR.[829.1122385546]	H2A_XENLA_Luger	0.78822	C	CGT-C4H5N3O1
A_Stuetzer_180816_12mer_UV_150mM	11035	1935.18	841.983	0	3	DNIQGITKPAIR.[1198.1709084274]	H4_XENLA_Luger	4.41511	G	GGGT-C4H5N3O1
A_Stuetzer_180816_12mer_UV_150mM	11048	1937.3	833.316	0	2	HLQLAVR.[829.1122385546]	H2A_XENLA_Luger	1.05994	C	CGT-C4H5N3O1
A_Stuetzer_180816_12mer_UV_150mM	11050	1937.56	555.879	0	3	HLQLAVR.[829.1122385546]	H2A_XENLA_Luger	0.564309	C	CGT-C4H5N3O1
A_Stuetzer_180816_12mer_UV_25mM	11063	1932.65	704.285	0.0075	2	KLPFQR.[619.0829117137]	H3_XENLA_Luger	1.04332	C	CG-H3N1
A_Stuetzer_180816_12mer_UV_25mM	11066	1933.07	648.951	0	3	DNIQGITKPAIR.[619.0829117137]	H4_XENLA_Luger	0.421898	C	CG-H3N1
A_Stuetzer_180816_12mer_UV_150mM	11075	1941.32	737.298	0.00408998	3	DNIQGITKPAIR.[883.1228036184]	H4_XENLA_Luger	453.573	C	CTC-H3N1
A_Stuetzer_180816_12mer_UV_25mM	11076	1934.58	833.315	0.00336417	2	HLQLAVR.[829.1122385546]	H2A_XENLA_Luger	0.746305	C	CGT-C4H5N3O1
A_Stuetzer_180816_12mer_UV_25mM	11092	1936.95	841.65	0	3	DNIQGITKPAIR.[1197.1756594593]	H4_XENLA_Luger	2.28178	C	CCCG-H3N1
A_Stuetzer_180816_12mer_UV_150mM	11101	1945.34	906.405	0	2	DNIQGITKPAIR.[485.0600506499]	H4_XENLA_Luger	545.801	C	C+C5H7O5P1
A_Stuetzer_180816_12mer_UV_150mM	11102	1945.5	841.983	0	3	DNIQGITKPAIR.[1198.1709084274]	H4_XENLA_Luger	4.12515	G	GGGT-C4H5N3O1
A_Stuetzer_180816_12mer_UV_150mM	11106	1946.1	1105.45	0.00408998	2	DNIQGITKPAIR.[883.1228036184]	H4_XENLA_Luger	456.216	C	CTC-H3N1
A_Stuetzer_180816_12mer_UV_25mM	11106	1939.15	555.879	0.00336417	3	HLQLAVR.[829.1122385546]	H2A_XENLA_Luger	0.619233	C	CGT-C4H5N3O1
A_Stuetzer_180816_12mer_UV_150mM	11107	1946.25	836.304	0.172757	2	KLPFQR.[883.1228036184]	H3_XENLA_Luger	0.201362	C	CTC-H3N1
A_Stuetzer_180816_12mer_UV_150mM	11113	1947.28	913.412	0	2	DNIQGITKPAIR.[500.0597166818]	H4_XENLA_Luger	1.59581	C	CT-C4H5N3O1
A_Stuetzer_180816_12mer_UV_150mM	11114	1947.43	833.315	0.00268817	2	HLQLAVR.[829.1122385546]	H2A_XENLA_Luger	0.218598	C	CGT-C4H5N3O1
A_Stuetzer_180816_12mer_UV_150mM	11118	1948.03	555.88	0.00408998	3	HLQLAVR.[829.1122385546]	H2A_XENLA_Luger	1.22329	C	CGT-C4H5N3O1
A_Stuetzer_180816_12mer_UV_25mM	11170	1948.73	555.879	0.00164474	3	HLQLAVR.[829.1122385546]	H2A_XENLA_Luger	0.632283	C	CGT-C4H5N3O1
A_Stuetzer_180816_12mer_UV_25mM	11171	1948.84	841.649	0	3	DNIQGITKPAIR.[1197.1756594593]	H4_XENLA_Luger	1.18153	C	CCCG-H3N1
A_Stuetzer_180816_12mer_UV_150mM	11176	1957.07	841.983	0	3	DNIQGITKPAIR.[1198.1709084274]	H4_XENLA_Luger	4.05266	G	GGGT-C4H5N3O1
A_Stuetzer_180816_12mer_UV_150mM	11181	1957.83	977.844	0.0386831	2	HLQLAVR.[1118.1586124274]	H2A_XENLA_Luger	5.8233	C	CCGT-C4H5N3O1
A_Stuetzer_180816_12mer_UV_25mM	11193	1952.02	836.304	0.035288	2	KLPFQR.[883.1228036184]	H3_XENLA_Luger	0.579108	C	CTC-H3N1
A_Stuetzer_180816_12mer_UV_150mM	11203	1961.05	854.986	0	3	DNIQGITKPAIR.[1237.1818074593]	H4_XENLA_Luger	3.38257	C	CCGG-H3N1
A_Stuetzer_180816_12mer_UV_150mM	11212	1962.39	668.789	0.00408998	2	HLQLAVR.[500.0597166818]	H2A_XENLA_Luger	0.348895	C	CT-C4H5N3O1
A_Stuetzer_180816_12mer_UV_150mM	11235	1965.77	719.295	0	3	DNIQGITKPAIR.[829.1122385546]	H4_XENLA_Luger	466.094	C	CGT-C4H5N3O1
A_Stuetzer_180816_12mer_UV_25mM	11252	1961.09	841.983	0	3	DNIQGITKPAIR.[1198.1709084274]	H4_XENLA_Luger	3.61772	G	GGGT-C4H5N3O1
A_Stuetzer_180816_12mer_UV_25mM	11263	1962.69	854.987	0	3	DNIQGITKPAIR.[1237.1818074593]	H4_XENLA_Luger	4.66754	C	CCGG-H3N1
A_Stuetzer_180816_12mer_UV_150mM	11279	1972.5	820.812	0.0173461	2	HLQLAVR.[804.1057565865]	H2A_XENLA_Luger	0.244613	C	CTT-C4H5N3O1
A_Stuetzer_180816_12mer_UV_150mM	11282	1972.95	767.297	0.00408998	2	HLQLAVR.[697.0699782994]	H2A_XENLA_Luger	4.9625	A	AT-H1O3P1H2O1
A_Stuetzer_180816_12mer_UV_25mM	11308	1968.72	668.789	0.00336417	2	HLQLAVR.[500.0597166818]	H2A_XENLA_Luger	1.3186	C	CT-C4H5N3O1
A_Stuetzer_180816_12mer_UV_150mM	11310	1977.09	833.647	0	3	DNIQGITKPAIR.[1173.1644264593]	H4_XENLA_Luger	3.78081	G	GGTT-C4H5N3O1	40
A_Stuetzer_180816_12mer_UV_25mM	11342	1973.72	744.967	0.00336417	3	DNIQGITKPAIR.[907.1452696184]	H4_XENLA_Luger	5.00356	C	CCG-H2O1	5
A_Stuetzer_180816_12mer_UV_150mM	11360	1984.8	747.671	0	3	IIPRHLQLAVR.[925.1558346822]	H2A_XENLA_Luger	5.03855	C	CCG	50
A_Stuetzer_180816_12mer_UV_25mM	11373	1978.38	816.635	0.00336417	3	YQKSTELLIR.[1197.1756594593]	H3_XENLA_Luger	1.53679	C	CCCG-H3N1
A_Stuetzer_180816_12mer_UV_150mM	11387	1988.84	841.982	0	3	DNIQGITKPAIR.[1198.1709084274]	H4_XENLA_Luger	3.0378	G	GGGT-C4H5N3O1
A_Stuetzer_180816_12mer_UV_150mM	11400	1990.78	820.811	0.00789733	2	HLQLAVR.[804.1057565865]	H2A_XENLA_Luger	0.201544	C	CTT-C4H5N3O1
A_Stuetzer_180816_12mer_UV_150mM	11401	1990.93	833.648	0	3	DNIQGITKPAIR.[1173.1644264593]	H4_XENLA_Luger	4.07367	G	GGTT-C4H5N3O1
A_Stuetzer_180816_12mer_UV_25mM	11412	1984.07	745.301	0	3	DNIQGITKPAIR.[908.1292855865]	H4_XENLA_Luger	2.8572	C	CCG-H3N1
A_Stuetzer_180816_12mer_UV_150mM	11437	1996.18	977.342	0.00408998	2	HLQLAVR.[1117.1633634593]	H2A_XENLA_Luger	1.89687	A	ACTT-C4H5N3O1
A_Stuetzer_180816_12mer_UV_150mM	11439	1996.48	829.817	0.0127737	2	HLQLAVR.[822.1288905227]	H2A_XENLA_Luger	7.15099	A	AA+C5H7O5P1
A_Stuetzer_180816_12mer_UV_150mM	11454	1998.71	846.982	0	3	DNIQGITKPAIR.[1212.1753254912]	H4_XENLA_Luger	394.487	C	CCTG-H3N1
A_Stuetzer_180816_12mer_UV_150mM	11460	1999.61	827.645	0.00268817	3	YQKSTELLIR.[1229.2018745869]	H3_XENLA_Luger	406.188	C	CCGT
A_Stuetzer_180816_12mer_UV_25mM	11460	1990.98	691.781	0.0056962	2	KLPFQR.[594.0764297456]	H3_XENLA_Luger	0.498831	C	TC-H3N1
A_Stuetzer_180816_12mer_UV_25mM	11469	1992.43	820.811	0.00336417	2	HLQLAVR.[804.1057565865]	H2A_XENLA_Luger	0.654493	C	CTT-C4H5N3O1
A_Stuetzer_180816_12mer_UV_150mM	11470	2000.98	720.286	0.00268817	3	YQKSTELLIR.[908.1292855865]	H3_XENLA_Luger	1.3663	C	CCG-H3N1
A_Stuetzer_180816_12mer_UV_150mM	11483	2003.02	833.646	0	3	DNIQGITKPAIR.[1173.1644264593]	H4_XENLA_Luger	2.60937	G	GGTT-C4H5N3O1
A_Stuetzer_180816_12mer_UV_25mM	11494	1996.05	848.807	0.142547	2	KLPFQR.[908.1292855865]	H3_XENLA_Luger	0.263091	C	CCG-H3N1
A_Stuetzer_180816_12mer_UV_25mM	11526	2000.82	889.334	0.00391901	2	HLQLAVR.[940.1555007141]	H2A_XENLA_Luger	559.84	C	CGT
A_Stuetzer_180816_12mer_UV_150mM	11538	2011.09	820.812	0.00268817	2	HLQLAVR.[804.1057565865]	H2A_XENLA_Luger	1.12196	C	CTT-C4H5N3O1
A_Stuetzer_180816_12mer_UV_25mM	11538	2002.55	720.285	0.00336417	3	YQKSTELLIR.[908.1292855865]	H3_XENLA_Luger	0.013418	C	CCG-H3N1
A_Stuetzer_180816_12mer_UV_150mM	11545	2012.14	847.319	0	3	DNIQGITKPAIR.[1214.202208555]	H4_XENLA_Luger	5.78909	C	CCCG
A_Stuetzer_180816_12mer_UV_25mM	11545	2003.69	820.812	0.0116959	2	HLQLAVR.[804.1057565865]	H2A_XENLA_Luger	0.664526	C	CTT-C4H5N3O1
A_Stuetzer_180816_12mer_UV_150mM	11552	2013.25	720.285	0.00268817	3	YQKSTELLIR.[908.1292855865]	H3_XENLA_Luger	1.03027	C	CCG-H3N1
A_Stuetzer_180816_12mer_UV_25mM	11579	2008.72	847.317	0.00391901	3	DNIQGITKPAIR.[1214.202208555]	H4_XENLA_Luger	7.73398	C	CCCG
A_Stuetzer_180816_12mer_UV_25mM	11580	2008.87	1079.92	0.00336417	2	YQKSTELLIR.[908.1292855865]	H3_XENLA_Luger	0.433417	C	CCG-H3N1
A_Stuetzer_180816_12mer_UV_25mM	11608	2012.76	720.285	0.00336417	3	YQKSTELLIR.[908.1292855865]	H3_XENLA_Luger	0.604533	C	CCG-H3N1
A_Stuetzer_180816_12mer_UV_150mM	11609	2021.94	820.812	0	2	HLQLAVR.[804.1057565865]	H2A_XENLA_Luger	0.409191	C	CTT-C4H5N3O1
A_Stuetzer_180816_12mer_UV_150mM	11615	2022.79	719.952	0	3	YQKSTELLIR.[907.1452696184]	H3_XENLA_Luger	6.65723	C	CCG-H2O1
A_Stuetzer_180816_12mer_UV_150mM	11643	2026.91	859.828	0.00408998	2	HLQLAVR.[882.1387876503]	H2A_XENLA_Luger	0.163328	C	CCT-H2O1
A_Stuetzer_180816_12mer_UV_25mM	11645	2018.31	808.301	0.00336417	3	YQKSTELLIR.[1172.1691774912]	H3_XENLA_Luger	4.10173	C	CCTC-H3N1	35
A_Stuetzer_180816_12mer_UV_25mM	11650	2019.01	820.812	0.00252525	2	HLQLAVR.[804.1057565865]	H2A_XENLA_Luger	0.542051	C	CTT-C4H5N3O1
A_Stuetzer_180816_12mer_UV_150mM	11656	2028.87	854.987	0	3	DNIQGITKPAIR.[1237.1818074593]	H4_XENLA_Luger	4.45338	C	CCGG-H3N1
A_Stuetzer_180816_12mer_UV_25mM	11670	2021.97	854.984	0.00164474	3	DNIQGITKPAIR.[1237.1818074593]	H4_XENLA_Luger	1.09817	C	CCGG-H3N1
A_Stuetzer_180816_12mer_UV_150mM	11677	2031.94	820.812	0.00268817	2	HLQLAVR.[804.1057565865]	H2A_XENLA_Luger	0.810867	C	CTT-C4H5N3O1
A_Stuetzer_180816_12mer_UV_25mM	11695	2025.56	547.544	0.00391901	3	HLQLAVR.[804.1057565865]	H2A_XENLA_Luger	1.31393	C	CTT-C4H5N3O1
A_Stuetzer_180816_12mer_UV_25mM	11696	2025.71	720.623	0.00252525	3	YQKSTELLIR.[908.1292855865]	H3_XENLA_Luger	469.29	C	CCG-H3N1
A_Stuetzer_180816_12mer_UV_25mM	11724	2029.82	820.813	0.00336417	2	HLQLAVR.[804.1057565865]	H2A_XENLA_Luger	1.19311	C	CTT-C4H5N3O1
A_Stuetzer_180816_12mer_UV_25mM	11731	2030.87	748.947	0.00454545	3	EIAQDFKTDLR.[908.1292855865]	H3_XENLA_Luger	448.265	C	CCG-H3N1
A_Stuetzer_180816_12mer_UV_150mM	11740	2041.49	913.319	0.00408998	3	YQKSTELLIR.[1487.2172823002]	H3_XENLA_Luger	5.25129	C	GCGGT-C4H5N3O1
A_Stuetzer_180816_12mer_UV_25mM	11743	2032.52	854.985	0.00252525	3	DNIQGITKPAIR.[1237.1818074593]	H4_XENLA_Luger	1.74065	C	CCGG-H3N1
A_Stuetzer_180816_12mer_UV_150mM	11794	2049.44	1067.92	0.00268817	2	YQKSTELLIR.[883.1228036184]	H3_XENLA_Luger	469.417	C	CTC-H3N1
A_Stuetzer_180816_12mer_UV_150mM	11807	2051.4	816.636	0.00268817	3	YQKSTELLIR.[1197.1756594593]	H3_XENLA_Luger	2.58315	C	CCCG-H3N1	64
A_Stuetzer_180816_12mer_UV_25mM	11809	2042.29	821.314	0.00391901	2	HLQLAVR.[804.1057565865]	H2A_XENLA_Luger	612.075	C	CTT-C4H5N3O1
A_Stuetzer_180816_12mer_UV_150mM	11810	2051.85	711.95	0.00268817	3	YQKSTELLIR.[883.1228036184]	H3_XENLA_Luger	1.53386	C	CTC-H3N1
A_Stuetzer_180816_12mer_UV_150mM	11812	2052.15	748.611	0.0173461	3	EIAQDFKTDLR.[908.1292855865]	H3_XENLA_Luger	0.237694	C	CCG-H3N1
A_Stuetzer_180816_12mer_UV_25mM	11814	2043.05	854.988	0.00164474	3	DNIQGITKPAIR.[1237.1818074593]	H4_XENLA_Luger	5.66697	C	CCGG-H3N1
A_Stuetzer_180816_12mer_UV_25mM	11820	2043.95	935.401	0.00336417	2	YQKSTELLIR.[619.0829117137]	H3_XENLA_Luger	0.660638	C	CG-H3N1
A_Stuetzer_180816_12mer_UV_25mM	11825	2044.64	913.317	0.00336417	3	YQKSTELLIR.[1487.2172823002]	H3_XENLA_Luger	3.31327	C	GCGGT-C4H5N3O1
A_Stuetzer_180816_12mer_UV_150mM	11853	2058.38	836.653	0.038048	3	EIAQDFKTDLR.[1171.2311260012]	H3_XENLA_Luger	407.545	C	CGGT-H2O1-H1O3P1	41
A_Stuetzer_180816_12mer_UV_25mM	11856	2049.45	816.638	0.00336417	3	YQKSTELLIR.[1197.1756594593]	H3_XENLA_Luger	5.16184	C	CCCG-H3N1
A_Stuetzer_180816_12mer_UV_25mM	11862	2050.35	711.949	0.00336417	3	YQKSTELLIR.[883.1228036184]	H3_XENLA_Luger	0.609377	C	CTC-H3N1
A_Stuetzer_180816_12mer_UV_25mM	11872	2051.6	750.299	0.00164474	3	DNIQGITKPAIR.[923.1289516184]	H4_XENLA_Luger	0.0864262	C	CTG-H3N1
A_Stuetzer_180816_12mer_UV_25mM	11873	2051.75	675.893	0.128534	3	KLPFQR.[1237.1818074593]	H3_XENLA_Luger	2.68607	C	CCGG-H3N1	19
A_Stuetzer_180816_12mer_UV_150mM	11874	2061.55	711.95	0.00268817	3	YQKSTELLIR.[883.1228036184]	H3_XENLA_Luger	1.48523	C	CTC-H3N1
A_Stuetzer_180816_12mer_UV_150mM	11875	2061.7	816.637	0.00268817	3	YQKSTELLIR.[1197.1756594593]	H3_XENLA_Luger	3.70425	C	CCCG-H3N1
A_Stuetzer_180816_12mer_UV_25mM	11877	2052.36	1067.92	0.00336417	2	YQKSTELLIR.[883.1228036184]	H3_XENLA_Luger	469.874	C	CTC-H3N1
A_Stuetzer_180816_12mer_UV_25mM	11891	2054.34	748.612	0.0151597	3	EIAQDFKTDLR.[908.1292855865]	H3_XENLA_Luger	1.22987	C	CCG-H3N1
A_Stuetzer_180816_12mer_UV_25mM	11903	2056.17	935.4	0.00336417	2	YQKSTELLIR.[619.0829117137]	H3_XENLA_Luger	0.524675	C	CG-H3N1
A_Stuetzer_180816_12mer_UV_25mM	11905	2056.46	816.302	0.00336417	3	YQKSTELLIR.[1196.1916434912]	H3_XENLA_Luger	3.69356	C	CCCG-H2O1
A_Stuetzer_180816_12mer_UV_25mM	11916	2058.24	623.937	0.00336417	3	YQKSTELLIR.[619.0829117137]	H3_XENLA_Luger	1.34784	C	CG-H3N1
A_Stuetzer_180816_12mer_UV_25mM	11936	2061.27	711.95	0.00336417	3	YQKSTELLIR.[883.1228036184]	H3_XENLA_Luger	1.53386	C	CTC-H3N1
A_Stuetzer_180816_12mer_UV_150mM	11937	2071.27	985.338	0.00408998	2	HLQLAVR.[1133.1582784593]	H2A_XENLA_Luger	0.249658	C	CGTT-C4H5N3O1
A_Stuetzer_180816_12mer_UV_25mM	11952	2063.61	750.3	0.00336417	3	DNIQGITKPAIR.[923.1289516184]	H4_XENLA_Luger	0.708798	C	CTG-H3N1
A_Stuetzer_180816_12mer_UV_150mM	11965	2075.5	1224.45	0.00408998	2	YQKSTELLIR.[1197.1756594593]	H3_XENLA_Luger	4.70814	C	CCCG-H3N1
A_Stuetzer_180816_12mer_UV_25mM	11982	2067.91	816.634	0.00336417	3	YQKSTELLIR.[1197.1756594593]	H3_XENLA_Luger	0.938871	C	CCCG-H3N1
A_Stuetzer_180816_12mer_UV_150mM	12001	2081.1	977.891	0.0342809	2	EIAQDFKTDLR.[619.0829117137]	H3_XENLA_Luger	0.445052	C	CG-H3N1
A_Stuetzer_180816_12mer_UV_150mM	12006	2081.85	861.666	0.013986	3	VTIMPKDIQLAR.[1198.1709084274]	H3_XENLA_Luger	5.32476	G	GGGT-C4H5N3O1	63
A_Stuetzer_180816_12mer_UV_150mM	12011	2082.69	816.634	0	3	YQKSTELLIR.[1197.1756594593]	H3_XENLA_Luger	1.16309	C	CCCG-H3N1
A_Stuetzer_180816_12mer_UV_25mM	12014	2072.74	985.34	0.00391901	2	HLQLAVR.[1133.1582784593]	H2A_XENLA_Luger	1.75597	C	CGTT-C4H5N3O1
A_Stuetzer_180816_12mer_UV_150mM	12020	2084.04	866.664	0.00408998	3	VTIMPKDIQLAR.[1212.1753254912]	H3_XENLA_Luger	386.741	C	CCTG-H3N1
A_Stuetzer_180816_12mer_UV_25mM	12059	2079.41	816.635	0.00336417	3	YQKSTELLIR.[1197.1756594593]	H3_XENLA_Luger	1.76101	C	CCCG-H3N1
A_Stuetzer_180816_12mer_UV_150mM	12063	2090.73	719.955	0.00268817	3	YQKSTELLIR.[907.1452696184]	H3_XENLA_Luger	2.21874	C	CCG-H2O1
A_Stuetzer_180816_12mer_UV_25mM	12071	2081.11	978.394	0.0075	2	EIAQDFKTDLR.[619.0829117137]	H3_XENLA_Luger	515.495	C	CG-H3N1
A_Stuetzer_180816_12mer_UV_150mM	12080	2093.32	923.4	0	2	YQKSTELLIR.[594.0764297456]	H3_XENLA_Luger	544.639	C	TC-H3N1
A_Stuetzer_180816_12mer_UV_25mM	12094	2084.55	977.891	0.00391901	2	EIAQDFKTDLR.[619.0829117137]	H3_XENLA_Luger	0.911186	C	CG-H3N1
A_Stuetzer_180816_12mer_UV_25mM	12123	2088.9	867.333	0.00391901	3	VTIMPKDIQLAR.[1214.202208555]	H3_XENLA_Luger	377.888	C	CCCG
A_Stuetzer_180816_12mer_UV_25mM	12150	2092.87	719.953	0.00336417	3	YQKSTELLIR.[907.1452696184]	H3_XENLA_Luger	5.74803	C	CCG-H2O1	34
A_Stuetzer_180816_12mer_UV_150mM	12153	2105.2	1079.43	0.00268817	2	YQKSTELLIR.[907.1452696184]	H3_XENLA_Luger	3.53935	C	CCG-H2O1
A_Stuetzer_180816_12mer_UV_150mM	12154	2105.35	719.954	0.00268817	3	YQKSTELLIR.[907.1452696184]	H3_XENLA_Luger	3.20475	C	CCG-H2O1
A_Stuetzer_180816_12mer_UV_25mM	12179	2097.19	922.896	0.00252525	2	YQKSTELLIR.[594.0764297456]	H3_XENLA_Luger	1.33616	C	TC-H3N1
A_Stuetzer_180816_12mer_UV_150mM	12225	2116.15	720.285	0.00268817	3	YQKSTELLIR.[908.1292855865]	H3_XENLA_Luger	0.156057	C	CCG-H3N1
A_Stuetzer_180816_12mer_UV_25mM	12234	2105.5	615.601	0.00336417	3	YQKSTELLIR.[594.0764297456]	H3_XENLA_Luger	0.246716	C	TC-H3N1
A_Stuetzer_180816_12mer_UV_25mM	12258	2109.26	719.953	0.00336417	3	YQKSTELLIR.[907.1452696184]	H3_XENLA_Luger	4.47639	C	CCG-H2O1
A_Stuetzer_180816_12mer_UV_150mM	12298	2127.54	866.664	0.00408998	3	VTIMPKDIQLAR.[1212.1753254912]	H3_XENLA_Luger	385.825	C	CCTG-H3N1
A_Stuetzer_180816_12mer_UV_25mM	12365	2125.19	874.999	0.00391901	3	VTIMPKDIQLAR.[1237.1818074593]	H3_XENLA_Luger	382.446	C	CCGG-H3N1
A_Stuetzer_180816_12mer_UV_150mM	12371	2139.19	715.3	0	2	AGLQFPVGR.[485.0600506499]	H2A_XENLA_Luger	0.804029	C	C+C5H7O5P1	37
A_Stuetzer_180816_12mer_UV_25mM	12410	2132.17	866.663	0.0056962	3	VTIMPKDIQLAR.[1212.1753254912]	H3_XENLA_Luger	384.769	C	CCTG-H3N1
A_Stuetzer_180816_12mer_UV_150mM	12430	2148.32	821.636	0.00268817	3	YQKSTELLIR.[1212.1753254912]	H3_XENLA_Luger	2.62864	C	CCTG-H3N1
A_Stuetzer_180816_12mer_UV_25mM	12452	2138.66	810.818	0	2	ESYAIYVYK.[485.0600506499]	H2B_XENLA_Luger	0.452849	C	C+C5H7O5P1	8
A_Stuetzer_180816_12mer_UV_25mM	12458	2139.57	965.388	0.0141228	2	EIAQDFKTDLR.[594.0764297456]	H3_XENLA_Luger	0.899721	C	TC-H3N1	7
A_Stuetzer_180816_12mer_UV_25mM	12499	2145.73	715.3	0	2	AGLQFPVGR.[485.0600506499]	H2A_XENLA_Luger	0.617175	C	C+C5H7O5P1	1
A_Stuetzer_180816_12mer_UV_150mM	12499	2158.96	822.303	0.00268817	3	YQKSTELLIR.[1214.202208555]	H3_XENLA_Luger	6.91014	C	CCCG
A_Stuetzer_180816_12mer_UV_25mM	12537	2151.32	821.97	0.00336417	3	YQKSTELLIR.[1212.1753254912]	H3_XENLA_Luger	410.157	C	CCTG-H3N1
A_Stuetzer_180816_12mer_UV_25mM	12578	2157.5	715.8	0.00252525	2	AGLQFPVGR.[485.0600506499]	H2A_XENLA_Luger	700.084	C	C+C5H7O5P1
A_Stuetzer_180816_12mer_UV_150mM	12585	2172.33	821.97	0.00268817	3	YQKSTELLIR.[1212.1753254912]	H3_XENLA_Luger	409.488	C	CCTG-H3N1
A_Stuetzer_180816_12mer_UV_25mM	12639	2166.81	866.661	0.00391901	3	VTIMPKDIQLAR.[1212.1753254912]	H3_XENLA_Luger	383.284	C	CCTG-H3N1
A_Stuetzer_180816_12mer_UV_25mM	12654	2169.07	821.635	0.00336417	3	YQKSTELLIR.[1212.1753254912]	H3_XENLA_Luger	1.58864	C	CCTG-H3N1
A_Stuetzer_180816_12mer_UV_25mM	12678	2172.71	829.971	0.00252525	3	YQKSTELLIR.[1237.1818074593]	H3_XENLA_Luger	2.98953	C	CCGG-H3N1
A_Stuetzer_180816_12mer_UV_25mM	12752	2184	829.638	0.00252525	3	YQKSTELLIR.[1236.1977914912]	H3_XENLA_Luger	3.62754	C	CCGG-H2O1
A_Stuetzer_180816_12mer_UV_25mM	12762	2185.47	821.969	0.00336417	3	YQKSTELLIR.[1212.1753254912]	H3_XENLA_Luger	407.854	C	CCTG-H3N1
A_Stuetzer_180816_12mer_UV_25mM	12779	2187.99	1087.93	0.00336417	2	YQKSTELLIR.[923.1289516184]	H3_XENLA_Luger	461.659	C	CTG-H3N1
A_Stuetzer_180816_12mer_UV_25mM	12877	2202.4	725.619	0.00336417	3	YQKSTELLIR.[923.1289516184]	H3_XENLA_Luger	461.412	C	CTG-H3N1
A_Stuetzer_180816_12mer_UV_150mM	13021	2241.07	868.752	0	3	HLQLAVRNDEELNKLLGR.[485.0600506499]	H2A_XENLA_Luger	385.58	C	C+C5H7O5P1
A_Stuetzer_180816_12mer_UV_150mM	13030	2242.4	772.403	0	3	HLQLAVRNDEELNKLLGR.[196.0136767771]	H2A_XENLA_Luger	433.033	A	A-C5H5N5	49
A_Stuetzer_180816_12mer_UV_150mM	13048	2245.18	724.078	0	4	HLQLAVRNDEELNKLLGR.[774.1064245227]	H2A_XENLA_Luger	347.184	C	CC+C5H7O5P1
A_Stuetzer_180816_12mer_UV_25mM	13108	2237.14	651.816	0	4	HLQLAVRNDEELNKLLGR.[485.0600506499]	H2A_XENLA_Luger	385.121	C	C+C5H7O5P1
A_Stuetzer_180816_12mer_UV_25mM	13148	2243.17	772.404	0	3	HLQLAVRNDEELNKLLGR.[196.0136767771]	H2A_XENLA_Luger	433.745	A	A-C5H5N5	16
A_Stuetzer_180816_12mer_UV_25mM	13178	2247.62	868.418	0.00252525	3	HLQLAVRNDEELNKLLGR.[485.0600506499]	H2A_XENLA_Luger	0.849686	C	C+C5H7O5P1
A_Stuetzer_180816_12mer_UV_25mM	13225	2254.75	772.403	0	3	HLQLAVRNDEELNKLLGR.[196.0136767771]	H2A_XENLA_Luger	432.401	A	A-C5H5N5
A_Stuetzer_180816_12mer_UV_25mM	13352	2274.06	814.328	0	3	YQKSTELLIR.[1189.241691065]	H3_XENLA_Luger	417.175	C	CGGT-H1O3P1
A_Stuetzer_180816_12mer_UV_150mM	13369	2296.08	737.823	0	2	VFLENVIR.[485.0600506499]	H4_XENLA_Luger	0.143486	C	C+C5H7O5P1	61
A_Stuetzer_180816_12mer_UV_150mM	13375	2297.17	735.303	0	2	AGLQFPVGR.[525.0661986499]	H2A_XENLA_Luger	0.518811	G	G+C5H7O5P1
A_Stuetzer_180816_12mer_UV_25mM	13402	2281.43	657.567	0	4	HLQLAVRNDEELNKLLGR.[509.0712836499]	H2A_XENLA_Luger	0.440678	A	A+C5H7O5P1
A_Stuetzer_180816_12mer_UV_150mM	13415	2303.88	685.352	0	3	LLLPGELAKHAVSEGTK.[290.0303898409]	H2B_XENLA_Luger	488.345	C	C-H3N1
A_Stuetzer_180816_12mer_UV_25mM	13441	2287.19	781.367	0.00252525	3	LLLPGELAKHAVSEGTK.[579.0767637137]	H2B_XENLA_Luger	1.19208	C	CC-H3N1
A_Stuetzer_180816_12mer_UV_150mM	13456	2310.4	781.367	0.0127737	3	LLLPGELAKHAVSEGTK.[579.0767637137]	H2B_XENLA_Luger	2.12944	C	CC-H3N1
A_Stuetzer_180816_12mer_UV_25mM	13495	2295.17	737.823	0	2	VFLENVIR.[485.0600506499]	H4_XENLA_Luger	0.474379	C	C+C5H7O5P1	31
A_Stuetzer_180816_12mer_UV_25mM	13521	2299.07	781.365	0	3	LLLPGELAKHAVSEGTK.[579.0767637137]	H2B_XENLA_Luger	0.9951	C	CC-H3N1
A_Stuetzer_180816_12mer_UV_25mM	13527	2300.01	685.019	0	3	LLLPGELAKHAVSEGTK.[290.0303898409]	H2B_XENLA_Luger	2.14755	C	C-H3N1
A_Stuetzer_180816_12mer_UV_25mM	13529	2300.31	1027.02	0	2	LLLPGELAKHAVSEGTK.[290.0303898409]	H2B_XENLA_Luger	2.00911	C	C-H3N1
A_Stuetzer_180816_12mer_UV_25mM	13574	2307.12	737.823	0.00252525	2	VFLENVIR.[485.0600506499]	H4_XENLA_Luger	0.722549	C	C+C5H7O5P1
A_Stuetzer_180816_12mer_UV_25mM	13594	2310.28	781.367	0	3	LLLPGELAKHAVSEGTK.[579.0767637137]	H2B_XENLA_Luger	1.81698	C	CC-H3N1
A_Stuetzer_180816_12mer_UV_150mM	13603	2333.21	661.569	0	4	HLQLAVRNDEELNKLLGR.[525.0661986499]	H2A_XENLA_Luger	4.52809	G	G+C5H7O5P1
A_Stuetzer_180816_12mer_UV_25mM	13748	2333.36	861.331	0	3	VTIMPKDIQLAR.[1197.1756594593]	H3_XENLA_Luger	1.59853	C	CCCG-H3N1
A_Stuetzer_180816_12mer_UV_25mM	13760	2335.11	661.569	0	4	HLQLAVRNDEELNKLLGR.[525.0661986499]	H2A_XENLA_Luger	4.15906	G	G+C5H7O5P1
A_Stuetzer_180816_12mer_UV_25mM	13827	2345.22	661.567	0	4	HLQLAVRNDEELNKLLGR.[525.0661986499]	H2A_XENLA_Luger	0.376459	G	G+C5H7O5P1
A_Stuetzer_180816_12mer_UV_25mM	13898	2355.97	789.37	0	3	LLLPGELAKHAVSEGTK.[603.0879967137]	H2B_XENLA_Luger	0.225289	A	AC-H3N1
A_Stuetzer_180816_12mer_UV_25mM	13930	2360.69	873.419	0	3	HLQLAVRNDEELNKLLGR.[500.0597166818]	H2A_XENLA_Luger	2.3699	C	CT-C4H5N3O1
A_Stuetzer_180816_12mer_UV_25mM	13933	2361.14	696.302	0.0217853	3	TVTAMDVVYALKR.[619.0829117137]	H4_XENLA_Luger	481.682	C	CG-H3N1	30
A_Stuetzer_180816_12mer_UV_25mM	13935	2361.44	655.315	0	4	HLQLAVRNDEELNKLLGR.[500.0597166818]	H2A_XENLA_Luger	0.617567	C	CT-C4H5N3O1
A_Stuetzer_180816_12mer_UV_25mM	13937	2361.74	765.318	0.00391901	3	VTIMPKDIQLAR.[908.1292855865]	H3_XENLA_Luger	441.152	C	CCG-H3N1
A_Stuetzer_180816_12mer_UV_25mM	13965	2365.98	861.33	0.00252525	3	VTIMPKDIQLAR.[1197.1756594593]	H3_XENLA_Luger	0.535603	C	CCCG-H3N1
A_Stuetzer_180816_12mer_UV_150mM	13976	2390.98	722.8	0	2	AGLQFPVGR.[500.0597166818]	H2A_XENLA_Luger	1.12735	C	CT-C4H5N3O1
A_Stuetzer_180816_12mer_UV_25mM	14001	2371.68	873.753	0	3	HLQLAVRNDEELNKLLGR.[500.0597166818]	H2A_XENLA_Luger	383.71	C	CT-C4H5N3O1
A_Stuetzer_180816_12mer_UV_150mM	14043	2401.43	722.801	0	2	AGLQFPVGR.[500.0597166818]	H2A_XENLA_Luger	2.27213	C	CT-C4H5N3O1
A_Stuetzer_180816_12mer_UV_25mM	14122	2389.71	852.662	0.00391901	3	VTIMPKDIQLAR.[1171.1851615231]	H3_XENLA_Luger	4.34277	C	CCCT-H2O1
A_Stuetzer_180816_12mer_UV_25mM	14131	2391.15	722.799	0	2	AGLQFPVGR.[500.0597166818]	H2A_XENLA_Luger	0.08806	C	CT-C4H5N3O1
A_Stuetzer_180816_12mer_UV_25mM	14197	2401.12	722.8	0	2	AGLQFPVGR.[500.0597166818]	H2A_XENLA_Luger	0.590666	C	CT-C4H5N3O1
A_Stuetzer_180816_12mer_UV_25mM	14247	2408.74	891.053	0	3	LLLPGELAKHAVSEGTK.[908.1292855865]	H2B_XENLA_Luger	3.2026	C	CCG-H3N1
A_Stuetzer_180816_12mer_UV_150mM	14302	2440.09	795.037	0	3	LLLPGELAKHAVSEGTK.[619.0829117137]	H2B_XENLA_Luger	422.442	C	CG-H3N1
A_Stuetzer_180816_12mer_UV_25mM	14394	2430.88	795.035	0	3	LLLPGELAKHAVSEGTK.[619.0829117137]	H2B_XENLA_Luger	419.907	C	CG-H3N1
A_Stuetzer_180816_12mer_UV_25mM	14424	2435.45	794.701	0	3	LLLPGELAKHAVSEGTK.[619.0829117137]	H2B_XENLA_Luger	0.257382	C	CG-H3N1
A_Stuetzer_180816_12mer_UV_25mM	14463	2440.9	979.067	0.00252525	3	LLLPGELAKHAVSEGTK.[1172.1691774912]	H2B_XENLA_Luger	3.42197	C	CCTC-H3N1	26
A_Stuetzer_180816_12mer_UV_150mM	14479	2467.05	883.384	0	3	LLLPGELAKHAVSEGTK.[885.1496866822]	H2B_XENLA_Luger	7.18527	C	CCC
A_Stuetzer_180816_12mer_UV_25mM	14505	2447.15	795.036	0	3	LLLPGELAKHAVSEGTK.[619.0829117137]	H2B_XENLA_Luger	421.059	C	CG-H3N1
A_Stuetzer_180816_12mer_UV_25mM	14523	2449.79	882.716	0	3	LLLPGELAKHAVSEGTK.[883.1228036184]	H2B_XENLA_Luger	1.14008	C	CTC-H3N1
A_Stuetzer_180816_12mer_UV_150mM	14577	2482.58	786.367	0	3	LLLPGELAKHAVSEGTK.[594.0764297456]	H2B_XENLA_Luger	2.02461	C	TC-H3N1
A_Stuetzer_180816_12mer_UV_25mM	14605	2462.02	883.049	0	3	LLLPGELAKHAVSEGTK.[883.1228036184]	H2B_XENLA_Luger	378.947	C	CTC-H3N1
A_Stuetzer_180816_12mer_UV_25mM	14635	2466.68	787.036	0	3	LLLPGELAKHAVSEGTK.[596.1033128094]	H2B_XENLA_Luger	7.01048	C	CC
A_Stuetzer_180816_12mer_UV_25mM	14661	2470.43	987.402	0	3	LLLPGELAKHAVSEGTK.[1197.1756594593]	H2B_XENLA_Luger	2.79141	C	CCCG-H3N1
A_Stuetzer_180816_12mer_UV_150mM	14678	2497.99	987.401	0.0505443	3	LLLPGELAKHAVSEGTK.[1197.1756594593]	H2B_XENLA_Luger	2.23509	C	CCCG-H3N1	58
A_Stuetzer_180816_12mer_UV_25mM	14679	2473.27	883.048	0	3	LLLPGELAKHAVSEGTK.[883.1228036184]	H2B_XENLA_Luger	378.049	C	CTC-H3N1
A_Stuetzer_180816_12mer_UV_25mM	14724	2479.89	987.4	0	3	LLLPGELAKHAVSEGTK.[1197.1756594593]	H2B_XENLA_Luger	1.4315	C	CCCG-H3N1
A_Stuetzer_180816_12mer_UV_25mM	14728	2480.49	786.701	0	3	LLLPGELAKHAVSEGTK.[594.0764297456]	H2B_XENLA_Luger	426.588	C	TC-H3N1
A_Stuetzer_180816_12mer_UV_25mM	14791	2490.25	786.701	0.00164474	3	LLLPGELAKHAVSEGTK.[594.0764297456]	H2B_XENLA_Luger	426.123	C	TC-H3N1
A_Stuetzer_180816_12mer_UV_25mM	14795	2490.82	987.404	0.00164474	3	LLLPGELAKHAVSEGTK.[1197.1756594593]	H2B_XENLA_Luger	5.51123	C	CCCG-H3N1
A_Stuetzer_180816_12mer_UV_25mM	14867	2501.46	891.386	0	3	LLLPGELAKHAVSEGTK.[908.1292855865]	H2B_XENLA_Luger	376.928	C	CCG-H3N1
A_Stuetzer_180816_12mer_UV_150mM	14873	2528.18	890.719	0.0181661	3	LLLPGELAKHAVSEGTK.[907.1452696184]	H2B_XENLA_Luger	2.8921	C	CCG-H2O1
A_Stuetzer_180816_12mer_UV_25mM	14954	2514.55	891.05	0	3	LLLPGELAKHAVSEGTK.[908.1292855865]	H2B_XENLA_Luger	0.051696	C	CCG-H3N1
A_Stuetzer_180816_12mer_UV_25mM	15016	2524.11	890.719	0	3	LLLPGELAKHAVSEGTK.[907.1452696184]	H2B_XENLA_Luger	3.21083	C	CCG-H2O1	25
A_Stuetzer_180816_12mer_UV_25mM	15087	2534.75	891.386	0.00391901	3	LLLPGELAKHAVSEGTK.[908.1292855865]	H2B_XENLA_Luger	376.928	C	CCG-H3N1
A_Stuetzer_180816_12mer_UV_25mM	15096	2536.06	769.982	0.0177994	3	VTIMPKDIQLAR.[923.1289516184]	H3_XENLA_Luger	1.34589	C	CTG-H3N1
A_Stuetzer_180816_12mer_UV_150mM	15144	2569.47	745.323	0.00268817	2	VFLENVIR.[500.0597166818]	H4_XENLA_Luger	0.447976	C	CT-C4H5N3O1
A_Stuetzer_180816_12mer_UV_25mM	15278	2563.55	992.734	0.00336417	3	LLLPGELAKHAVSEGTK.[1212.1753254912]	H2B_XENLA_Luger	337.833	C	CCTG-H3N1
A_Stuetzer_180816_12mer_UV_150mM	15334	2598.35	919.948	0.459889	2	VLKQVHPDTGISSK.[330.0365378409]	H2B_XENLA_Luger	5.25362	G	G-H3N1
A_Stuetzer_180816_12mer_UV_25mM	15368	2576.71	992.735	0.00391901	3	LLLPGELAKHAVSEGTK.[1212.1753254912]	H2B_XENLA_Luger	338.817	C	CCTG-H3N1
A_Stuetzer_180816_12mer_UV_25mM	15552	2604.7	1000.74	0.00336417	3	LLLPGELAKHAVSEGTK.[1237.1818074593]	H2B_XENLA_Luger	5.07736	C	CCGG-H3N1
A_Stuetzer_180816_12mer_UV_25mM	15621	2614.95	1000.74	0.00336417	3	LLLPGELAKHAVSEGTK.[1237.1818074593]	H2B_XENLA_Luger	3.67458	C	CCGG-H3N1
A_Stuetzer_180816_12mer_UV_25mM	15691	2626.09	1000.74	0	3	LLLPGELAKHAVSEGTK.[1237.1818074593]	H2B_XENLA_Luger	4.52845	C	CCGG-H3N1
A_Stuetzer_180816_12mer_UV_25mM	15760	2636.59	1027.95	0.00391901	2	ESYAIYVYKVLK.[579.0767637137]	H2B_XENLA_Luger	0.448907	C	CC-H3N1
A_Stuetzer_180816_12mer_UV_25mM	15765	2637.37	685.636	0.0228359	3	ESYAIYVYKVLK.[579.0767637137]	H2B_XENLA_Luger	1.15439	C	CC-H3N1
A_Stuetzer_180816_12mer_UV_25mM	15836	2648.24	685.636	0.23661	3	ESYAIYVYKVLK.[579.0767637137]	H2B_XENLA_Luger	0.620269	C	CC-H3N1
A_Stuetzer_180816_12mer_UV_150mM	16937	2853.28	1036.46	0.175346	2	ESYAIYVYKVLK.[596.1033128094]	H2B_XENLA_Luger	5.29578	C	CC	43
A_Stuetzer_180816_12mer_UV_25mM	17093	2844.41	1035.95	0.00630915	2	ESYAIYVYKVLK.[594.0764297456]	H2B_XENLA_Luger	484.904	C	TC-H3N1
A_Stuetzer_180816_12mer_UV_25mM	17184	2859.77	891.671	0.241217	3	ESYAIYVYKVLK.[1197.1756594593]	H2B_XENLA_Luger	2.59189	C	CCCG-H3N1	9
A_Stuetzer_180816_12mer_UV_25mM	17330	2882.87	995.47	0.00391901	3	VTIAQGGVLPNIQSVLLPKK.[908.1292855865]	H2A_XENLA_Luger	337.434	C	CCG-H3N1	33
A_Stuetzer_180816_12mer_UV_25mM	17339	2884.31	795.322	0.160813	3	ESYAIYVYKVLK.[908.1292855865]	H2B_XENLA_Luger	2.72143	C	CCG-H3N1
A_Stuetzer_180816_12mer_UV_25mM	17409	2895.27	995.471	0.0122974	3	VTIAQGGVLPNIQSVLLPKK.[908.1292855865]	H2A_XENLA_Luger	338.415	C	CCG-H3N1
A_Stuetzer_180816_12mer_UV_25mM	17832	2965.22	995.469	0.0600586	3	VTIAQGGVLPNIQSVLLPKK.[908.1292855865]	H2A_XENLA_Luger	336.391	C	CCG-H3N1
A_Stuetzer_180816_12mer_UV_25mM	17892	2975.32	995.473	0.0712946	3	VTIAQGGVLPNIQSVLLPKK.[908.1292855865]	H2A_XENLA_Luger	340.501	C	CCG-H3N1
A_Stuetzer_180816_12mer_UV_25mM	17899	2976.61	995.137	0.00391901	3	VTIAQGGVLPNIQSVLLPKK.[908.1292855865]	H2A_XENLA_Luger	2.55273	C	CCG-H3N1
A_Stuetzer_180816_12mer_UV_25mM	18305	3052	1000.47	0.0122974	3	VTIAQGGVLPNIQSVLLPKK.[923.1289516184]	H2A_XENLA_Luger	334.76	C	CTG-H3N1
A_Stuetzer_180816_12mer_UV_25mM	18357	3061.81	1000.47	0.383926	3	VTIAQGGVLPNIQSVLLPKK.[923.1289516184]	H2A_XENLA_Luger	334.943	C	CTG-H3N1
A_Stuetzer_180816_12mer_UV_25mM	18416	3071.93	1000.47	0.0712946	3	VTIAQGGVLPNIQSVLLPKK.[923.1289516184]	H2A_XENLA_Luger	335.187	C	CTG-H3N1

## Sheet: SCML2
File name	index	RT	precursor m/z	score	charge	sequence	accessions	precursor error (|ppm|)	RNPxl:NT	RNPxl:RNA	Suppl. Data 4, TOPPView MS/MS spectra of SCML2 UV XL, TOPPView spectrum #	Suppl. Data 4, TOPPView MS/MS spectra of SCML2 CTRL, TOPPView spectrum #	Suppl. Data 4, TOPPView MS/MS spectra of SCML2 UV XL + H1.4, TOPPView spectrum #	Suppl. Data 4, TOPPView MS/MS spectra of SCML2 CTRL + H1.4, TOPPView spectrum #
A_Stuetzer_010218_020218_187nuc_SCML2_Ctr	18204	2617.53	630.759	6.26787	2	DIFPAGWCR.[196.0136767771]	sp|Q9UQR0|SCML2_HUMAN	1.03102	A	A-C5H5N5		1
A_Stuetzer_010218_020218_187nuc_SCML2_Ctr	18507	2659.82	630.76	6.58752	2	DIFPAGWCR.[196.0136767771]	sp|Q9UQR0|SCML2_HUMAN	0.517876	A	A-C5H5N5
A_Stuetzer_010218_020218_187nuc_SCML2_Ctr	18584	2670.46	630.759	12.9821	2	DIFPAGWCR.[196.0136767771]	sp|Q9UQR0|SCML2_HUMAN	0.161034	A	A-C5H5N5
A_Stuetzer_010218_020218_187nuc_SCML2_Ctr	18672	2682.54	630.76	8.49448	2	DIFPAGWCR.[196.0136767771]	sp|Q9UQR0|SCML2_HUMAN	0.0532788	A	A-C5H5N5
A_Stuetzer_010218_020218_187nuc_SCML2_Ctr	16573	2393.73	941.965	31.4634	2	EK(Carbamyl)PLPVICSTSAASLK.[196.0136767771]	sp|Q9UQR0|SCML2_HUMAN	0.0205821	A	A-C5H5N5		2
A_Stuetzer_010218_020218_187nuc_SCML2_Ctr	14577	2134.64	920.462	35.6317	2	EKPLPVICSTSAASLK.[196.0136767771]	sp|Q9UQR0|SCML2_HUMAN	0.310561	A	A-C5H5N5
A_Stuetzer_010218_020218_187nuc_SCML2_Ctr	14701	2150.47	920.463	35.6582	2	EKPLPVICSTSAASLK.[196.0136767771]	sp|Q9UQR0|SCML2_HUMAN	0.63979	A	A-C5H5N5
A_Stuetzer_010218_020218_187nuc_SCML2_Ctr	14801	2163.84	920.464	23.2613	2	EKPLPVICSTSAASLK.[196.0136767771]	sp|Q9UQR0|SCML2_HUMAN	1.75891	A	A-C5H5N5
A_Stuetzer_010218_020218_187nuc_SCML2_Ctr	14452	2118.41	710.326	41.8055	3	EKPLPVICSTSAASLK.[485.0600506499]	sp|Q9UQR0|SCML2_HUMAN	0.114661	C	C+C5H7O5P1
A_Stuetzer_010218_020218_187nuc_SCML2_Ctr	12406	1864.18	790.321	25.7987	2	ETGSISAPSECFR.[196.0136767771]	sp|Q9UQR0|SCML2_HUMAN	0.463538	A	A-C5H5N5		3
A_Stuetzer_010218_020218_187nuc_SCML2_Ctr	11961	1812.25	934.845	23.0284	2	ETGSISAPSECFR.[485.0600506499]	sp|Q9UQR0|SCML2_HUMAN	1.3999	C	C+C5H7O5P1
A_Stuetzer_010218_020218_187nuc_SCML2_Ctr	13238	1964.72	708.763	11.9485	2	LCYYIEK.[485.0600506499]	sp|Q9UQR0|SCML2_HUMAN	0.218972	C	C+C5H7O5P1		4
A_Stuetzer_010218_020218_187nuc_SCML2_Ctr	13342	1977.46	708.763	11.9129	2	LCYYIEK.[485.0600506499]	sp|Q9UQR0|SCML2_HUMAN	1.03107	C	C+C5H7O5P1
A_Stuetzer_010218_020218_187nuc_SCML2_Ctr	15503	2255.16	716.264	12.6837	2	LCYYIEK.[500.0597166818]	sp|Q9UQR0|SCML2_HUMAN	1.07465	C	CT-C4H5N3O1
A_Stuetzer_010218_020218_187nuc_SCML2_Ctr	13640	2015.61	720.77	11.8487	2	LCYYIEK.[509.0712836499]	sp|Q9UQR0|SCML2_HUMAN	1.03609	A	A+C5H7O5P1
A_Stuetzer_010218_020218_187nuc_SCML2_Ctr	13724	2026.72	720.769	11.8125	2	LCYYIEK.[509.0712836499]	sp|Q9UQR0|SCML2_HUMAN	0.515153	A	A+C5H7O5P1
A_Stuetzer_010218_020218_187nuc_SCML2_Ctr	14631	2141.62	728.265	11.8436	2	LCYYIEK.[524.0709496818]	sp|Q9UQR0|SCML2_HUMAN	5.09634	T	AT-C4H5N3O1
A_Stuetzer_010218_020218_187nuc_SCML2_Ctr	13325	1975.48	898.905	35.6997	2	LVDSPDIQPVGTCEK.[196.0136767771]	sp|Q9UQR0|SCML2_HUMAN	0.257005	A	A-C5H5N5		5
A_Stuetzer_010218_020218_187nuc_SCML2_Ctr	13419	1987.05	898.905	33.0467	2	LVDSPDIQPVGTCEK.[196.0136767771]	sp|Q9UQR0|SCML2_HUMAN	0.236071	A	A-C5H5N5
A_Stuetzer_010218_020218_187nuc_SCML2_Ctr	13509	1998.3	898.906	31.0344	2	LVDSPDIQPVGTCEK.[196.0136767771]	sp|Q9UQR0|SCML2_HUMAN	1.17488	A	A-C5H5N5
A_Stuetzer_010218_020218_187nuc_SCML2_Ctr	13007	1936.28	695.956	12.3325	3	LVDSPDIQPVGTCEK.[485.0600506499]	sp|Q9UQR0|SCML2_HUMAN	1.77468	C	C+C5H7O5P1
A_Stuetzer_010218_020218_187nuc_SCML2_Ctr	13011	1936.71	1043.43	32.6985	2	LVDSPDIQPVGTCEK.[485.0600506499]	sp|Q9UQR0|SCML2_HUMAN	1.77554	C	C+C5H7O5P1
A_Stuetzer_010218_020218_187nuc_SCML2_Ctr	18224	2620.35	850.405	29.1028	2	NPYLICPATIGDVK.[196.0136767771]	sp|Q9UQR0|SCML2_HUMAN	0.624439	A	A-C5H5N5		6
A_Stuetzer_010218_020218_187nuc_SCML2_UV	18050	2561.58	775.283	12.0691	2	DIFPAGWCR	SCML2_HUMAN	0.257303	C	C+C5H7O5P1	1
A_Stuetzer_010218_020218_187nuc_SCML2_UV	18132	2572.73	775.284	13.7238	2	DIFPAGWCR	SCML2_HUMAN	0.346099	C	C+C5H7O5P1
A_Stuetzer_010218_020218_187nuc_SCML2_UV	18491	2619.75	630.759	10.5863	2	DIFPAGWCR	SCML2_HUMAN	0.0181974	A	A-C5H5N5
A_Stuetzer_010218_020218_187nuc_SCML2_UV	18806	2662.31	630.76	14.0835	2	DIFPAGWCR	SCML2_HUMAN	0.714933	A	A-C5H5N5
A_Stuetzer_010218_020218_187nuc_SCML2_UV	18888	2673.33	630.76	14.1566	2	DIFPAGWCR	SCML2_HUMAN	0.121368	A	A-C5H5N5
A_Stuetzer_010218_020218_187nuc_SCML2_UV	18977	2684.45	630.76	12.7301	2	DIFPAGWCR	SCML2_HUMAN	0.118371	A	A-C5H5N5
A_Stuetzer_010218_020218_187nuc_SCML2_UV	20684	2908	783.284	14.0103	2	DIFPAGWCR	SCML2_HUMAN	641.017	C	CT-C4H5N3O1
A_Stuetzer_010218_020218_187nuc_SCML2_UV	16822	2398.72	942.466	27.5881	2	EK(Carbamyl)PLPVICSTSAASLK	SCML2_HUMAN	531.589	A	A-C5H5N5
A_Stuetzer_010218_020218_187nuc_SCML2_UV	14660	2120.93	710.661	41.7558	3	EKPLPVICSTSAASLK	SCML2_HUMAN	471.842	C	C+C5H7O5P1	2
A_Stuetzer_010218_020218_187nuc_SCML2_UV	14735	2130.57	806.678	26.1432	3	EKPLPVICSTSAASLK	SCML2_HUMAN	1.03047	C	CC+C5H7O5P1
A_Stuetzer_010218_020218_187nuc_SCML2_UV	14805	2139.28	920.463	37.339	2	EKPLPVICSTSAASLK	SCML2_HUMAN	0.346778	A	A-C5H5N5
A_Stuetzer_010218_020218_187nuc_SCML2_UV	14913	2152.83	920.464	34.8739	2	EKPLPVICSTSAASLK	SCML2_HUMAN	1.78102	A	A-C5H5N5
A_Stuetzer_010218_020218_187nuc_SCML2_UV	15256	2196.39	718.33	41.7074	3	EKPLPVICSTSAASLK	SCML2_HUMAN	0.179285	A	A+C5H7O5P1
A_Stuetzer_010218_020218_187nuc_SCML2_UV	16170	2314.41	723.661	41.7274	3	EKPLPVICSTSAASLK	SCML2_HUMAN	0.026737	G	G+C5H7O5P1
A_Stuetzer_010218_020218_187nuc_SCML2_UV	16603	2370.22	1072.49	33.2834	2	EKPLPVICSTSAASLK	SCML2_HUMAN	2.69737	C	CT-C4H5N3O1
A_Stuetzer_010218_020218_187nuc_SCML2_UV	12109	1814.69	934.845	27.3066	2	ETGSISAPSECFR	SCML2_HUMAN	0.0419134	C	C+C5H7O5P1	3
A_Stuetzer_010218_020218_187nuc_SCML2_UV	12142	1818.36	623.565	19.7397	3	ETGSISAPSECFR	SCML2_HUMAN	0.177333	C	C+C5H7O5P1
A_Stuetzer_010218_020218_187nuc_SCML2_UV	12478	1858.16	631.904	18.5043	3	ETGSISAPSECFR	SCML2_HUMAN	530.997	A	A+C5H7O5P1
A_Stuetzer_010218_020218_187nuc_SCML2_UV	12505	1861.62	790.322	25.7417	2	ETGSISAPSECFR	SCML2_HUMAN	1.63687	A	A-C5H5N5
A_Stuetzer_010218_020218_187nuc_SCML2_UV	12591	1872.36	790.321	25.7816	2	ETGSISAPSECFR	SCML2_HUMAN	0.663115	A	A-C5H5N5
A_Stuetzer_010218_020218_187nuc_SCML2_UV	13191	1944.99	955.348	20.4226	2	ETGSISAPSECFR	SCML2_HUMAN	524.629	G	G+C5H7O5P1
A_Stuetzer_010218_020218_187nuc_SCML2_UV	13822	2019.47	942.346	19.8131	2	ETGSISAPSECFR	SCML2_HUMAN	0.512112	C	CT-C4H5N3O1
A_Stuetzer_010218_020218_187nuc_SCML2_UV	9475	1503.03	568.558	21.9552	3	HGNFGPHLDPK	SCML2_HUMAN	0.933283	C	C+C5H7O5P1	4
A_Stuetzer_010218_020218_187nuc_SCML2_UV	9490	1504.79	472.209	10.3867	3	HGNFGPHLDPK	SCML2_HUMAN	1.69898	A	A-C5H5N5
A_Stuetzer_010218_020218_187nuc_SCML2_UV	9528	1509.35	707.811	20.2781	2	HGNFGPHLDPK	SCML2_HUMAN	0.709915	A	A-C5H5N5
A_Stuetzer_010218_020218_187nuc_SCML2_UV	9572	1514.48	568.56	19.803	3	HGNFGPHLDPK	SCML2_HUMAN	1.22702	C	C+C5H7O5P1
A_Stuetzer_010218_020218_187nuc_SCML2_UV	9588	1516.34	472.21	18.3328	3	HGNFGPHLDPK	SCML2_HUMAN	0.393789	A	A-C5H5N5
A_Stuetzer_010218_020218_187nuc_SCML2_UV	9739	1534.63	472.21	11.1387	3	HGNFGPHLDPK	SCML2_HUMAN	0.0924838	A	A-C5H5N5
A_Stuetzer_010218_020218_187nuc_SCML2_UV	20773	2920.08	718.312	26.5016	3	HTDPQISGPLADLFR	SCML2_HUMAN	467.274	C	C+C5H7O5P1	5
A_Stuetzer_010218_020218_187nuc_SCML2_UV	20836	2928.73	621.627	26.2706	3	HTDPQISGPLADLFR	SCML2_HUMAN	0.420759	A	A-C5H5N5
A_Stuetzer_010218_020218_187nuc_SCML2_UV	20844	2929.88	931.939	27.1704	2	HTDPQISGPLADLFR	SCML2_HUMAN	0.937691	A	A-C5H5N5
A_Stuetzer_010218_020218_187nuc_SCML2_UV	20925	2940.97	621.628	25.104	3	HTDPQISGPLADLFR	SCML2_HUMAN	0.0917592	A	A-C5H5N5
A_Stuetzer_010218_020218_187nuc_SCML2_UV	20926	2941.1	931.939	28.813	2	HTDPQISGPLADLFR	SCML2_HUMAN	0.243956	A	A-C5H5N5
A_Stuetzer_010218_020218_187nuc_SCML2_UV	18376	2604.64	824.389	56.7913	3	IQQLPDHFGPGPVNVVLR	SCML2_HUMAN	1.03782	C	C+C5H7O5P1	6
A_Stuetzer_010218_020218_187nuc_SCML2_UV	18818	2663.81	832.727	48.5144	3	IQQLPDHFGPGPVNVVLR	SCML2_HUMAN	401.311	A	A+C5H7O5P1
A_Stuetzer_010218_020218_187nuc_SCML2_UV	13366	1966	708.763	11.886	2	LCYYIEK	SCML2_HUMAN	0.183423	C	C+C5H7O5P1	7
A_Stuetzer_010218_020218_187nuc_SCML2_UV	13465	1977.46	708.763	11.8363	2	LCYYIEK	SCML2_HUMAN	0.476328	C	C+C5H7O5P1
A_Stuetzer_010218_020218_187nuc_SCML2_UV	13791	2015.61	720.769	11.7162	2	LCYYIEK	SCML2_HUMAN	0.868235	A	A+C5H7O5P1
A_Stuetzer_010218_020218_187nuc_SCML2_UV	13877	2026.38	720.77	11.7124	2	LCYYIEK	SCML2_HUMAN	1.24347	A	A+C5H7O5P1
A_Stuetzer_010218_020218_187nuc_SCML2_UV	15706	2254.15	716.263	12.6067	2	LCYYIEK	SCML2_HUMAN	0.853997	C	CT-C4H5N3O1
A_Stuetzer_010218_020218_187nuc_SCML2_UV	15780	2263.9	716.264	12.5452	2	LCYYIEK	SCML2_HUMAN	0.0539001	C	CT-C4H5N3O1
A_Stuetzer_010218_020218_187nuc_SCML2_UV	12937	1914.55	792.304	28.8524	3	LVDSPDIQPVGTCEK	SCML2_HUMAN	0.405214	C	CC+C5H7O5P1	8
A_Stuetzer_010218_020218_187nuc_SCML2_UV	13097	1933.48	1043.43	41.6679	2	LVDSPDIQPVGTCEK	SCML2_HUMAN	1.43152	C	C+C5H7O5P1
A_Stuetzer_010218_020218_187nuc_SCML2_UV	13179	1943.57	1043.43	39.0315	2	LVDSPDIQPVGTCEK	SCML2_HUMAN	0.717911	C	C+C5H7O5P1
A_Stuetzer_010218_020218_187nuc_SCML2_UV	13298	1957.79	899.407	35.1186	2	LVDSPDIQPVGTCEK	SCML2_HUMAN	558.871	A	A-C5H5N5
A_Stuetzer_010218_020218_187nuc_SCML2_UV	13390	1968.73	703.957	29.7436	3	LVDSPDIQPVGTCEK	SCML2_HUMAN	0.490912	A	A+C5H7O5P1
A_Stuetzer_010218_020218_187nuc_SCML2_UV	13452	1975.88	898.905	39.792	2	LVDSPDIQPVGTCEK	SCML2_HUMAN	0.680366	A	A-C5H5N5
A_Stuetzer_010218_020218_187nuc_SCML2_UV	13554	1987.64	898.905	37.2954	2	LVDSPDIQPVGTCEK	SCML2_HUMAN	0.138255	A	A-C5H5N5
A_Stuetzer_010218_020218_187nuc_SCML2_UV	13647	1998.03	898.907	34.8544	2	LVDSPDIQPVGTCEK	SCML2_HUMAN	1.91205	A	A-C5H5N5
A_Stuetzer_010218_020218_187nuc_SCML2_UV	14234	2070.44	709.289	32.3251	3	LVDSPDIQPVGTCEK	SCML2_HUMAN	0.205471	G	G+C5H7O5P1
A_Stuetzer_010218_020218_187nuc_SCML2_UV	14883	2149.14	1050.93	42.0645	2	LVDSPDIQPVGTCEK	SCML2_HUMAN	0.0216196	C	CT-C4H5N3O1
A_Stuetzer_010218_020218_187nuc_SCML2_UV	14972	2160.2	1050.93	34.5821	2	LVDSPDIQPVGTCEK	SCML2_HUMAN	2.27906	C	CT-C4H5N3O1
A_Stuetzer_010218_020218_187nuc_SCML2_UV	18456	2614.91	850.905	33.3741	2	NPYLICPATIGDVK	SCML2_HUMAN	589.455	A	A-C5H5N5
A_Stuetzer_010218_020218_187nuc_SCML2_UV	18537	2626.1	850.404	28.9903	2	NPYLICPATIGDVK	SCML2_HUMAN	0.284299	A	A-C5H5N5	9
A_Stuetzer_010218_020218_187nuc_SCML2_UV	13208	1947.06	889.873	37.0571	2	SSSLNSGNYLNPACR	SCML2_HUMAN	1.13244	A	A-C5H5N5	10
A_Stuetzer_010218_020218_187-H14_SCML2_Ctr	18621	2663.29	630.759	14.1063	2	DIFPAGWCR.[196.0136767771]	sp|Q9UQR0|SCML2_HUMAN	0.281221	A	A-C5H5N5				1
A_Stuetzer_010218_020218_187-H14_SCML2_Ctr	18738	2678.13	630.759	10.8514	2	DIFPAGWCR.[196.0136767771]	sp|Q9UQR0|SCML2_HUMAN	0.151576	A	A-C5H5N5
A_Stuetzer_010218_020218_187-H14_SCML2_Ctr	14447	2130.31	920.462	31.8595	2	EKPLPVICSTSAASLK.[196.0136767771]	sp|Q9UQR0|SCML2_HUMAN	0.158034	A	A-C5H5N5				2
A_Stuetzer_010218_020218_187-H14_SCML2_Ctr	14557	2144.16	920.463	37.6992	2	EKPLPVICSTSAASLK.[196.0136767771]	sp|Q9UQR0|SCML2_HUMAN	1.10161	A	A-C5H5N5
A_Stuetzer_010218_020218_187-H14_SCML2_Ctr	14347	2117.43	710.327	49.8812	3	EKPLPVICSTSAASLK.[485.0600506499]	sp|Q9UQR0|SCML2_HUMAN	1.1053	C	C+C5H7O5P1
A_Stuetzer_010218_020218_187-H14_SCML2_Ctr	14436	2128.88	710.326	30.2586	3	EKPLPVICSTSAASLK.[485.0600506499]	sp|Q9UQR0|SCML2_HUMAN	0.0365853	C	C+C5H7O5P1
A_Stuetzer_010218_020218_187-H14_SCML2_Ctr	16329	2367.34	1072.49	30.1974	2	EKPLPVICSTSAASLK.[500.0597166818]	sp|Q9UQR0|SCML2_HUMAN	0.677819	C	CT-C4H5N3O1
A_Stuetzer_010218_020218_187-H14_SCML2_Ctr	15908	2312.64	723.662	45.5504	3	EKPLPVICSTSAASLK.[524.0709496818]	sp|Q9UQR0|SCML2_HUMAN	458.713	A	AT-C4H5N3O1
A_Stuetzer_010218_020218_187-H14_SCML2_Ctr	16177	2347.08	811.676	40.1872	3	EKPLPVICSTSAASLK.[789.1060905546]	sp|Q9UQR0|SCML2_HUMAN	2.07144	C	CCT-C4H5N3O1
A_Stuetzer_010218_020218_187-H14_SCML2_Ctr	13282	1985.01	784.36	26.0632	2	IVM(Oxidation)STVCVYVNK.[196.0136767771]	sp|Q9UQR0|SCML2_HUMAN	0.886817	A	A-C5H5N5
A_Stuetzer_010218_020218_187-H14_SCML2_Ctr	13742	2041.56	564.241	13.5989	2	LCYYIEK.[196.0136767771]	sp|Q9UQR0|SCML2_HUMAN	0.813676	A	A-C5H5N5				3
A_Stuetzer_010218_020218_187-H14_SCML2_Ctr	13163	1970.92	708.763	11.9453	2	LCYYIEK.[485.0600506499]	sp|Q9UQR0|SCML2_HUMAN	0.492702	C	C+C5H7O5P1
A_Stuetzer_010218_020218_187-H14_SCML2_Ctr	13030	1955.27	898.905	30.8904	2	LVDSPDIQPVGTCEK.[196.0136767771]	sp|Q9UQR0|SCML2_HUMAN	0.234524	A	A-C5H5N5				4
A_Stuetzer_010218_020218_187-H14_SCML2_Ctr	13200	1975.16	898.905	37.7655	2	LVDSPDIQPVGTCEK.[196.0136767771]	sp|Q9UQR0|SCML2_HUMAN	0.632967	A	A-C5H5N5
A_Stuetzer_010218_020218_187-H14_SCML2_Ctr	13319	1989.58	898.905	35.0818	2	LVDSPDIQPVGTCEK.[196.0136767771]	sp|Q9UQR0|SCML2_HUMAN	0.154615	A	A-C5H5N5
A_Stuetzer_010218_020218_187-H14_SCML2_Ctr	12684	1913.26	792.303	27.0883	3	LVDSPDIQPVGTCEK.[774.1064245227]	sp|Q9UQR0|SCML2_HUMAN	0.315385	C	CC+C5H7O5P1
A_Stuetzer_010218_020218_187-H14_SCML2_Ctr	12926	1942.9	889.874	39.6631	2	SSSLNSGNYLNPACR.[196.0136767771]	sp|Q9UQR0|SCML2_HUMAN	0.445415	A	A-C5H5N5				5
A_Stuetzer_010218_020218_187-H14_SCML2_UV	18409	2647.36	789.314	20.1372	2	DDFHWEEYLK	SCML2_HUMAN	1.30899	A	A-C5H5N5			1
A_Stuetzer_010218_020218_187-H14_SCML2_UV	17782	2564.53	775.284	9.58723	2	DIFPAGWCR	SCML2_HUMAN	1.11072	C	C+C5H7O5P1			2
A_Stuetzer_010218_020218_187-H14_SCML2_UV	17859	2574.81	775.282	15.7859	2	DIFPAGWCR	SCML2_HUMAN	1.06611	C	C+C5H7O5P1
A_Stuetzer_010218_020218_187-H14_SCML2_UV	17942	2585.53	775.283	7.54875	2	DIFPAGWCR	SCML2_HUMAN	2.63713	C	C+C5H7O5P1
A_Stuetzer_010218_020218_187-H14_SCML2_UV	18210	2620.44	630.76	8.41196	2	DIFPAGWCR	SCML2_HUMAN	1.1933	A	A-C5H5N5
A_Stuetzer_010218_020218_187-H14_SCML2_UV	18281	2630.32	787.29	8.68322	2	DIFPAGWCR	SCML2_HUMAN	1.91818	A	A+C5H7O5P1
A_Stuetzer_010218_020218_187-H14_SCML2_UV	18531	2663.77	630.76	11.9871	2	DIFPAGWCR	SCML2_HUMAN	0.800208	A	A-C5H5N5
A_Stuetzer_010218_020218_187-H14_SCML2_UV	18617	2675.3	630.759	14.1533	2	DIFPAGWCR	SCML2_HUMAN	0.399989	A	A-C5H5N5
A_Stuetzer_010218_020218_187-H14_SCML2_UV	18711	2687.35	630.759	8.70874	2	DIFPAGWCR	SCML2_HUMAN	0.526994	A	A-C5H5N5
A_Stuetzer_010218_020218_187-H14_SCML2_UV	14331	2120.03	710.327	45.4921	3	EKPLPVICSTSAASLK	SCML2_HUMAN	0.287093	C	C+C5H7O5P1			3
A_Stuetzer_010218_020218_187-H14_SCML2_UV	14541	2146.37	920.465	39.8053	2	EKPLPVICSTSAASLK	SCML2_HUMAN	0.561988	A	A-C5H5N5
A_Stuetzer_010218_020218_187-H14_SCML2_UV	15880	2315.63	723.66	43.5151	3	EKPLPVICSTSAASLK	SCML2_HUMAN	1.76525	G	G+C5H7O5P1
A_Stuetzer_010218_020218_187-H14_SCML2_UV	16328	2373.63	1072.49	33.0777	2	EKPLPVICSTSAASLK	SCML2_HUMAN	2.29288	C	CT-C4H5N3O1
A_Stuetzer_010218_020218_187-H14_SCML2_UV	11654	1787.55	719.914	11.667	3	ETGSISAPSECFR	SCML2_HUMAN	0.235564	C	CC+C5H7O5P1			4
A_Stuetzer_010218_020218_187-H14_SCML2_UV	11848	1810.79	934.844	24.7724	2	ETGSISAPSECFR	SCML2_HUMAN	0.157028	C	C+C5H7O5P1
A_Stuetzer_010218_020218_187-H14_SCML2_UV	11876	1814.24	623.566	23.6568	3	ETGSISAPSECFR	SCML2_HUMAN	0.963823	C	C+C5H7O5P1
A_Stuetzer_010218_020218_187-H14_SCML2_UV	12033	1833.47	623.565	12.6869	3	ETGSISAPSECFR	SCML2_HUMAN	2.16321	C	C+C5H7O5P1
A_Stuetzer_010218_020218_187-H14_SCML2_UV	12152	1847.47	631.569	23.6588	3	ETGSISAPSECFR	SCML2_HUMAN	0.253424	A	A+C5H7O5P1
A_Stuetzer_010218_020218_187-H14_SCML2_UV	12153	1847.6	946.85	17.9697	2	ETGSISAPSECFR	SCML2_HUMAN	0.693765	A	A+C5H7O5P1
A_Stuetzer_010218_020218_187-H14_SCML2_UV	12310	1867.3	790.321	25.7827	2	ETGSISAPSECFR	SCML2_HUMAN	0.0397284	A	A-C5H5N5
A_Stuetzer_010218_020218_187-H14_SCML2_UV	12410	1879.92	790.322	23.2956	2	ETGSISAPSECFR	SCML2_HUMAN	1.56093	A	A-C5H5N5
A_Stuetzer_010218_020218_187-H14_SCML2_UV	12893	1941.51	955.348	24.6865	2	ETGSISAPSECFR	SCML2_HUMAN	524.681	G	G+C5H7O5P1
A_Stuetzer_010218_020218_187-H14_SCML2_UV	13617	2031.76	942.343	25.9948	2	ETGSISAPSECFR	SCML2_HUMAN	2.31566	C	CT-C4H5N3O1
A_Stuetzer_010218_020218_187-H14_SCML2_UV	9203	1492.66	568.558	26.3789	3	HGNFGPHLDPK	SCML2_HUMAN	1.92802	C	C+C5H7O5P1			5
A_Stuetzer_010218_020218_187-H14_SCML2_UV	9212	1493.54	472.21	18.2944	3	HGNFGPHLDPK	SCML2_HUMAN	0.248878	A	A-C5H5N5
A_Stuetzer_010218_020218_187-H14_SCML2_UV	9295	1503.72	472.21	11.7053	3	HGNFGPHLDPK	SCML2_HUMAN	0.523768	A	A-C5H5N5
A_Stuetzer_010218_020218_187-H14_SCML2_UV	9397	1515.79	472.21	15.1941	3	HGNFGPHLDPK	SCML2_HUMAN	0.321536	A	A-C5H5N5
A_Stuetzer_010218_020218_187-H14_SCML2_UV	10442	1644.54	581.894	20.0068	3	HGNFGPHLDPK	SCML2_HUMAN	0.0565529	G	G+C5H7O5P1
A_Stuetzer_010218_020218_187-H14_SCML2_UV	20410	2915.94	718.311	35.9602	3	HTDPQISGPLADLFR	SCML2_HUMAN	466.117	C	C+C5H7O5P1			6
A_Stuetzer_010218_020218_187-H14_SCML2_UV	20496	2927.11	717.977	30.3835	3	HTDPQISGPLADLFR	SCML2_HUMAN	0.36626	C	C+C5H7O5P1
A_Stuetzer_010218_020218_187-H14_SCML2_UV	20537	2932.85	621.962	26.231	3	HTDPQISGPLADLFR	SCML2_HUMAN	538.667	A	A-C5H5N5
A_Stuetzer_010218_020218_187-H14_SCML2_UV	20554	2935.17	931.937	30.5541	2	HTDPQISGPLADLFR	SCML2_HUMAN	0.466669	A	A-C5H5N5
A_Stuetzer_010218_020218_187-H14_SCML2_UV	20636	2946.22	621.628	19.4779	3	HTDPQISGPLADLFR	SCML2_HUMAN	0.160064	A	A-C5H5N5
A_Stuetzer_010218_020218_187-H14_SCML2_UV	20647	2947.7	931.939	22.0857	2	HTDPQISGPLADLFR	SCML2_HUMAN	1.31137	A	A-C5H5N5
A_Stuetzer_010218_020218_187-H14_SCML2_UV	20949	2988.63	725.981	27.6296	3	HTDPQISGPLADLFR	SCML2_HUMAN	0.203233	A	A+C5H7O5P1
A_Stuetzer_010218_020218_187-H14_SCML2_UV	21089	3008.12	725.98	29.2501	3	HTDPQISGPLADLFR	SCML2_HUMAN	0.180994	A	A+C5H7O5P1
A_Stuetzer_010218_020218_187-H14_SCML2_UV	21580	3072.72	731.313	30.5414	3	HTDPQISGPLADLFR	SCML2_HUMAN	1.55821	G	G+C5H7O5P1
A_Stuetzer_010218_020218_187-H14_SCML2_UV	21628	3079.42	827.661	25.766	3	HTDPQISGPLADLFR	SCML2_HUMAN	2.27859	C	CG+C5H7O5P1
A_Stuetzer_010218_020218_187-H14_SCML2_UV	21729	3093.25	731.313	23.1156	3	HTDPQISGPLADLFR	SCML2_HUMAN	0.198797	G	G+C5H7O5P1
A_Stuetzer_010218_020218_187-H14_SCML2_UV	21894	3116.03	722.977	29.0748	3	HTDPQISGPLADLFR	SCML2_HUMAN	0.0502107	C	CT-C4H5N3O1
A_Stuetzer_010218_020218_187-H14_SCML2_UV	21902	3117.11	1083.96	27.2815	2	HTDPQISGPLADLFR	SCML2_HUMAN	0.943805	C	CT-C4H5N3O1
A_Stuetzer_010218_020218_187-H14_SCML2_UV	18070	2602	824.389	56.8348	3	IQQLPDHFGPGPVNVVLR	SCML2_HUMAN	0.572799	C	C+C5H7O5P1			7
A_Stuetzer_010218_020218_187-H14_SCML2_UV	18229	2623.1	728.041	51.3369	3	IQQLPDHFGPGPVNVVLR	SCML2_HUMAN	0.902155	A	A-C5H5N5
A_Stuetzer_010218_020218_187-H14_SCML2_UV	18517	2661.77	832.727	41.8823	3	IQQLPDHFGPGPVNVVLR	SCML2_HUMAN	401.906	A	A+C5H7O5P1
A_Stuetzer_010218_020218_187-H14_SCML2_UV	19175	2749.18	934.409	25.306	3	IQQLPDHFGPGPVNVVLR	SCML2_HUMAN	359.606	C	CG+C5H7O5P1
A_Stuetzer_010218_020218_187-H14_SCML2_UV	19294	2764.4	838.058	46.6833	3	IQQLPDHFGPGPVNVVLR	SCML2_HUMAN	398.453	G	G+C5H7O5P1
A_Stuetzer_010218_020218_187-H14_SCML2_UV	19737	2824.57	829.723	40.8	3	IQQLPDHFGPGPVNVVLR	SCML2_HUMAN	403.469	C	CT-C4H5N3O1
A_Stuetzer_010218_020218_187-H14_SCML2_UV	15416	2256.02	805.032	20.3953	3	KSEAPSYIAVPDPSVLK	SCML2_HUMAN	416.027	C	CT
A_Stuetzer_010218_020218_187-H14_SCML2_UV	16294	2369.05	914.717	14.2976	3	KSEAPSYIAVPDPSVLK	SCML2_HUMAN	366.744	C	CGT
A_Stuetzer_010218_020218_187-H14_SCML2_UV	16375	2379.71	914.717	20.452	3	KSEAPSYIAVPDPSVLK	SCML2_HUMAN	366.562	C	CGT			8
A_Stuetzer_010218_020218_187-H14_SCML2_UV	13095	1966.7	708.764	11.8604	2	LCYYIEK	SCML2_HUMAN	1.41287	C	C+C5H7O5P1			9
A_Stuetzer_010218_020218_187-H14_SCML2_UV	14487	2139.29	728.766	11.6845	2	LCYYIEK	SCML2_HUMAN	0.114024	G	G+C5H7O5P1
A_Stuetzer_010218_020218_187-H14_SCML2_UV	15407	2254.86	716.263	12.3098	2	LCYYIEK	SCML2_HUMAN	0.280234	C	CT-C4H5N3O1
A_Stuetzer_010218_020218_187-H14_SCML2_UV	12681	1914.78	792.303	34.1391	3	LVDSPDIQPVGTCEK	SCML2_HUMAN	0.695068	C	CC+C5H7O5P1			10
A_Stuetzer_010218_020218_187-H14_SCML2_UV	12836	1934.58	1043.43	44.2377	2	LVDSPDIQPVGTCEK	SCML2_HUMAN	0.689715	C	C+C5H7O5P1
A_Stuetzer_010218_020218_187-H14_SCML2_UV	12861	1937.66	695.954	24.8193	3	LVDSPDIQPVGTCEK	SCML2_HUMAN	0.163187	C	C+C5H7O5P1
A_Stuetzer_010218_020218_187-H14_SCML2_UV	13012	1956.35	898.905	32.2638	2	LVDSPDIQPVGTCEK	SCML2_HUMAN	2.33937	A	A-C5H5N5
A_Stuetzer_010218_020218_187-H14_SCML2_UV	13178	1976.36	898.905	32.929	2	LVDSPDIQPVGTCEK	SCML2_HUMAN	0.753929	A	A-C5H5N5
A_Stuetzer_010218_020218_187-H14_SCML2_UV	13271	1987.89	898.905	37.7158	2	LVDSPDIQPVGTCEK	SCML2_HUMAN	0.510101	A	A-C5H5N5
A_Stuetzer_010218_020218_187-H14_SCML2_UV	13936	2070.89	709.29	32.2985	3	LVDSPDIQPVGTCEK	SCML2_HUMAN	0.387829	G	G+C5H7O5P1
A_Stuetzer_010218_020218_187-H14_SCML2_UV	13958	2073.5	1063.43	36.7055	2	LVDSPDIQPVGTCEK	SCML2_HUMAN	0.676993	G	G+C5H7O5P1
A_Stuetzer_010218_020218_187-H14_SCML2_UV	14587	2152.05	1050.93	39.7707	2	LVDSPDIQPVGTCEK	SCML2_HUMAN	1.27883	C	CT-C4H5N3O1
A_Stuetzer_010218_020218_187-H14_SCML2_UV	18204	2619.66	850.404	28.8663	2	NPYLICPATIGDVK	SCML2_HUMAN	0.365673	A	A-C5H5N5			11
A_Stuetzer_010218_020218_187-H14_SCML2_UV	18295	2632.24	850.401	27.9015	2	NPYLICPATIGDVK	SCML2_HUMAN	3.46384	A	A-C5H5N5
A_Stuetzer_010218_020218_187-H14_SCML2_UV	15367	2249.77	751.008	13.6835	3	SPQQTVPYVVPLSPK	SCML2_HUMAN	0.876596	C	CT
A_Stuetzer_010218_020218_187-H14_SCML2_UV	15752	2299.3	751.341	17.537	3	SPQQTVPYVVPLSPK	SCML2_HUMAN	444.443	C	CT
A_Stuetzer_010218_020218_187-H14_SCML2_UV	16244	2362.47	860.692	14.0907	3	SPQQTVPYVVPLSPK	SCML2_HUMAN	0.258526	C	CGT
A_Stuetzer_010218_020218_187-H14_SCML2_UV	16791	2433.97	860.691	25.9527	3	SPQQTVPYVVPLSPK	SCML2_HUMAN	0.237349	C	CGT			12
A_Stuetzer_010218_020218_187-H14_SCML2_UV	12574	1901.22	689.934	28.9752	3	SSSLNSGNYLNPACR	SCML2_HUMAN	0.415944	C	C+C5H7O5P1			13
A_Stuetzer_010218_020218_187-H14_SCML2_UV	12956	1949.33	889.874	36.7429	2	SSSLNSGNYLNPACR	SCML2_HUMAN	0.328652	A	A-C5H5N5
A_Stuetzer_010218_020218_187-H14_SCML2_UV	14620	2156.29	888.383	35.7101	3	TKEYASEGEPLFAGGSAIPK	SCML2_HUMAN	0.874236	C	CT
A_Stuetzer_010218_020218_187-H14_SCML2_UV	14746	2172.73	888.717	34.6396	3	TKEYASEGEPLFAGGSAIPK	SCML2_HUMAN	377.739	C	CT
A_Stuetzer_010218_020218_187-H14_SCML2_UV	15636	2284.79	998.399	40.621	3	TKEYASEGEPLFAGGSAIPK	SCML2_HUMAN	334.02	C	CGT			14
A_Stuetzer_010218_020218_187-H14_SCML2_UV	12811	1931.58	641.27	5.79844	3	TVFGYLKPDNR	SCML2_HUMAN	521.277	C	CT
A_Stuetzer_010218_020218_187-H14_SCML2_UV	14885	2190.36	750.953	6.84721	3	TVFGYLKPDNR	SCML2_HUMAN	443.529	C	CGT
A_Stuetzer_010218_020218_187-H14_SCML2_UV	14909	2193.3	750.619	6.87485	3	TVFGYLKPDNR	SCML2_HUMAN	1.24299	C	CGT			15

## Sheet: NativeHeLaMononucleosomes
File	index	RT	precursor m/z	score	charge	sequence	accessions	precursor error (|ppm|)	RNPxl:NT	RNPxl:RNA	Suppl. Data 6, TOPPView spectrum #
LWelp_MRaabe_130320_150320_PurchasedMononuc_brpfraction10_DNAsearch	9380	1582.88	962.045	59.5355	3	NDTKEDVFVHQTAIK.[1139.2287271288]	sp|P16989|YBOX3_HUMAN, sp|P67809|YBOX1_HUMAN	1.82619	C	CTTT-H1O3P1	1
LWelp_MRaabe_130320_150320_PurchasedMononuc_brpfraction8_DNAsearch	5805	1130.45	556.743	3.66364	2	EPLAK.[555.1478803194]	sp|O15213|WDR46_HUMAN	2.0713	T	AT-H1O3P1	2
LWelp_MRaabe_130320_150320_PurchasedMononuc_brpfraction10_DNAsearch	7176	1287.89	493.201	5.67972	3	KEKLTCK.[627.0992297137]	sp|Q9H5I1|SUV92_HUMAN	1.41102	A	AA-H3N1	3
LWelp_MRaabe_130320_150320_PurchasedMononuc_brpfraction1_DNAsearch	17228	2782.45	813.81	2.96671	2	NLAVDAR.[868.2054871922]	sp|O60716|CTND1_HUMAN	4.72828	T	AAT-H1O3P1	4
LWelp_MRaabe_130320_150320_PurchasedMononuc_input_DNAsearch	11862	1771.62	523.774	2.97735	2	HLQLAIR.[196.0136767771]	sp|P16104|H2AX_HUMAN, sp|Q16777|H2A2C_HUMAN, sp|Q71UI9|H2AV_HUMAN, sp|Q93077|H2A1C_HUMAN, sp|Q99878|H2A1J_HUMAN	1.23732	A	A-C5H5N5	5
LWelp_MRaabe_130320_150320_PurchasedMononuc_input_DNAsearch	15510	2287.18	1001.38	6.88361	2	ESYSIYVYK.[850.182353256]	sp|P06899|H2B1J_HUMAN, sp|P23527|H2B1O_HUMAN, sp|Q6DRA6|H2B2D_HUMAN	2.02454	T	TTT-H1O3P1	7
LWelp_MRaabe_130320_150320_PurchasedMononuc_brpfraction9_DNAsearch	10257	1723.73	754.802	9.06579	2	NCLALADDK.[546.1363133513]	sp|O75367|H2AY_HUMAN	-0.883586	T	TT-H1O3P1	6
LWelp_MRaabe_130320_150320_PurchasedMononuc_input_DNAsearch	13504	2000.79	1150.9	3.99702	2	ESYSVYVYK.[1163.2399601288]	sp|O60814|H2B1K_HUMAN, sp|P62807|H2B1C_HUMAN, sp|Q93079|H2B1H_HUMAN, sp|Q99879|H2B1M_HUMAN, sp|Q99880|H2B1L_HUMAN	0.135173	T	ATTT-H1O3P1	8
LWelp_MRaabe_130320_150320_PurchasedMononuc_brpfraction6_DNAsearch	5494	1093	828.298	7.04448	2	HAVSEGTK.[827.1677050965]	sp|O60814|H2B1K_HUMAN, sp|P06899|H2B1J_HUMAN, sp|P23527|H2B1O_HUMAN, sp|P62807|H2B1C_HUMAN, sp|Q93079|H2B1H_HUMAN, sp|Q96A08|H2B1A_HUMAN, sp|Q99879|H2B1M_HUMAN, sp|Q99880|H2B1L_HUMAN	0.245172	A	ATC-H3N1-H1O3P1	9
LWelp_MRaabe_130320_150320_PurchasedMononuc_brpfraction7_DNAsearch	4502	957.744	506.572	9.00516	3	HAVSEGTKAVTK.[290.0303898409]	sp|O60814|H2B1K_HUMAN, sp|P06899|H2B1J_HUMAN, sp|P23527|H2B1O_HUMAN, sp|P62807|H2B1C_HUMAN, sp|Q93079|H2B1H_HUMAN, sp|Q96A08|H2B1A_HUMAN, sp|Q99879|H2B1M_HUMAN, sp|Q99880|H2B1L_HUMAN	1.03565	C	C-H3N1	10
LWelp_MRaabe_130320_150320_PurchasedMononuc_brpfraction8_DNAsearch	8991	1542.23	993.88	11.9032	2	QVHPDTGISSK.[818.1561381284]	sp|O60814|H2B1K_HUMAN, sp|P06899|H2B1J_HUMAN, sp|P23527|H2B1O_HUMAN, sp|P62807|H2B1C_HUMAN, sp|Q93079|H2B1H_HUMAN, sp|Q96A08|H2B1A_HUMAN, sp|Q99879|H2B1M_HUMAN, sp|Q99880|H2B1L_HUMAN	0.611275	C	TTC-H3N1-H1O3P1	11
LWelp_MRaabe_130320_150320_PurchasedMononuc_input_DNAsearch	9142	1406.4	774.343	17.8748	3	VLKQVHPDTGISSK.[812.1680390646]	sp|O60814|H2B1K_HUMAN, sp|P06899|H2B1J_HUMAN, sp|P23527|H2B1O_HUMAN, sp|P62807|H2B1C_HUMAN, sp|Q93079|H2B1H_HUMAN, sp|Q96A08|H2B1A_HUMAN, sp|Q99879|H2B1M_HUMAN, sp|Q99880|H2B1L_HUMAN	1.52564	A	ACC-H3N1-H1O3P1	12
LWelp_MRaabe_130320_150320_PurchasedMononuc_brpfraction7_DNAsearch	10240	1708.81	859.822	6.96368	2	EIAQDFK.[868.2054871922]	sp|P68431|H31_HUMAN, sp|P84243|H33_HUMAN, sp|Q71DI3|H32_HUMAN	0.161666	T	AAT-H1O3P1	13
LWelp_MRaabe_130320_150320_PurchasedMononuc_brpfraction10_DNAsearch	7975	1395.34	753.798	5.22839	2	KQLATK.[818.1561381284]	sp|P68431|H31_HUMAN, sp|P84243|H33_HUMAN, sp|Q71DI3|H32_HUMAN	1.54354	C	TTC-H3N1-H1O3P1	14
LWelp_MRaabe_130320_150320_PurchasedMononuc_brpfraction7_DNAsearch	6256	1185.34	594.904	11.5885	3	KSAPATGGVK.[867.1738530965]	sp|P68431|H31_HUMAN, sp|Q71DI3|H32_HUMAN	0.492533	G	ATG-H3N1-H1O3P1	15
LWelp_MRaabe_130320_150320_PurchasedMononuc_brpfraction1_DNAsearch	13094	2164.1	690.628	7.98114	3	YQKSTELLIR.[818.1561381284]	sp|P68431|H31_HUMAN, sp|P84243|H33_HUMAN, sp|Q71DI3|H32_HUMAN	484.04	C	TTC-H3N1-H1O3P1	16
LWelp_MRaabe_130320_150320_PurchasedMononuc_input_DNAsearch	11118	1669.48	1086.42	3.37514	2	YRPGTVALR.[1139.2287271288]	sp|P68431|H31_HUMAN, sp|P84243|H33_HUMAN, sp|Q71DI3|H32_HUMAN	1.9503	T	CTTT-H1O3P1	17
LWelp_MRaabe_130320_150320_PurchasedMononuc_brpfraction6_DNAsearch	8117	1430.83	992.867	7.53911	2	DAVTYTEHAK.[850.182353256]	sp|P62805|H4_HUMAN	0.999338	T	TTT-H1O3P1	18
LWelp_MRaabe_130320_150320_PurchasedMononuc_brpfraction7_DNAsearch	6120	1168.79	706.609	7.45122	3	DAVTYTEHAKR.[827.1677050965]	sp|P62805|H4_HUMAN	0.870291	C	ATC-H3N1-H1O3P1	19
LWelp_MRaabe_130320_150320_PurchasedMononuc_input_DNAsearch	19574	2880.36	948.357	5.47462	2	GFAFVQYDK.[820.1830211922]	sp|O60812|HNRC1_HUMAN	526.147	T	CCT-H1O3P1	20
LWelp_MRaabe_130320_150320_PurchasedMononuc_input_DNAsearch	22625	3298.69	1236.02	25.6292	2	VFIGNLNTLVVK.[1154.2283931607]	sp|O60812|HNRC1_HUMAN, sp|P07910|HNRPC_HUMAN	1.4105	T	TTTT-H1O3P1	21
LWelp_MRaabe_130320_150320_PurchasedMononuc_input_DNAsearch	17234	2541.92	875.353	10.3059	2	GFGFVLFK.[835.1826872241]	sp|O14979|HNRDL_HUMAN, sp|Q14103|HNRPD_HUMAN	1.93163	T	CTT-H1O3P1	22
LWelp_MRaabe_130320_150320_PurchasedMononuc_brpfraction10_DNAsearch	12063	1954.11	856.025	15.7426	3	VFVGGLSPDTSEEQIK.[860.1891691922]	sp|O14979|HNRDL_HUMAN	2.19025	C	CGT-H1O3P1	23
LWelp_MRaabe_130320_150320_PurchasedMononuc_input_DNAsearch	16030	2363.36	1234.95	15.5022	2	GFAFVQYVNER.[1139.2287271288]	sp|P07910|HNRPC_HUMAN	1.77347	T	CTTT-H1O3P1	24
LWelp_MRaabe_130320_150320_PurchasedMononuc_brpfraction12_DNAsearch	6661	1261.51	846.823	4.49499	2	IVGCSVHK.[850.182353256]	sp|P07910|HNRPC_HUMAN	1.22934	T	TTT-H1O3P1	25
LWelp_MRaabe_130320_150320_PurchasedMononuc_input_DNAsearch	17788	2625.55	1111.43	15.4402	2	M(Oxidation)FIGGLSWDTTK.[850.182353256]	sp|Q14103|HNRPD_HUMAN	2.08031	T	TTT-H1O3P1	26
LWelp_MRaabe_130320_150320_PurchasedMononuc_brpfraction1_DNAsearch	8025	1461.24	591.318	3.78302	2	LQKEKALR.[196.0136767771]	sp|Q9BQG0|MBB1A_HUMAN	0.0408094	A	A-C5H5N5	27
LWelp_MRaabe_130320_150320_PurchasedMononuc_input_DNAsearch	6801	1104.69	684.279	8.75167	3	STPQKTAEADPRR.[594.0764297456]	sp|O96028|NSD2_HUMAN	2.8114	C	TC-H3N1	28
LWelp_MRaabe_130320_150320_PurchasedMononuc_input_DNAsearch	4486	813.044	557.833	5.26292	2	KATVNVKK.[227.0906074147]	sp|Q9BVI0|PHF20_HUMAN	1.39752	C	C-H1O3P1	29
LWelp_MRaabe_130320_150320_PurchasedMononuc_input_DNAsearch	9394	1439.22	879.814	4.06546	2	ILFNK.[1124.2290610969]	sp|P26599|PTBP1_HUMAN	0.0572843	T	CCTT-H1O3P1	30
LWelp_MRaabe_130320_150320_PurchasedMononuc_input_DNAsearch	13272	1968.48	728.607	12.846	3	GYAFVQYSNER.[850.182353256]	sp|Q9UKM9|RALY_HUMAN	2.50593	T	TTT-H1O3P1	31
LWelp_MRaabe_130320_150320_PurchasedMononuc_input_DNAsearch	21571	3158.06	1222	19.8784	2	VFIGNLNTALVK.[1154.2283931607]	sp|Q9UKM9|RALY_HUMAN	2.73535	T	TTTT-H1O3P1	32
LWelp_MRaabe_130320_150320_PurchasedMononuc_input_DNAsearch	15830	2333.73	850.988	19.5337	3	GFAFVTFDDHDSVDK.[851.1789380965]	sp|P09651|ROA1_HUMAN	3.93941	T	ATA-H3N1-H1O3P1	33
LWelp_MRaabe_130320_150320_PurchasedMononuc_brpfraction4_DNAsearch	14171	2239.71	792.325	6.65458	2	IFVGGIK.[850.182353256]	sp|P09651|ROA1_HUMAN, sp|P51991|ROA3_HUMAN	0.0750249	T	TTT-H1O3P1	34
LWelp_MRaabe_130320_150320_PurchasedMononuc_brpfraction7_DNAsearch	13329	2151.92	1180.46	5.4377	2	NQDATVYVGGLDEK.[851.1789380965]	sp|Q15427|SF3B4_HUMAN	3.91703	T	ATA-H3N1-H1O3P1	35
LWelp_MRaabe_130320_150320_PurchasedMononuc_input_DNAsearch	18110	2670.78	813.811	4.48623	2	VFLNGNK.[835.1826872241]	sp|P11388|TOP2A_HUMAN	5.2727	T	CTT-H1O3P1	36
LWelp_MRaabe_130320_150320_PurchasedMononuc_brpfraction6_DNAsearch	11025	1831.7	622.325	3.13221	2	DKIQGFQAK.[209.0800423509]	sp|Q12899|TRI26_HUMAN	810.474	C	C-H2O1-H1O3P1	37
LWelp_MRaabe_130320_150320_PurchasedMononuc_brpfraction8_DNAsearch	6817	1258.57	702.958	35.9553	3	EDVFVHQTAIK.[820.1830211922]	sp|P16989|YBOX3_HUMAN, sp|P67809|YBOX1_HUMAN	0.748755	T	CCT-H1O3P1	38
LWelp_MRaabe_130320_150320_PurchasedMononuc_input_DNAsearch	12464	1855.34	895.828	10.2559	2	NGYGFINR.[850.182353256]	sp|P16989|YBOX3_HUMAN, sp|P67809|YBOX1_HUMAN	1.32642	T	TTT-H1O3P1	39
LWelp_MRaabe_130320_150320_PurchasedMononuc_brpfraction4_DNAsearch	8272	1420.61	528.273	4.11352	2	VPDVDIR.[242.0902734466]	sp|Q09666|AHNK_HUMAN	1.76197	T	T-H1O3P1	40
LWelp_MRaabe_130320_150320_PurchasedMononuc_brpfraction10_DNAsearch	7299	1304.35	582.246	5.63983	3	GPLVNASLR.[817.1721221603]	sp|O14744|ANM5_HUMAN	579.104	C	CTT-H2O1-H1O3P1	41
LWelp_MRaabe_130320_150320_PurchasedMononuc_brpfraction7_DNAsearch	6853	1261.27	714.281	6.68926	3	M(Oxidation)MEVQKKSFEEK.[611.1029788413]	sp|Q13315|ATM_HUMAN	4.32468	T	CT	42
LWelp_MRaabe_130320_150320_PurchasedMononuc_brpfraction7_DNAsearch	5763	1124.07	582.868	6.57042	3	KPSDPAPK.[907.1340366184]	sp|O14503|BHE40_HUMAN	4.3872	C	ATC-H3N1	43
LWelp_MRaabe_130320_150320_PurchasedMononuc_brpfraction5_DNAsearch	8473	1521.41	594.218	1.5213	2	EPPPK.[620.1145458094]	sp|O60885|BRD4_HUMAN, sp|Q9UJ71|CLC4K_HUMAN	0.745448	C	AC	44
LWelp_MRaabe_130320_150320_PurchasedMononuc_brpfraction10_DNAsearch	8058	1406.53	728.282	15.7413	3	KERQEALEAK.[980.1616487141]	sp|Q13111|CAF1A_HUMAN	465.222	T	GGT	45
LWelp_MRaabe_130320_150320_PurchasedMononuc_brpfraction8_DNAsearch	6300	1193.28	632.929	13.9601	3	RTTMATRTSPR.[618.0876627456]	sp|P49454|CENPF_HUMAN	532.623	T	TA-H3N1	46
LWelp_MRaabe_130320_150320_PurchasedMononuc_brpfraction9_DNAsearch	6803	1258.36	791.327	10.0461	2	AVTKAQK.[835.1826872241]	sp|O60814|H2B1K_HUMAN, sp|P06899|H2B1J_HUMAN, sp|P23527|H2B1O_HUMAN, sp|P62807|H2B1C_HUMAN, sp|Q6DRA6|H2B2D_HUMAN, sp|Q93079|H2B1H_HUMAN, sp|Q99880|H2B1L_HUMAN	636.784	C	CTT-H1O3P1	47
LWelp_MRaabe_130320_150320_PurchasedMononuc_brpfraction10_DNAsearch	9885	1652.06	685.273	13.1367	3	KESYSVYVYK.[788.1568060646]	sp|O60814|H2B1K_HUMAN, sp|P62807|H2B1C_HUMAN, sp|Q93079|H2B1H_HUMAN, sp|Q99879|H2B1M_HUMAN, sp|Q99880|H2B1L_HUMAN	2.82308	C	CCC-H3N1-H1O3P1	48
LWelp_MRaabe_130320_150320_PurchasedMononuc_brpfraction7_DNAsearch	3989	887.428	471.21	5.7698	2	LAHYNK.[196.0136767771]	sp|O60814|H2B1K_HUMAN, sp|P06899|H2B1J_HUMAN, sp|P23527|H2B1O_HUMAN, sp|P62807|H2B1C_HUMAN, sp|Q6DRA6|H2B2D_HUMAN, sp|Q93079|H2B1H_HUMAN, sp|Q99879|H2B1M_HUMAN, sp|Q99880|H2B1L_HUMAN	0.953781	A	A-C5H5N5	49
LWelp_MRaabe_130320_150320_PurchasedMononuc_brpfraction5_DNAsearch	6283	1224.62	796.256	3.66175	2	MPDPAK.[933.1721526822]	sp|P23527|H2B1O_HUMAN, sp|Q93079|H2B1H_HUMAN	5.71061	C	AAC	50
LWelp_MRaabe_130320_150320_PurchasedMononuc_brpfraction7_DNAsearch	6424	1207.09	715.6	6.63313	3	MPEPAKSAPAPK.[921.1496866822]	sp|O60814|H2B1K_HUMAN, sp|P06899|H2B1J_HUMAN, sp|P62807|H2B1C_HUMAN	4.57222	T	ATT-H2O1	51
LWelp_MRaabe_130320_150320_PurchasedMononuc_brpfraction12_DNAsearch	10173	1732.95	710.309	8.40876	3	DNIQGITKPAIR.[803.1564720965]	sp|P62805|H4_HUMAN	0.841566	C	CTC-H3N1-H1O3P1	52
LWelp_MRaabe_130320_150320_PurchasedMononuc_brpfraction8_DNAsearch	9259	1577.99	746.287	6.92131	2	GGKGLGK.[875.1888352241]	sp|P62805|H4_HUMAN	0.401507	T	GTT-H1O3P1	53
LWelp_MRaabe_130320_150320_PurchasedMononuc_brpfraction4_DNAsearch	10463	1714.04	552.9	7.19316	3	KLPFQR.[868.2054871922]	sp|P68431|H31_HUMAN, sp|P84243|H33_HUMAN, sp|Q71DI3|H32_HUMAN	0.978154	A	AAT-H1O3P1	54
LWelp_MRaabe_130320_150320_PurchasedMononuc_brpfraction10_DNAsearch	10444	1729.09	706.285	12.0354	3	STELLIRK.[1157.251861065]	sp|P68431|H31_HUMAN, sp|P84243|H33_HUMAN, sp|Q71DI3|H32_HUMAN	0.5069	C	AACT-H1O3P1	55
LWelp_MRaabe_130320_150320_PurchasedMononuc_brpfraction6_DNAsearch	5476	1090.58	477.185	3.40723	3	KKEEER.[611.1029788413]	sp|Q13442|HAP28_HUMAN	695.807	C	CT	56
LWelp_MRaabe_130320_150320_PurchasedMononuc_brpfraction10_DNAsearch	9471	1595.18	935.853	3.91076	2	SYESANGRSEDR.[499.1104321918]	sp|Q9Y383|LC7L2_HUMAN	531.868	C	CC-H3N1-H1O3P1	57
LWelp_MRaabe_130320_150320_PurchasedMononuc_brpfraction7_DNAsearch	5407	1078.69	713.609	6.6413	3	RQVAPGAPSAPR.[931.1452696184]	sp|Q8ND56|LS14A_HUMAN	465.682	T	ATA-H3N1	58
LWelp_MRaabe_130320_150320_PurchasedMononuc_brpfraction8_DNAsearch	5869	1138.62	672.595	9.203	3	LSQILTDFPK.[853.1234715546]	sp|Q9BZE4|NOG1_HUMAN	494.334	G	AGT-C4H5N3O1	59
LWelp_MRaabe_130320_150320_PurchasedMononuc_brpfraction8_DNAsearch	7133	1300.03	677.595	11.298	3	LSQILTDFPK.[868.1231375865]	sp|Q9BZE4|NOG1_HUMAN	490.497	C	CCC-H3N1	60
LWelp_MRaabe_130320_150320_PurchasedMononuc_brpfraction10_DNAsearch	9318	1574.28	609.581	9.01896	3	HQNVQLPR.[835.1826872241]	sp|P26599|PTBP1_HUMAN	1.89592	T	CTT-H1O3P1	61
LWelp_MRaabe_130320_150320_PurchasedMononuc_brpfraction9_DNAsearch	8482	1484.8	595.886	17.2797	3	DETNYGIPQR.[593.0924137775]	sp|P63244|RACK1_HUMAN	-4.07776	C	CT-H2O1	62
LWelp_MRaabe_130320_150320_PurchasedMononuc_brpfraction11_DNAsearch	4845	1009.71	568.296	3.03027	2	KVNVLQK.[307.0569389366]	sp|Q8IUD2|RB6I2_HUMAN	0.207363	C	C	63
LWelp_MRaabe_130320_150320_PurchasedMononuc_brpfraction1_DNAsearch	12373	2057.06	796.802	5.83476	2	YVLGYK.[850.182353256]	sp|P62888|RL30_HUMAN	0.561187	T	TTT-H1O3P1	64
LWelp_MRaabe_130320_150320_PurchasedMononuc_brpfraction8_DNAsearch	6519	1219.97	675.252	5.09004	3	TGSQGQCTQVR.[859.1939202241]	sp|P62857|RS28_HUMAN	2.13461	T	ATT-H1O3P1	65
LWelp_MRaabe_130320_150320_PurchasedMononuc_brpfraction6_DNAsearch	4081	899.493	489.736	3.93038	2	KQLATK.[290.0303898409]	sp|P68431|H31_HUMAN, sp|P84243|H33_HUMAN, sp|Q71DI3|H32_HUMAN	0.684647	C	C-H3N1
LWelp_MRaabe_130320_150320_PurchasedMononuc_brpfraction2_DNAsearch	5265	1140.77	444.19	12.5789	3	DAVTYTEHAK.[196.0136767771]	sp|P62805|H4_HUMAN	-0.989106	A	A-C5H5N5
LWelp_MRaabe_130320_150320_PurchasedMononuc_brpfraction8_DNAsearch	5281	1062.88	708.939	6.69991	3	HAVSEGTKAVTK.[897.1384536822]	sp|O60814|H2B1K_HUMAN, sp|P06899|H2B1J_HUMAN, sp|P23527|H2B1O_HUMAN, sp|P62807|H2B1C_HUMAN, sp|Q93079|H2B1H_HUMAN, sp|Q96A08|H2B1A_HUMAN, sp|Q99879|H2B1M_HUMAN, sp|Q99880|H2B1L_HUMAN	2.86341	C	CTT-H2O1
LWelp_MRaabe_130320_150320_PurchasedMononuc_brpfraction7_DNAsearch	5322	1067.51	691.283	17.5829	3	HAVSEGTKAVTK.[843.1626200965]	sp|O60814|H2B1K_HUMAN, sp|P06899|H2B1J_HUMAN, sp|P23527|H2B1O_HUMAN, sp|P62807|H2B1C_HUMAN, sp|Q93079|H2B1H_HUMAN, sp|Q96A08|H2B1A_HUMAN, sp|Q99879|H2B1M_HUMAN, sp|Q99880|H2B1L_HUMAN	483.993	C	CTG-H3N1-H1O3P1
LWelp_MRaabe_130320_150320_PurchasedMononuc_brpfraction6_DNAsearch	5334	1072.58	667.563	8.59699	3	HAVSEGTK.[1172.2515270969]	sp|O60814|H2B1K_HUMAN, sp|P06899|H2B1J_HUMAN, sp|P23527|H2B1O_HUMAN, sp|P62807|H2B1C_HUMAN, sp|Q93079|H2B1H_HUMAN, sp|Q96A08|H2B1A_HUMAN, sp|Q99879|H2B1M_HUMAN, sp|Q99880|H2B1L_HUMAN	0.952562	T	AATT-H1O3P1
LWelp_MRaabe_130320_150320_PurchasedMononuc_brpfraction2_DNAsearch	5348	1153.76	665.782	11.124	2	DAVTYTEHAK.[196.0136767771]	sp|P62805|H4_HUMAN	-0.293332	A	A-C5H5N5
LWelp_MRaabe_130320_150320_PurchasedMononuc_brpfraction8_DNAsearch	5491	1090.13	682.809	13.4245	2	QVHPDTGISSK.[196.0136767771]	sp|O60814|H2B1K_HUMAN, sp|P06899|H2B1J_HUMAN, sp|P23527|H2B1O_HUMAN, sp|P62807|H2B1C_HUMAN, sp|Q93079|H2B1H_HUMAN, sp|Q96A08|H2B1A_HUMAN, sp|Q99879|H2B1M_HUMAN, sp|Q99880|H2B1L_HUMAN	0.497022	A	A-C5H5N5
LWelp_MRaabe_130320_150320_PurchasedMononuc_brpfraction7_DNAsearch	5507	1091.28	682.809	13.3089	2	QVHPDTGISSK.[196.0136767771]	sp|O60814|H2B1K_HUMAN, sp|P06899|H2B1J_HUMAN, sp|P23527|H2B1O_HUMAN, sp|P62807|H2B1C_HUMAN, sp|Q93079|H2B1H_HUMAN, sp|Q96A08|H2B1A_HUMAN, sp|Q99879|H2B1M_HUMAN, sp|Q99880|H2B1L_HUMAN	0.473797	A	A-C5H5N5
LWelp_MRaabe_130320_150320_PurchasedMononuc_brpfraction7_DNAsearch	5508	1091.41	455.542	14.1572	3	QVHPDTGISSK.[196.0136767771]	sp|O60814|H2B1K_HUMAN, sp|P06899|H2B1J_HUMAN, sp|P23527|H2B1O_HUMAN, sp|P62807|H2B1C_HUMAN, sp|Q93079|H2B1H_HUMAN, sp|Q96A08|H2B1A_HUMAN, sp|Q99879|H2B1M_HUMAN, sp|Q99880|H2B1L_HUMAN	0.473448	A	A-C5H5N5
LWelp_MRaabe_130320_150320_PurchasedMononuc_brpfraction7_DNAsearch	5590	1102.05	682.809	8.82434	2	QVHPDTGISSK.[196.0136767771]	sp|O60814|H2B1K_HUMAN, sp|P06899|H2B1J_HUMAN, sp|P23527|H2B1O_HUMAN, sp|P62807|H2B1C_HUMAN, sp|Q93079|H2B1H_HUMAN, sp|Q96A08|H2B1A_HUMAN, sp|Q99879|H2B1M_HUMAN, sp|Q99880|H2B1L_HUMAN	0.840393	A	A-C5H5N5
LWelp_MRaabe_130320_150320_PurchasedMononuc_brpfraction3_DNAsearch	5732	1133.74	444.19	13.4863	3	DAVTYTEHAK.[196.0136767771]	sp|P62805|H4_HUMAN	0.247053	A	A-C5H5N5
LWelp_MRaabe_130320_150320_PurchasedMononuc_brpfraction11_DNAsearch	5805	1138.29	641.923	4.20211	3	YRPGTVALR.[891.1503546184]	sp|P68431|H31_HUMAN, sp|P84243|H33_HUMAN, sp|Q71DI3|H32_HUMAN	5.22048	C	ACC-H2O1
LWelp_MRaabe_130320_150320_PurchasedMononuc_brpfraction10_DNAsearch	6056	1143.7	516.549	4.14566	3	KQLATK.[859.1939202241]	sp|P68431|H31_HUMAN, sp|P84243|H33_HUMAN, sp|Q71DI3|H32_HUMAN	1.19333	T	ATT-H1O3P1
LWelp_MRaabe_130320_150320_PurchasedMononuc_brpfraction9_DNAsearch	6063	1160.5	682.61	15.5465	3	QVHPDTGISSK.[877.2170541603]	sp|O60814|H2B1K_HUMAN, sp|P06899|H2B1J_HUMAN, sp|P23527|H2B1O_HUMAN, sp|P62807|H2B1C_HUMAN, sp|Q93079|H2B1H_HUMAN, sp|Q96A08|H2B1A_HUMAN, sp|Q99879|H2B1M_HUMAN, sp|Q99880|H2B1L_HUMAN	1.02375	A	AAA-H1O3P1
LWelp_MRaabe_130320_150320_PurchasedMononuc_brpfraction9_DNAsearch	6096	1164.6	512.21	17.975	4	QVHPDTGISSK.[877.2170541603]	sp|O60814|H2B1K_HUMAN, sp|P06899|H2B1J_HUMAN, sp|P23527|H2B1O_HUMAN, sp|P62807|H2B1C_HUMAN, sp|Q93079|H2B1H_HUMAN, sp|Q96A08|H2B1A_HUMAN, sp|Q99879|H2B1M_HUMAN, sp|Q99880|H2B1L_HUMAN	1.85447	A	AAA-H1O3P1
LWelp_MRaabe_130320_150320_PurchasedMononuc_brpfraction2_DNAsearch	6254	1294.07	618.265	6.73573	3	YRPGTVALR.[820.1830211922]	sp|P68431|H31_HUMAN, sp|P84243|H33_HUMAN, sp|Q71DI3|H32_HUMAN	1.85295	T	CCT-H1O3P1
LWelp_MRaabe_130320_150320_PurchasedMononuc_brpfraction7_DNAsearch	6344	1196.65	687.94	15.5184	3	QVHPDTGISSK.[893.2119691603]	sp|O60814|H2B1K_HUMAN, sp|P06899|H2B1J_HUMAN, sp|P23527|H2B1O_HUMAN, sp|P62807|H2B1C_HUMAN, sp|Q93079|H2B1H_HUMAN, sp|Q96A08|H2B1A_HUMAN, sp|Q99879|H2B1M_HUMAN, sp|Q99880|H2B1L_HUMAN	0.552696	A	AAG-H1O3P1
LWelp_MRaabe_130320_150320_PurchasedMononuc_brpfraction1_DNAsearch	6345	1242.91	618.264	9.46065	3	YRPGTVALR.[820.1830211922]	sp|P68431|H31_HUMAN, sp|P84243|H33_HUMAN, sp|Q71DI3|H32_HUMAN	0.414089	T	CCT-H1O3P1
LWelp_MRaabe_130320_150320_PurchasedMononuc_brpfraction6_DNAsearch	6506	1224.47	712.275	4.94189	3	DAVTYTEHAKR.[843.1626200965]	sp|P62805|H4_HUMAN	474.101	C	CTG-H3N1-H1O3P1
LWelp_MRaabe_130320_150320_PurchasedMononuc_brpfraction9_DNAsearch	6561	1226.19	746.3	5.00649	2	KQLATK.[803.1564720965]	sp|P68431|H31_HUMAN, sp|P84243|H33_HUMAN, sp|Q71DI3|H32_HUMAN	0.0671452	C	CTC-H3N1-H1O3P1
LWelp_MRaabe_130320_150320_PurchasedMononuc_brpfraction6_DNAsearch	6708	1249.56	657.247	6.69837	3	DAVTYTEHAK.[835.1826872241]	sp|P62805|H4_HUMAN	0.648661	T	CTT-H1O3P1
LWelp_MRaabe_130320_150320_PurchasedMononuc_brpfraction6_DNAsearch	6722	1251.3	985.367	2.70967	2	DAVTYTEHAK.[835.1826872241]	sp|P62805|H4_HUMAN	0.648992	T	CTT-H1O3P1
LWelp_MRaabe_130320_150320_PurchasedMononuc_brpfraction7_DNAsearch	6856	1261.67	703.606	11.8937	3	DAVTYTEHAKR.[818.1561381284]	sp|P62805|H4_HUMAN	1.42679	C	TTC-H3N1-H1O3P1
LWelp_MRaabe_130320_150320_PurchasedMononuc_brpfraction2_DNAsearch	6878	1383.86	774.674	15.44	3	VLKQVHPDTGISSK.[812.1680390646]	sp|O60814|H2B1K_HUMAN, sp|P06899|H2B1J_HUMAN, sp|P23527|H2B1O_HUMAN, sp|P62807|H2B1C_HUMAN, sp|Q93079|H2B1H_HUMAN, sp|Q96A08|H2B1A_HUMAN, sp|Q99879|H2B1M_HUMAN, sp|Q99880|H2B1L_HUMAN	429.002	C	ACC-H3N1-H1O3P1
LWelp_MRaabe_130320_150320_PurchasedMononuc_brpfraction11_DNAsearch	6958	1291.93	779.826	8.89381	2	KSAPATGGVK.[642.1101287456]	sp|P68431|H31_HUMAN, sp|Q71DI3|H32_HUMAN	647.241	A	AG-H2O1
LWelp_MRaabe_130320_150320_PurchasedMononuc_brpfraction2_DNAsearch	6997	1399.75	677.828	4.03326	2	YRPGTVALR.[322.0566049685]	sp|P68431|H31_HUMAN, sp|P84243|H33_HUMAN, sp|Q71DI3|H32_HUMAN	-1.64583	T	T
LWelp_MRaabe_130320_150320_PurchasedMononuc_brpfraction9_DNAsearch	7043	1290.13	779.826	9.63651	2	KSAPATGGVK.[642.1101287456]	sp|P68431|H31_HUMAN, sp|Q71DI3|H32_HUMAN	647.347	A	AG-H2O1
LWelp_MRaabe_130320_150320_PurchasedMononuc_brpfraction1_DNAsearch	7045	1333.76	677.829	7.5032	2	YRPGTVALR.[322.0566049685]	sp|P68431|H31_HUMAN, sp|P84243|H33_HUMAN, sp|Q71DI3|H32_HUMAN	0.107926	T	T
LWelp_MRaabe_130320_150320_PurchasedMononuc_brpfraction1_DNAsearch	7051	1334.57	452.222	14.0687	3	YRPGTVALR.[322.0566049685]	sp|P68431|H31_HUMAN, sp|P84243|H33_HUMAN, sp|Q71DI3|H32_HUMAN	0.107846	T	T
LWelp_MRaabe_130320_150320_PurchasedMononuc_brpfraction11_DNAsearch	7053	1304.45	623.599	17.8616	3	YRPGTVALR.[835.1826872241]	sp|P68431|H31_HUMAN, sp|P84243|H33_HUMAN, sp|Q71DI3|H32_HUMAN	537.261	C	CTT-H1O3P1
LWelp_MRaabe_130320_150320_PurchasedMononuc_brpfraction1_DNAsearch	7086	1339.43	419.563	14.4402	3	YRPGTVALR.[224.0797083828]	sp|P68431|H31_HUMAN, sp|P84243|H33_HUMAN, sp|Q71DI3|H32_HUMAN	0.350021	T	T-H2O1-H1O3P1
LWelp_MRaabe_130320_150320_PurchasedMononuc_brpfraction12_DNAsearch	7086	1317.48	452.223	13.819	3	YRPGTVALR.[322.0566049685]	sp|P68431|H31_HUMAN, sp|P84243|H33_HUMAN, sp|Q71DI3|H32_HUMAN	1.31092	T	T
LWelp_MRaabe_130320_150320_PurchasedMononuc_brpfraction2_DNAsearch	7102	1414.96	623.264	8.25757	3	YRPGTVALR.[835.1826872241]	sp|P68431|H31_HUMAN, sp|P84243|H33_HUMAN, sp|Q71DI3|H32_HUMAN	-0.163219	C	CTT-H1O3P1
LWelp_MRaabe_130320_150320_PurchasedMononuc_brpfraction2_DNAsearch	7214	1432.26	677.829	3.48153	2	YRPGTVALR.[322.0566049685]	sp|P68431|H31_HUMAN, sp|P84243|H33_HUMAN, sp|Q71DI3|H32_HUMAN	0.0407493	T	T
LWelp_MRaabe_130320_150320_PurchasedMononuc_brpfraction1_DNAsearch	7314	1369.75	623.264	14.0656	3	YRPGTVALR.[835.1826872241]	sp|P68431|H31_HUMAN, sp|P84243|H33_HUMAN, sp|Q71DI3|H32_HUMAN	0.730519	C	CTT-H1O3P1
LWelp_MRaabe_130320_150320_PurchasedMononuc_brpfraction2_DNAsearch	7327	1450.44	677.83	7.51669	2	YRPGTVALR.[322.0566049685]	sp|P68431|H31_HUMAN, sp|P84243|H33_HUMAN, sp|Q71DI3|H32_HUMAN	0.628653	T	T
LWelp_MRaabe_130320_150320_PurchasedMononuc_brpfraction12_DNAsearch	7382	1357.05	452.223	16.331	3	YRPGTVALR.[322.0566049685]	sp|P68431|H31_HUMAN, sp|P84243|H33_HUMAN, sp|Q71DI3|H32_HUMAN	1.50556	T	T
LWelp_MRaabe_130320_150320_PurchasedMononuc_brpfraction10_DNAsearch	7414	1319.96	556.235	15.061	3	YRPGTVALR.[633.0985617775]	sp|P68431|H31_HUMAN, sp|P84243|H33_HUMAN, sp|Q71DI3|H32_HUMAN	598.528	G	GT-H2O1
LWelp_MRaabe_130320_150320_PurchasedMononuc_brpfraction2_DNAsearch	7463	1472.08	623.264	3.40426	3	YRPGTVALR.[835.1826872241]	sp|P68431|H31_HUMAN, sp|P84243|H33_HUMAN, sp|Q71DI3|H32_HUMAN	0.249182	T	CTT-H1O3P1
LWelp_MRaabe_130320_150320_PurchasedMononuc_brpfraction10_DNAsearch	7489	1330.1	822.352	3.70187	2	YRPGTVALR.[611.1029788413]	sp|P68431|H31_HUMAN, sp|P84243|H33_HUMAN, sp|Q71DI3|H32_HUMAN	0.447273	T	CT
LWelp_MRaabe_130320_150320_PurchasedMononuc_brpfraction10_DNAsearch	7511	1332.89	766.831	3.79608	2	YRPGTVALR.[500.0597166818]	sp|P68431|H31_HUMAN, sp|P84243|H33_HUMAN, sp|Q71DI3|H32_HUMAN	0.18662	T	CT-C4H5N3O1
LWelp_MRaabe_130320_150320_PurchasedMononuc_brpfraction1_DNAsearch	7519	1396.8	677.829	8.82987	2	YRPGTVALR.[322.0566049685]	sp|P68431|H31_HUMAN, sp|P84243|H33_HUMAN, sp|Q71DI3|H32_HUMAN	0.558046	T	T
LWelp_MRaabe_130320_150320_PurchasedMononuc_brpfraction1_DNAsearch	7541	1399.81	719.613	6.72349	3	YRPGTVALR.[1124.2290610969]	sp|P68431|H31_HUMAN, sp|P84243|H33_HUMAN, sp|Q71DI3|H32_HUMAN	0.733271	T	CCTT-H1O3P1
LWelp_MRaabe_130320_150320_PurchasedMononuc_brpfraction1_DNAsearch	7600	1407.64	677.829	5.24512	2	YRPGTVALR.[322.0566049685]	sp|P68431|H31_HUMAN, sp|P84243|H33_HUMAN, sp|Q71DI3|H32_HUMAN	0.015628	T	T
LWelp_MRaabe_130320_150320_PurchasedMononuc_brpfraction11_DNAsearch	7655	1385.03	548.572	13.2279	3	YRPGTVALR.[611.1029788413]	sp|P68431|H31_HUMAN, sp|P84243|H33_HUMAN, sp|Q71DI3|H32_HUMAN	1.62501	T	CT
LWelp_MRaabe_130320_150320_PurchasedMononuc_brpfraction11_DNAsearch	7666	1386.62	788.294	7.68668	2	NGYGFINR.[635.1142118413]	sp|P16989|YBOX3_HUMAN, sp|P67809|YBOX1_HUMAN	1.65664	T	AT
LWelp_MRaabe_130320_150320_PurchasedMononuc_brpfraction10_DNAsearch	7677	1355.1	762.313	8.40393	2	KQLATK.[835.1826872241]	sp|P68431|H31_HUMAN, sp|P84243|H33_HUMAN, sp|Q71DI3|H32_HUMAN	1.07044	C	CTT-H1O3P1
LWelp_MRaabe_130320_150320_PurchasedMononuc_brpfraction10_DNAsearch	7678	1355.18	548.571	13.0927	3	YRPGTVALR.[611.1029788413]	sp|P68431|H31_HUMAN, sp|P84243|H33_HUMAN, sp|Q71DI3|H32_HUMAN	0.713552	T	CT
LWelp_MRaabe_130320_150320_PurchasedMononuc_brpfraction10_DNAsearch	7683	1355.81	766.831	5.1096	2	YRPGTVALR.[500.0597166818]	sp|P68431|H31_HUMAN, sp|P84243|H33_HUMAN, sp|Q71DI3|H32_HUMAN	0.464854	T	CT-C4H5N3O1
LWelp_MRaabe_130320_150320_PurchasedMononuc_brpfraction10_DNAsearch	7684	1355.91	595.892	7.52484	3	NGYGFINR.[844.1942541922]	sp|P16989|YBOX3_HUMAN, sp|P67809|YBOX1_HUMAN	562.245	A	ACT-H1O3P1
LWelp_MRaabe_130320_150320_PurchasedMononuc_brpfraction12_DNAsearch	7713	1401.71	719.614	8.69317	3	YRPGTVALR.[1124.2290610969]	sp|P68431|H31_HUMAN, sp|P84243|H33_HUMAN, sp|Q71DI3|H32_HUMAN	1.0617	T	CCTT-H1O3P1
LWelp_MRaabe_130320_150320_PurchasedMononuc_brpfraction7_DNAsearch	7720	1369.31	665.252	5.0924	3	DAVTYTEHAK.[859.1939202241]	sp|P62805|H4_HUMAN	1.88704	T	ATT-H1O3P1
LWelp_MRaabe_130320_150320_PurchasedMononuc_brpfraction1_DNAsearch	7728	1423.06	719.613	6.73585	3	YRPGTVALR.[1124.2290610969]	sp|P68431|H31_HUMAN, sp|P84243|H33_HUMAN, sp|Q71DI3|H32_HUMAN	0.50223	T	CCTT-H1O3P1
LWelp_MRaabe_130320_150320_PurchasedMononuc_brpfraction11_DNAsearch	7734	1395.84	548.571	13.1739	3	YRPGTVALR.[611.1029788413]	sp|P68431|H31_HUMAN, sp|P84243|H33_HUMAN, sp|Q71DI3|H32_HUMAN	0.895844	T	CT
LWelp_MRaabe_130320_150320_PurchasedMononuc_brpfraction11_DNAsearch	7735	1395.98	822.354	3.38983	2	YRPGTVALR.[611.1029788413]	sp|P68431|H31_HUMAN, sp|P84243|H33_HUMAN, sp|Q71DI3|H32_HUMAN	1.8549	T	CT
LWelp_MRaabe_130320_150320_PurchasedMononuc_brpfraction1_DNAsearch	7762	1427.69	934.395	2.1724	2	YRPGTVALR.[835.1826872241]	sp|P68431|H31_HUMAN, sp|P84243|H33_HUMAN, sp|Q71DI3|H32_HUMAN	2.22343	T	CTT-H1O3P1
LWelp_MRaabe_130320_150320_PurchasedMononuc_brpfraction8_DNAsearch	7771	1382.45	703.293	35.8519	3	EDVFVHQTAIK.[820.1830211922]	sp|P16989|YBOX3_HUMAN, sp|P67809|YBOX1_HUMAN	477.171	T	CCT-H1O3P1
LWelp_MRaabe_130320_150320_PurchasedMononuc_brpfraction1_DNAsearch	7811	1433.92	625.596	13.2434	3	YRPGTVALR.[841.1833551603]	sp|P68431|H31_HUMAN, sp|P84243|H33_HUMAN, sp|Q71DI3|H32_HUMAN	531.028	T	ATT-H2O1-H1O3P1
LWelp_MRaabe_130320_150320_PurchasedMononuc_brpfraction9_DNAsearch	7831	1396.53	710.961	21.6663	3	EDVFVHQTAIK.[844.1942541922]	sp|P16989|YBOX3_HUMAN, sp|P67809|YBOX1_HUMAN	0.349926	C	ACT-H1O3P1
LWelp_MRaabe_130320_150320_PurchasedMononuc_brpfraction12_DNAsearch	7844	1418.87	766.832	6.86796	2	YRPGTVALR.[500.0597166818]	sp|P68431|H31_HUMAN, sp|P84243|H33_HUMAN, sp|Q71DI3|H32_HUMAN	1.7411	T	CT-C4H5N3O1
LWelp_MRaabe_130320_150320_PurchasedMononuc_brpfraction1_DNAsearch	7857	1440.07	639.269	14.4118	3	YRPGTVALR.[882.1847521284]	sp|P68431|H31_HUMAN, sp|P84243|H33_HUMAN, sp|Q71DI3|H32_HUMAN	527.614	G	GGT-H2O1-H1O3P1
LWelp_MRaabe_130320_150320_PurchasedMononuc_brpfraction12_DNAsearch	7857	1420.52	548.572	13.1495	3	YRPGTVALR.[611.1029788413]	sp|P68431|H31_HUMAN, sp|P84243|H33_HUMAN, sp|Q71DI3|H32_HUMAN	1.9896	T	CT
LWelp_MRaabe_130320_150320_PurchasedMononuc_brpfraction12_DNAsearch	7859	1420.72	846.824	3.88241	2	IVGCSVHK.[850.182353256]	sp|P07910|HNRPC_HUMAN	1.81979	T	TTT-H1O3P1
LWelp_MRaabe_130320_150320_PurchasedMononuc_brpfraction1_DNAsearch	7891	1444.23	591.317	3.87458	2	LQKEKALR.[196.0136767771]	sp|Q9BQG0|MBB1A_HUMAN	1.32918	A	A-C5H5N5
LWelp_MRaabe_130320_150320_PurchasedMononuc_brpfraction10_DNAsearch	7910	1386.68	766.832	8.87522	2	YRPGTVALR.[500.0597166818]	sp|P68431|H31_HUMAN, sp|P84243|H33_HUMAN, sp|Q71DI3|H32_HUMAN	0.784486	T	CT-C4H5N3O1
LWelp_MRaabe_130320_150320_PurchasedMononuc_brpfraction2_DNAsearch	7929	1542.48	631.268	9.56026	3	YRPGTVALR.[859.1939202241]	sp|P68431|H31_HUMAN, sp|P84243|H33_HUMAN, sp|Q71DI3|H32_HUMAN	-0.350575	T	ATT-H1O3P1
LWelp_MRaabe_130320_150320_PurchasedMononuc_brpfraction11_DNAsearch	7930	1421.59	719.613	5.0142	3	YRPGTVALR.[1124.2290610969]	sp|P68431|H31_HUMAN, sp|P84243|H33_HUMAN, sp|Q71DI3|H32_HUMAN	0.227922	T	CCTT-H1O3P1
LWelp_MRaabe_130320_150320_PurchasedMononuc_brpfraction10_DNAsearch	7931	1389.36	719.613	6.83371	3	YRPGTVALR.[1124.2290610969]	sp|P68431|H31_HUMAN, sp|P84243|H33_HUMAN, sp|Q71DI3|H32_HUMAN	0.327933	T	CCTT-H1O3P1
LWelp_MRaabe_130320_150320_PurchasedMononuc_brpfraction5_DNAsearch	7981	1453.76	535.251	4.96241	3	YRPGTVALR.[571.1427953194]	sp|P68431|H31_HUMAN, sp|P84243|H33_HUMAN, sp|Q71DI3|H32_HUMAN	0.8456	T	GT-H1O3P1
LWelp_MRaabe_130320_150320_PurchasedMononuc_brpfraction11_DNAsearch	7983	1428.89	556.575	13.2486	3	YRPGTVALR.[635.1142118413]	sp|P68431|H31_HUMAN, sp|P84243|H33_HUMAN, sp|Q71DI3|H32_HUMAN	0.803308	T	AT
LWelp_MRaabe_130320_150320_PurchasedMononuc_brpfraction12_DNAsearch	8003	1439.85	719.614	4.99163	3	YRPGTVALR.[1124.2290610969]	sp|P68431|H31_HUMAN, sp|P84243|H33_HUMAN, sp|Q71DI3|H32_HUMAN	1.64572	T	CCTT-H1O3P1
LWelp_MRaabe_130320_150320_PurchasedMononuc_brpfraction10_DNAsearch	8014	1400.48	727.611	9.45175	3	YRPGTVALR.[1147.2086600012]	sp|P68431|H31_HUMAN, sp|P84243|H33_HUMAN, sp|Q71DI3|H32_HUMAN	465.847	G	CTTG-H3N1-H1O3P1
LWelp_MRaabe_130320_150320_PurchasedMononuc_brpfraction4_DNAsearch	8038	1389.67	677.831	2.15548	2	YRPGTVALR.[322.0566049685]	sp|P68431|H31_HUMAN, sp|P84243|H33_HUMAN, sp|Q71DI3|H32_HUMAN	2.57818	T	T
LWelp_MRaabe_130320_150320_PurchasedMononuc_brpfraction11_DNAsearch	8106	1445.71	719.614	5.77636	3	YRPGTVALR.[1124.2290610969]	sp|P68431|H31_HUMAN, sp|P84243|H33_HUMAN, sp|Q71DI3|H32_HUMAN	0.92274	T	CCTT-H1O3P1
LWelp_MRaabe_130320_150320_PurchasedMononuc_brpfraction11_DNAsearch	8131	1449.13	833.351	4.60651	2	YRPGTVALR.[633.0985617775]	sp|P68431|H31_HUMAN, sp|P84243|H33_HUMAN, sp|Q71DI3|H32_HUMAN	0.905161	T	GT-H2O1
LWelp_MRaabe_130320_150320_PurchasedMononuc_brpfraction1_DNAsearch	8155	1478.29	934.393	2.05662	2	YRPGTVALR.[835.1826872241]	sp|P68431|H31_HUMAN, sp|P84243|H33_HUMAN, sp|Q71DI3|H32_HUMAN	0.71832	T	CTT-H1O3P1
LWelp_MRaabe_130320_150320_PurchasedMononuc_brpfraction12_DNAsearch	8187	1463.6	719.613	6.79602	3	YRPGTVALR.[1124.2290610969]	sp|P68431|H31_HUMAN, sp|P84243|H33_HUMAN, sp|Q71DI3|H32_HUMAN	0.227922	T	CCTT-H1O3P1
LWelp_MRaabe_130320_150320_PurchasedMononuc_brpfraction1_DNAsearch	8191	1483.29	735.291	5.26746	2	ILFNK.[835.1826872241]	sp|P26599|PTBP1_HUMAN	0.263305	T	CTT-H1O3P1
LWelp_MRaabe_130320_150320_PurchasedMononuc_brpfraction1_DNAsearch	8204	1484.85	490.53	7.01268	3	ILFNK.[835.1826872241]	sp|P26599|PTBP1_HUMAN	0.263125	T	CTT-H1O3P1
LWelp_MRaabe_130320_150320_PurchasedMononuc_brpfraction10_DNAsearch	8219	1427.82	586.879	5.68589	3	ILFNK.[1124.2290610969]	sp|P26599|PTBP1_HUMAN	1.3224	T	CCTT-H1O3P1
LWelp_MRaabe_130320_150320_PurchasedMononuc_brpfraction1_DNAsearch	8221	1487.23	638.932	6.82897	3	YRPGTVALR.[882.1847521284]	sp|P68431|H31_HUMAN, sp|P84243|H33_HUMAN, sp|Q71DI3|H32_HUMAN	0.920774	G	GGT-H2O1-H1O3P1
LWelp_MRaabe_130320_150320_PurchasedMononuc_brpfraction11_DNAsearch	8234	1463.1	556.575	13.1619	3	YRPGTVALR.[635.1142118413]	sp|P68431|H31_HUMAN, sp|P84243|H33_HUMAN, sp|Q71DI3|H32_HUMAN	1.34232	T	AT
LWelp_MRaabe_130320_150320_PurchasedMononuc_brpfraction4_DNAsearch	8265	1419.69	677.83	8.8312	2	YRPGTVALR.[322.0566049685]	sp|P68431|H31_HUMAN, sp|P84243|H33_HUMAN, sp|Q71DI3|H32_HUMAN	1.35183	T	T
LWelp_MRaabe_130320_150320_PurchasedMononuc_brpfraction12_DNAsearch	8267	1474.25	555.904	16.4453	3	YRPGTVALR.[633.0985617775]	sp|P68431|H31_HUMAN, sp|P84243|H33_HUMAN, sp|Q71DI3|H32_HUMAN	1.67377	T	GT-H2O1
LWelp_MRaabe_130320_150320_PurchasedMononuc_brpfraction12_DNAsearch	8272	1474.93	726.946	7.51273	3	YRPGTVALR.[1145.229395065]	sp|P68431|H31_HUMAN, sp|P84243|H33_HUMAN, sp|Q71DI3|H32_HUMAN	458.639	T	ATTT-H2O1-H1O3P1
LWelp_MRaabe_130320_150320_PurchasedMononuc_brpfraction12_DNAsearch	8277	1475.63	719.614	8.7382	3	YRPGTVALR.[1124.2290610969]	sp|P68431|H31_HUMAN, sp|P84243|H33_HUMAN, sp|Q71DI3|H32_HUMAN	1.56187	T	CCTT-H1O3P1
LWelp_MRaabe_130320_150320_PurchasedMononuc_brpfraction12_DNAsearch	8295	1477.92	556.575	14.9558	3	YRPGTVALR.[635.1142118413]	sp|P68431|H31_HUMAN, sp|P84243|H33_HUMAN, sp|Q71DI3|H32_HUMAN	1.16265	T	AT
LWelp_MRaabe_130320_150320_PurchasedMononuc_brpfraction2_DNAsearch	8300	1598.92	747.297	5.22998	2	ILFNK.[859.1939202241]	sp|P26599|PTBP1_HUMAN	0.109787	T	ATT-H1O3P1
LWelp_MRaabe_130320_150320_PurchasedMononuc_brpfraction12_DNAsearch	8302	1478.93	713.61	7.78321	3	YRPGTVALR.[1106.2184960331]	sp|P68431|H31_HUMAN, sp|P84243|H33_HUMAN, sp|Q71DI3|H32_HUMAN	0.820762	T	CCTT-H2O1-H1O3P1
LWelp_MRaabe_130320_150320_PurchasedMononuc_brpfraction12_DNAsearch	8314	1480.57	766.831	7.05294	2	YRPGTVALR.[500.0597166818]	sp|P68431|H31_HUMAN, sp|P84243|H33_HUMAN, sp|Q71DI3|H32_HUMAN	0.169611	T	CT-C4H5N3O1
LWelp_MRaabe_130320_150320_PurchasedMononuc_brpfraction6_DNAsearch	8335	1459.7	994.874	7.45233	2	YRPGTVALR.[956.1517515865]	sp|P68431|H31_HUMAN, sp|P84243|H33_HUMAN, sp|Q71DI3|H32_HUMAN	2.87572	G	AAG-H3N1
LWelp_MRaabe_130320_150320_PurchasedMononuc_brpfraction11_DNAsearch	8350	1479.08	550.572	13.22	3	YRPGTVALR.[617.1036467775]	sp|P68431|H31_HUMAN, sp|P84243|H33_HUMAN, sp|Q71DI3|H32_HUMAN	1.92264	T	AT-H2O1
LWelp_MRaabe_130320_150320_PurchasedMononuc_brpfraction7_DNAsearch	8372	1454.57	633.266	23.8194	3	EDVFVHQTAIK.[611.1029788413]	sp|P16989|YBOX3_HUMAN, sp|P67809|YBOX1_HUMAN	2.83227	C	CT
LWelp_MRaabe_130320_150320_PurchasedMononuc_brpfraction9_DNAsearch	8373	1469.81	708.293	35.9087	3	EDVFVHQTAIK.[835.1952560965]	sp|P16989|YBOX3_HUMAN, sp|P67809|YBOX1_HUMAN	468.037	C	AAC-H2O1-H1O3P1
LWelp_MRaabe_130320_150320_PurchasedMononuc_brpfraction2_DNAsearch	8384	1611.2	747.297	5.22393	2	ILFNK.[859.1939202241]	sp|P26599|PTBP1_HUMAN	0.282403	T	ATT-H1O3P1
LWelp_MRaabe_130320_150320_PurchasedMononuc_brpfraction1_DNAsearch	8413	1512.94	735.621	8.70619	3	YRPGTVALR.[1172.2515270969]	sp|P68431|H31_HUMAN, sp|P84243|H33_HUMAN, sp|Q71DI3|H32_HUMAN	0.75505	T	AATT-H1O3P1
LWelp_MRaabe_130320_150320_PurchasedMononuc_brpfraction11_DNAsearch	8437	1491.06	556.575	13.2296	3	YRPGTVALR.[635.1142118413]	sp|P68431|H31_HUMAN, sp|P84243|H33_HUMAN, sp|Q71DI3|H32_HUMAN	0.084626	T	AT
LWelp_MRaabe_130320_150320_PurchasedMononuc_brpfraction8_DNAsearch	8441	1472.02	709.614	22.603	3	DAVTYTEHAKR.[835.1826872241]	sp|P62805|H4_HUMAN	470.6	T	CTT-H1O3P1
LWelp_MRaabe_130320_150320_PurchasedMononuc_brpfraction1_DNAsearch	8464	1519.71	623.263	3.3948	3	YRPGTVALR.[835.1826872241]	sp|P68431|H31_HUMAN, sp|P84243|H33_HUMAN, sp|Q71DI3|H32_HUMAN	1.19483	T	CTT-H1O3P1
LWelp_MRaabe_130320_150320_PurchasedMononuc_brpfraction1_DNAsearch	8472	1520.81	934.393	5.29899	2	YRPGTVALR.[835.1826872241]	sp|P68431|H31_HUMAN, sp|P84243|H33_HUMAN, sp|Q71DI3|H32_HUMAN	0.351077	T	CTT-H1O3P1
LWelp_MRaabe_130320_150320_PurchasedMononuc_brpfraction8_DNAsearch	8475	1476.16	708.625	30.7644	3	EDVFVHQTAIK.[836.1792720646]	sp|P16989|YBOX3_HUMAN, sp|P67809|YBOX1_HUMAN	474.731	C	AAC-H3N1-H1O3P1
LWelp_MRaabe_130320_150320_PurchasedMononuc_brpfraction1_DNAsearch	8484	1522.43	591.318	3.65304	2	LQKEKALR.[196.0136767771]	sp|Q9BQG0|MBB1A_HUMAN	0.262816	A	A-C5H5N5
LWelp_MRaabe_130320_150320_PurchasedMononuc_brpfraction12_DNAsearch	8489	1503.99	726.946	6.90797	3	YRPGTVALR.[1145.229395065]	sp|P68431|H31_HUMAN, sp|P84243|H33_HUMAN, sp|Q71DI3|H32_HUMAN	458.226	T	ATTT-H2O1-H1O3P1
LWelp_MRaabe_130320_150320_PurchasedMononuc_brpfraction7_DNAsearch	8490	1470.22	981.36	8.94717	2	DAVTYTEHAK.[827.1677050965]	sp|P62805|H4_HUMAN	0.897768	A	ATC-H3N1-H1O3P1
LWelp_MRaabe_130320_150320_PurchasedMononuc_brpfraction8_DNAsearch	8502	1479.67	716.626	26.1369	3	EDVFVHQTAIK.[860.1891691922]	sp|P16989|YBOX3_HUMAN, sp|P67809|YBOX1_HUMAN	465.595	C	CGT-H1O3P1
LWelp_MRaabe_130320_150320_PurchasedMononuc_brpfraction8_DNAsearch	8508	1480.41	1061.93	20.6833	2	EDVFVHQTAIK.[835.1826872241]	sp|P16989|YBOX3_HUMAN, sp|P67809|YBOX1_HUMAN	472.335	C	CTT-H1O3P1
LWelp_MRaabe_130320_150320_PurchasedMononuc_brpfraction4_DNAsearch	8554	1457.88	535.252	5.02609	3	YRPGTVALR.[571.1427953194]	sp|P68431|H31_HUMAN, sp|P84243|H33_HUMAN, sp|Q71DI3|H32_HUMAN	2.11611	T	GT-H1O3P1
LWelp_MRaabe_130320_150320_PurchasedMononuc_brpfraction12_DNAsearch	8605	1519.65	726.945	10.6921	3	YRPGTVALR.[1146.2134110331]	sp|P68431|H31_HUMAN, sp|P84243|H33_HUMAN, sp|Q71DI3|H32_HUMAN	5.98036	T	TTTA-H3N1-H1O3P1
LWelp_MRaabe_130320_150320_PurchasedMononuc_brpfraction11_DNAsearch	8662	1521.35	706.956	6.8795	3	KESYSVYVYK.[853.2058211603]	sp|O60814|H2B1K_HUMAN, sp|P62807|H2B1C_HUMAN, sp|Q93079|H2B1H_HUMAN, sp|Q99879|H2B1M_HUMAN, sp|Q99880|H2B1L_HUMAN	2.44647	C	AAC-H1O3P1
LWelp_MRaabe_130320_150320_PurchasedMononuc_brpfraction10_DNAsearch	8668	1487.19	888.329	11.2271	2	NGYGFINR.[835.1826872241]	sp|P16989|YBOX3_HUMAN, sp|P67809|YBOX1_HUMAN	2.07744	T	CTT-H1O3P1
LWelp_MRaabe_130320_150320_PurchasedMononuc_brpfraction12_DNAsearch	8687	1530.66	872.689	18.1771	3	VLKQVHPDTGISSK.[1106.2184960331]	sp|O60814|H2B1K_HUMAN, sp|P06899|H2B1J_HUMAN, sp|P23527|H2B1O_HUMAN, sp|P62807|H2B1C_HUMAN, sp|Q93079|H2B1H_HUMAN, sp|Q96A08|H2B1A_HUMAN, sp|Q99879|H2B1M_HUMAN, sp|Q99880|H2B1L_HUMAN	378.502	C	CCTT-H2O1-H1O3P1
LWelp_MRaabe_130320_150320_PurchasedMononuc_brpfraction10_DNAsearch	8690	1490.05	592.555	9.75083	3	NGYGFINR.[835.1826872241]	sp|P16989|YBOX3_HUMAN, sp|P67809|YBOX1_HUMAN	2.85469	T	CTT-H1O3P1
LWelp_MRaabe_130320_150320_PurchasedMononuc_brpfraction2_DNAsearch	8718	1663.02	941.893	3.37221	2	YRPGTVALR.[850.182353256]	sp|P68431|H31_HUMAN, sp|P84243|H33_HUMAN, sp|Q71DI3|H32_HUMAN	0.28628	T	TTT-H1O3P1
LWelp_MRaabe_130320_150320_PurchasedMononuc_brpfraction11_DNAsearch	8721	1529.44	732.278	5.84755	3	YRPGTVALR.[1161.224310065]	sp|P68431|H31_HUMAN, sp|P84243|H33_HUMAN, sp|Q71DI3|H32_HUMAN	455.03	T	GTTT-H2O1-H1O3P1
LWelp_MRaabe_130320_150320_PurchasedMononuc_brpfraction4_DNAsearch	8795	1490.16	535.252	8.74896	3	YRPGTVALR.[571.1427953194]	sp|P68431|H31_HUMAN, sp|P84243|H33_HUMAN, sp|Q71DI3|H32_HUMAN	1.74859	T	GT-H1O3P1
LWelp_MRaabe_130320_150320_PurchasedMononuc_brpfraction12_DNAsearch	8795	1545.22	726.947	8.93114	3	YRPGTVALR.[1145.229395065]	sp|P68431|H31_HUMAN, sp|P84243|H33_HUMAN, sp|Q71DI3|H32_HUMAN	459.74	T	ATTT-H2O1-H1O3P1
LWelp_MRaabe_130320_150320_PurchasedMononuc_brpfraction2_DNAsearch	8796	1675.43	954.397	1.99277	2	YRPGTVALR.[875.1888352241]	sp|P68431|H31_HUMAN, sp|P84243|H33_HUMAN, sp|Q71DI3|H32_HUMAN	1.0721	T	GTT-H1O3P1
LWelp_MRaabe_130320_150320_PurchasedMononuc_brpfraction5_DNAsearch	8802	1567.1	590.768	3.8248	2	ILFNK.[546.1363133513]	sp|P26599|PTBP1_HUMAN	0.48115	T	TT-H1O3P1
LWelp_MRaabe_130320_150320_PurchasedMononuc_brpfraction2_DNAsearch	8815	1678.4	829.853	5.1241	2	YRPGTVALR.[626.1026448732]	sp|P68431|H31_HUMAN, sp|P84243|H33_HUMAN, sp|Q71DI3|H32_HUMAN	0.352314	T	TT
LWelp_MRaabe_130320_150320_PurchasedMononuc_brpfraction2_DNAsearch	8816	1678.53	941.893	3.45938	2	YRPGTVALR.[850.182353256]	sp|P68431|H31_HUMAN, sp|P84243|H33_HUMAN, sp|Q71DI3|H32_HUMAN	0.677548	T	TTT-H1O3P1
LWelp_MRaabe_130320_150320_PurchasedMononuc_brpfraction2_DNAsearch	8841	1682.61	634.606	11.4272	3	YRPGTVALR.[868.2054871922]	sp|P68431|H31_HUMAN, sp|P84243|H33_HUMAN, sp|Q71DI3|H32_HUMAN	526.36	T	AAT-H1O3P1
LWelp_MRaabe_130320_150320_PurchasedMononuc_brpfraction10_DNAsearch	8853	1511.59	732.948	5.76356	3	YRPGTVALR.[1164.2352090969]	sp|P68431|H31_HUMAN, sp|P84243|H33_HUMAN, sp|Q71DI3|H32_HUMAN	0.0254468	G	CGTT-H1O3P1
LWelp_MRaabe_130320_150320_PurchasedMononuc_brpfraction9_DNAsearch	8875	1538.14	653.249	11.4643	3	ESYSVYVYK.[820.1830211922]	sp|O60814|H2B1K_HUMAN, sp|P62807|H2B1C_HUMAN, sp|Q93079|H2B1H_HUMAN, sp|Q99879|H2B1M_HUMAN, sp|Q99880|H2B1L_HUMAN	2.06761	T	CCT-H1O3P1
LWelp_MRaabe_130320_150320_PurchasedMononuc_brpfraction12_DNAsearch	8887	1557.48	726.947	5.12441	3	YRPGTVALR.[1145.229395065]	sp|P68431|H31_HUMAN, sp|P84243|H33_HUMAN, sp|Q71DI3|H32_HUMAN	460.015	T	ATTT-H2O1-H1O3P1
LWelp_MRaabe_130320_150320_PurchasedMononuc_brpfraction10_DNAsearch	8889	1516.47	888.328	12.6961	2	NGYGFINR.[835.1826872241]	sp|P16989|YBOX3_HUMAN, sp|P67809|YBOX1_HUMAN	0.951731	T	CTT-H1O3P1
LWelp_MRaabe_130320_150320_PurchasedMononuc_brpfraction9_DNAsearch	8898	1541.23	979.37	7.37664	2	ESYSVYVYK.[820.1830211922]	sp|O60814|H2B1K_HUMAN, sp|P62807|H2B1C_HUMAN, sp|Q93079|H2B1H_HUMAN, sp|Q99879|H2B1M_HUMAN, sp|Q99880|H2B1L_HUMAN	2.26087	T	CCT-H1O3P1
LWelp_MRaabe_130320_150320_PurchasedMononuc_brpfraction1_DNAsearch	8909	1579.41	591.317	3.66662	2	LQKEKALR.[196.0136767771]	sp|Q9BQG0|MBB1A_HUMAN	1.17865	A	A-C5H5N5
LWelp_MRaabe_130320_150320_PurchasedMononuc_brpfraction10_DNAsearch	8917	1520.15	783.788	11.4839	2	NGYGFINR.[626.1026448732]	sp|P16989|YBOX3_HUMAN, sp|P67809|YBOX1_HUMAN	1.99879	T	TT
LWelp_MRaabe_130320_150320_PurchasedMononuc_brpfraction9_DNAsearch	8944	1547.59	653.249	4.8357	3	ESYSVYVYK.[820.1830211922]	sp|O60814|H2B1K_HUMAN, sp|P62807|H2B1C_HUMAN, sp|Q93079|H2B1H_HUMAN, sp|Q99879|H2B1M_HUMAN, sp|Q99880|H2B1L_HUMAN	1.47652	T	CCT-H1O3P1
LWelp_MRaabe_130320_150320_PurchasedMononuc_brpfraction12_DNAsearch	9003	1573.16	634.268	7.04679	3	YRPGTVALR.[868.2054871922]	sp|P68431|H31_HUMAN, sp|P84243|H33_HUMAN, sp|Q71DI3|H32_HUMAN	5.44017	T	AAT-H1O3P1
LWelp_MRaabe_130320_150320_PurchasedMononuc_brpfraction12_DNAsearch	9044	1578.78	881.026	15.4801	3	VLKQVHPDTGISSK.[1131.2249780012]	sp|O60814|H2B1K_HUMAN, sp|P06899|H2B1J_HUMAN, sp|P23527|H2B1O_HUMAN, sp|P62807|H2B1C_HUMAN, sp|Q93079|H2B1H_HUMAN, sp|Q96A08|H2B1A_HUMAN, sp|Q99879|H2B1M_HUMAN, sp|Q99880|H2B1L_HUMAN	376.386	C	CCGT-H2O1-H1O3P1
LWelp_MRaabe_130320_150320_PurchasedMononuc_brpfraction9_DNAsearch	9051	1562.23	759.309	6.70974	2	NCLALADDK.[555.1478803194]	sp|O75367|H2AY_HUMAN	0.997048	T	AT-H1O3P1
LWelp_MRaabe_130320_150320_PurchasedMononuc_brpfraction7_DNAsearch	9057	1547.28	576.554	6.77425	3	EIAQDFK.[877.2170541603]	sp|P68431|H31_HUMAN, sp|P84243|H33_HUMAN, sp|Q71DI3|H32_HUMAN	0.450121	A	AAA-H1O3P1
LWelp_MRaabe_130320_150320_PurchasedMononuc_brpfraction11_DNAsearch	9076	1577.88	842.357	6.85557	2	YRPGTVALR.[651.1091268413]	sp|P68431|H31_HUMAN, sp|P84243|H33_HUMAN, sp|Q71DI3|H32_HUMAN	1.72301	T	GT
LWelp_MRaabe_130320_150320_PurchasedMononuc_brpfraction2_DNAsearch	9091	1721.38	941.893	5.00915	2	YRPGTVALR.[850.182353256]	sp|P68431|H31_HUMAN, sp|P84243|H33_HUMAN, sp|Q71DI3|H32_HUMAN	0.695044	T	TTT-H1O3P1
LWelp_MRaabe_130320_150320_PurchasedMononuc_brpfraction2_DNAsearch	9093	1721.59	628.264	10.9536	3	YRPGTVALR.[850.182353256]	sp|P68431|H31_HUMAN, sp|P84243|H33_HUMAN, sp|Q71DI3|H32_HUMAN	0.694673	T	TTT-H1O3P1
LWelp_MRaabe_130320_150320_PurchasedMononuc_brpfraction1_DNAsearch	9161	1613.1	628.264	9.4381	3	YRPGTVALR.[850.182353256]	sp|P68431|H31_HUMAN, sp|P84243|H33_HUMAN, sp|Q71DI3|H32_HUMAN	0.693548	T	TTT-H1O3P1
LWelp_MRaabe_130320_150320_PurchasedMononuc_brpfraction10_DNAsearch	9163	1552.92	661.586	8.18511	3	ESYSVYVYK.[844.1942541922]	sp|O60814|H2B1K_HUMAN, sp|P62807|H2B1C_HUMAN, sp|Q93079|H2B1H_HUMAN, sp|Q99879|H2B1M_HUMAN, sp|Q99880|H2B1L_HUMAN	506.171	C	ACT-H1O3P1
LWelp_MRaabe_130320_150320_PurchasedMononuc_brpfraction12_DNAsearch	9192	1599.04	636.6	6.82444	3	YRPGTVALR.[875.1888352241]	sp|P68431|H31_HUMAN, sp|P84243|H33_HUMAN, sp|Q71DI3|H32_HUMAN	1.37078	T	GTT-H1O3P1
LWelp_MRaabe_130320_150320_PurchasedMononuc_brpfraction9_DNAsearch	9194	1581.71	707.958	30.7892	3	EDVFVHQTAIK.[835.1826872241]	sp|P16989|YBOX3_HUMAN, sp|P67809|YBOX1_HUMAN	1.63411	T	CTT-H1O3P1
LWelp_MRaabe_130320_150320_PurchasedMononuc_brpfraction4_DNAsearch	9195	1543.68	623.264	4.97692	3	YRPGTVALR.[835.1826872241]	sp|P68431|H31_HUMAN, sp|P84243|H33_HUMAN, sp|Q71DI3|H32_HUMAN	0.649521	T	CTT-H1O3P1
LWelp_MRaabe_130320_150320_PurchasedMononuc_brpfraction9_DNAsearch	9197	1582.12	1061.43	27.2618	2	EDVFVHQTAIK.[835.1826872241]	sp|P16989|YBOX3_HUMAN, sp|P67809|YBOX1_HUMAN	1.63489	T	CTT-H1O3P1
LWelp_MRaabe_130320_150320_PurchasedMononuc_brpfraction11_DNAsearch	9212	1596.55	724.615	6.80138	3	YRPGTVALR.[1139.2287271288]	sp|P68431|H31_HUMAN, sp|P84243|H33_HUMAN, sp|Q71DI3|H32_HUMAN	3.09603	T	CTTT-H1O3P1
LWelp_MRaabe_130320_150320_PurchasedMononuc_brpfraction2_DNAsearch	9236	1744.61	636.599	10.8219	3	YRPGTVALR.[875.1888352241]	sp|P68431|H31_HUMAN, sp|P84243|H33_HUMAN, sp|Q71DI3|H32_HUMAN	-1.29966	T	GTT-H1O3P1
LWelp_MRaabe_130320_150320_PurchasedMononuc_brpfraction2_DNAsearch	9255	1747.34	628.265	3.4312	3	YRPGTVALR.[850.182353256]	sp|P68431|H31_HUMAN, sp|P84243|H33_HUMAN, sp|Q71DI3|H32_HUMAN	0.996904	T	TTT-H1O3P1
LWelp_MRaabe_130320_150320_PurchasedMononuc_brpfraction12_DNAsearch	9266	1609.1	732.615	9.54946	3	YRPGTVALR.[1163.2399601288]	sp|P68431|H31_HUMAN, sp|P84243|H33_HUMAN, sp|Q71DI3|H32_HUMAN	2.41463	T	ATTT-H1O3P1
LWelp_MRaabe_130320_150320_PurchasedMononuc_brpfraction10_DNAsearch	9294	1571.02	724.613	9.44527	3	YRPGTVALR.[1139.2287271288]	sp|P68431|H31_HUMAN, sp|P84243|H33_HUMAN, sp|Q71DI3|H32_HUMAN	0.241975	T	CTTT-H1O3P1
LWelp_MRaabe_130320_150320_PurchasedMononuc_brpfraction10_DNAsearch	9309	1573.08	698.282	10.0849	3	STELLIRK.[1133.240628065]	sp|P68431|H31_HUMAN, sp|P84243|H33_HUMAN, sp|Q71DI3|H32_HUMAN	1.19797	C	ACCT-H1O3P1
LWelp_MRaabe_130320_150320_PurchasedMononuc_brpfraction12_DNAsearch	9331	1618.24	732.616	6.92309	3	YRPGTVALR.[1163.2399601288]	sp|P68431|H31_HUMAN, sp|P84243|H33_HUMAN, sp|Q71DI3|H32_HUMAN	1.25109	T	ATTT-H1O3P1
LWelp_MRaabe_130320_150320_PurchasedMononuc_brpfraction11_DNAsearch	9351	1615.09	829.853	2.345	2	YRPGTVALR.[626.1026448732]	sp|P68431|H31_HUMAN, sp|P84243|H33_HUMAN, sp|Q71DI3|H32_HUMAN	0.593321	T	TT
LWelp_MRaabe_130320_150320_PurchasedMononuc_input_DNAsearch	9359	1434.66	677.83	3.65244	2	YRPGTVALR.[322.0566049685]	sp|P68431|H31_HUMAN, sp|P84243|H33_HUMAN, sp|Q71DI3|H32_HUMAN	1.07212	T	T
LWelp_MRaabe_130320_150320_PurchasedMononuc_brpfraction10_DNAsearch	9371	1581.67	724.615	5.07251	3	YRPGTVALR.[1139.2287271288]	sp|P68431|H31_HUMAN, sp|P84243|H33_HUMAN, sp|Q71DI3|H32_HUMAN	2.5917	T	CTTT-H1O3P1
LWelp_MRaabe_130320_150320_PurchasedMononuc_brpfraction10_DNAsearch	9372	1581.8	766.832	5.24707	2	YRPGTVALR.[500.0597166818]	sp|P68431|H31_HUMAN, sp|P84243|H33_HUMAN, sp|Q71DI3|H32_HUMAN	1.19068	T	CT-C4H5N3O1
LWelp_MRaabe_130320_150320_PurchasedMononuc_brpfraction1_DNAsearch	9383	1641.64	636.599	6.87423	3	YRPGTVALR.[875.1888352241]	sp|P68431|H31_HUMAN, sp|P84243|H33_HUMAN, sp|Q71DI3|H32_HUMAN	0.357148	T	GTT-H1O3P1
LWelp_MRaabe_130320_150320_PurchasedMononuc_brpfraction1_DNAsearch	9384	1641.77	954.395	5.54077	2	YRPGTVALR.[875.1888352241]	sp|P68431|H31_HUMAN, sp|P84243|H33_HUMAN, sp|Q71DI3|H32_HUMAN	0.107719	T	GTT-H1O3P1
LWelp_MRaabe_130320_150320_PurchasedMononuc_input_DNAsearch	9393	1439.09	633.601	4.1926	3	YRPGTVALR.[866.1898371284]	sp|P68431|H31_HUMAN, sp|P84243|H33_HUMAN, sp|Q71DI3|H32_HUMAN	2.16526	G	AGT-H2O1-H1O3P1
LWelp_MRaabe_130320_150320_PurchasedMononuc_brpfraction11_DNAsearch	9401	1621.98	732.615	9.53036	3	YRPGTVALR.[1163.2399601288]	sp|P68431|H31_HUMAN, sp|P84243|H33_HUMAN, sp|Q71DI3|H32_HUMAN	2.20417	T	ATTT-H1O3P1
LWelp_MRaabe_130320_150320_PurchasedMononuc_brpfraction10_DNAsearch	9421	1588.4	561.907	10.8735	3	YRPGTVALR.[651.1091268413]	sp|P68431|H31_HUMAN, sp|P84243|H33_HUMAN, sp|Q71DI3|H32_HUMAN	1.26136	T	GT
LWelp_MRaabe_130320_150320_PurchasedMononuc_brpfraction10_DNAsearch	9422	1588.53	842.357	3.39165	2	YRPGTVALR.[651.1091268413]	sp|P68431|H31_HUMAN, sp|P84243|H33_HUMAN, sp|Q71DI3|H32_HUMAN	1.12943	T	GT
LWelp_MRaabe_130320_150320_PurchasedMononuc_brpfraction12_DNAsearch	9424	1631.16	732.617	8.70003	3	YRPGTVALR.[1163.2399601288]	sp|P68431|H31_HUMAN, sp|P84243|H33_HUMAN, sp|Q71DI3|H32_HUMAN	0.634906	T	ATTT-H1O3P1
LWelp_MRaabe_130320_150320_PurchasedMononuc_brpfraction10_DNAsearch	9428	1589.36	661.253	11.5246	3	ESYSVYVYK.[844.1942541922]	sp|O60814|H2B1K_HUMAN, sp|P62807|H2B1C_HUMAN, sp|Q93079|H2B1H_HUMAN, sp|Q99879|H2B1M_HUMAN, sp|Q99880|H2B1L_HUMAN	2.16287	C	ACT-H1O3P1
LWelp_MRaabe_130320_150320_PurchasedMononuc_brpfraction10_DNAsearch	9432	1589.89	991.376	9.87717	2	ESYSVYVYK.[844.1942541922]	sp|O60814|H2B1K_HUMAN, sp|P62807|H2B1C_HUMAN, sp|Q93079|H2B1H_HUMAN, sp|Q99879|H2B1M_HUMAN, sp|Q99880|H2B1L_HUMAN	2.16397	C	ACT-H1O3P1
LWelp_MRaabe_130320_150320_PurchasedMononuc_brpfraction1_DNAsearch	9443	1649.65	829.853	6.23132	2	YRPGTVALR.[626.1026448732]	sp|P68431|H31_HUMAN, sp|P84243|H33_HUMAN, sp|Q71DI3|H32_HUMAN	0.346614	T	TT
LWelp_MRaabe_130320_150320_PurchasedMononuc_brpfraction10_DNAsearch	9445	1591.7	719.942	5.08155	3	YRPGTVALR.[1125.2256459374]	sp|P68431|H31_HUMAN, sp|P84243|H33_HUMAN, sp|Q71DI3|H32_HUMAN	4.48775	C	AACC-H3N1-H1O3P1
LWelp_MRaabe_130320_150320_PurchasedMononuc_brpfraction11_DNAsearch	9453	1628.98	738.621	7.19593	3	YRPGTVALR.[1181.263094065]	sp|P68431|H31_HUMAN, sp|P84243|H33_HUMAN, sp|Q71DI3|H32_HUMAN	4.03494	T	AAAT-H1O3P1
LWelp_MRaabe_130320_150320_PurchasedMononuc_brpfraction10_DNAsearch	9470	1595.05	553.571	13.6599	3	YRPGTVALR.[626.1026448732]	sp|P68431|H31_HUMAN, sp|P84243|H33_HUMAN, sp|Q71DI3|H32_HUMAN	1.2695	T	TT
LWelp_MRaabe_130320_150320_PurchasedMononuc_brpfraction10_DNAsearch	9475	1595.79	886.834	4.8487	2	ESYSVYVYK.[635.1142118413]	sp|O60814|H2B1K_HUMAN, sp|P62807|H2B1C_HUMAN, sp|Q93079|H2B1H_HUMAN, sp|Q99879|H2B1M_HUMAN, sp|Q99880|H2B1L_HUMAN	0.0914485	T	AT
LWelp_MRaabe_130320_150320_PurchasedMononuc_brpfraction11_DNAsearch	9486	1633.57	724.614	6.93611	3	YRPGTVALR.[1139.2287271288]	sp|P68431|H31_HUMAN, sp|P84243|H33_HUMAN, sp|Q71DI3|H32_HUMAN	1.07	T	CTTT-H1O3P1
LWelp_MRaabe_130320_150320_PurchasedMononuc_brpfraction12_DNAsearch	9506	1642	954.397	3.79796	2	YRPGTVALR.[875.1888352241]	sp|P68431|H31_HUMAN, sp|P84243|H33_HUMAN, sp|Q71DI3|H32_HUMAN	1.2544	T	GTT-H1O3P1
LWelp_MRaabe_130320_150320_PurchasedMononuc_brpfraction3_DNAsearch	9515	1613.94	934.393	6.76176	2	YRPGTVALR.[835.1826872241]	sp|P68431|H31_HUMAN, sp|P84243|H33_HUMAN, sp|Q71DI3|H32_HUMAN	0.716069	T	CTT-H1O3P1
LWelp_MRaabe_130320_150320_PurchasedMononuc_brpfraction10_DNAsearch	9518	1601.73	661.253	4.85184	3	ESYSVYVYK.[844.1942541922]	sp|O60814|H2B1K_HUMAN, sp|P62807|H2B1C_HUMAN, sp|Q93079|H2B1H_HUMAN, sp|Q99879|H2B1M_HUMAN, sp|Q99880|H2B1L_HUMAN	2.28273	C	ACT-H1O3P1
LWelp_MRaabe_130320_150320_PurchasedMononuc_brpfraction10_DNAsearch	9519	1601.83	991.376	6.65392	2	ESYSVYVYK.[844.1942541922]	sp|O60814|H2B1K_HUMAN, sp|P62807|H2B1C_HUMAN, sp|Q93079|H2B1H_HUMAN, sp|Q99879|H2B1M_HUMAN, sp|Q99880|H2B1L_HUMAN	2.28389	C	ACT-H1O3P1
LWelp_MRaabe_130320_150320_PurchasedMononuc_brpfraction11_DNAsearch	9525	1638.85	1086.42	2.09503	2	YRPGTVALR.[1139.2287271288]	sp|P68431|H31_HUMAN, sp|P84243|H33_HUMAN, sp|Q71DI3|H32_HUMAN	0.868518	T	CTTT-H1O3P1
LWelp_MRaabe_130320_150320_PurchasedMononuc_brpfraction1_DNAsearch	9527	1660.95	941.894	3.92555	2	YRPGTVALR.[850.182353256]	sp|P68431|H31_HUMAN, sp|P84243|H33_HUMAN, sp|Q71DI3|H32_HUMAN	1.77482	T	TTT-H1O3P1
LWelp_MRaabe_130320_150320_PurchasedMononuc_brpfraction12_DNAsearch	9542	1646.41	740.28	8.82714	3	YRPGTVALR.[1186.2307920331]	sp|P68431|H31_HUMAN, sp|P84243|H33_HUMAN, sp|Q71DI3|H32_HUMAN	0.162601	T	GGTT-H2O1-H1O3P1
LWelp_MRaabe_130320_150320_PurchasedMononuc_brpfraction1_DNAsearch	9548	1663.72	628.265	11.5475	3	YRPGTVALR.[850.182353256]	sp|P68431|H31_HUMAN, sp|P84243|H33_HUMAN, sp|Q71DI3|H32_HUMAN	1.06107	T	TTT-H1O3P1
LWelp_MRaabe_130320_150320_PurchasedMononuc_brpfraction10_DNAsearch	9550	1606.15	829.854	5.20855	2	YRPGTVALR.[626.1026448732]	sp|P68431|H31_HUMAN, sp|P84243|H33_HUMAN, sp|Q71DI3|H32_HUMAN	2.05121	T	TT
LWelp_MRaabe_130320_150320_PurchasedMononuc_input_DNAsearch	9557	1460.22	623.264	6.98306	3	YRPGTVALR.[835.1826872241]	sp|P68431|H31_HUMAN, sp|P84243|H33_HUMAN, sp|Q71DI3|H32_HUMAN	0.409628	T	CTT-H1O3P1
LWelp_MRaabe_130320_150320_PurchasedMononuc_brpfraction12_DNAsearch	9569	1650.12	829.852	3.53799	2	YRPGTVALR.[626.1026448732]	sp|P68431|H31_HUMAN, sp|P84243|H33_HUMAN, sp|Q71DI3|H32_HUMAN	0.00919624	T	TT
LWelp_MRaabe_130320_150320_PurchasedMononuc_brpfraction12_DNAsearch	9574	1650.79	718.942	8.88296	3	YRPGTVALR.[1121.218162065]	sp|P68431|H31_HUMAN, sp|P84243|H33_HUMAN, sp|Q71DI3|H32_HUMAN	463.252	T	CTTT-H2O1-H1O3P1
LWelp_MRaabe_130320_150320_PurchasedMononuc_brpfraction12_DNAsearch	9578	1651.42	724.614	4.95888	3	YRPGTVALR.[1139.2287271288]	sp|P68431|H31_HUMAN, sp|P84243|H33_HUMAN, sp|Q71DI3|H32_HUMAN	1.89546	T	CTTT-H1O3P1
LWelp_MRaabe_130320_150320_PurchasedMononuc_brpfraction12_DNAsearch	9607	1655.08	723.942	10.8336	3	YRPGTVALR.[1136.2178280969]	sp|P68431|H31_HUMAN, sp|P84243|H33_HUMAN, sp|Q71DI3|H32_HUMAN	460.205	T	TTTT-H2O1-H1O3P1
LWelp_MRaabe_130320_150320_PurchasedMononuc_brpfraction12_DNAsearch	9609	1655.45	1086.42	4.94467	2	YRPGTVALR.[1139.2287271288]	sp|P68431|H31_HUMAN, sp|P84243|H33_HUMAN, sp|Q71DI3|H32_HUMAN	1.65449	T	CTTT-H1O3P1
LWelp_MRaabe_130320_150320_PurchasedMononuc_brpfraction12_DNAsearch	9611	1655.67	732.617	8.73011	3	YRPGTVALR.[1163.2399601288]	sp|P68431|H31_HUMAN, sp|P84243|H33_HUMAN, sp|Q71DI3|H32_HUMAN	0.649168	T	ATTT-H1O3P1
LWelp_MRaabe_130320_150320_PurchasedMononuc_brpfraction10_DNAsearch	9613	1614.56	715.961	41.318	3	EDVFVHQTAIK.[859.1939202241]	sp|P16989|YBOX3_HUMAN, sp|P67809|YBOX1_HUMAN	0.851958	T	ATT-H1O3P1
LWelp_MRaabe_130320_150320_PurchasedMononuc_brpfraction1_DNAsearch	9618	1673.25	724.613	10.7822	3	YRPGTVALR.[1139.2287271288]	sp|P68431|H31_HUMAN, sp|P84243|H33_HUMAN, sp|Q71DI3|H32_HUMAN	0.411368	T	CTTT-H1O3P1
LWelp_MRaabe_130320_150320_PurchasedMononuc_brpfraction12_DNAsearch	9630	1658.23	900.334	10.7675	2	NGYGFINR.[859.1939202241]	sp|P16989|YBOX3_HUMAN, sp|P67809|YBOX1_HUMAN	1.6982	A	ATT-H1O3P1
LWelp_MRaabe_130320_150320_PurchasedMononuc_brpfraction11_DNAsearch	9631	1653.26	829.854	3.58598	2	YRPGTVALR.[626.1026448732]	sp|P68431|H31_HUMAN, sp|P84243|H33_HUMAN, sp|Q71DI3|H32_HUMAN	1.79835	T	TT
LWelp_MRaabe_130320_150320_PurchasedMononuc_brpfraction12_DNAsearch	9632	1658.49	553.906	13.4979	3	YRPGTVALR.[626.1026448732]	sp|P68431|H31_HUMAN, sp|P84243|H33_HUMAN, sp|Q71DI3|H32_HUMAN	605.709	T	TT
LWelp_MRaabe_130320_150320_PurchasedMononuc_brpfraction1_DNAsearch	9644	1676.78	941.893	5.3674	2	YRPGTVALR.[850.182353256]	sp|P68431|H31_HUMAN, sp|P84243|H33_HUMAN, sp|Q71DI3|H32_HUMAN	0.677548	T	TTT-H1O3P1
LWelp_MRaabe_130320_150320_PurchasedMononuc_brpfraction10_DNAsearch	9644	1618.85	1073.44	25.1577	2	EDVFVHQTAIK.[859.1939202241]	sp|P16989|YBOX3_HUMAN, sp|P67809|YBOX1_HUMAN	1.79028	T	ATT-H1O3P1
LWelp_MRaabe_130320_150320_PurchasedMononuc_input_DNAsearch	9651	1472.68	957.896	3.9847	2	YRPGTVALR.[882.1847521284]	sp|P68431|H31_HUMAN, sp|P84243|H33_HUMAN, sp|Q71DI3|H32_HUMAN	2.96769	G	GGT-H2O1-H1O3P1
LWelp_MRaabe_130320_150320_PurchasedMononuc_brpfraction2_DNAsearch	9652	1809.92	941.893	3.39109	2	YRPGTVALR.[850.182353256]	sp|P68431|H31_HUMAN, sp|P84243|H33_HUMAN, sp|Q71DI3|H32_HUMAN	1.10222	T	TTT-H1O3P1
LWelp_MRaabe_130320_150320_PurchasedMononuc_brpfraction1_DNAsearch	9653	1677.83	732.617	8.71543	3	YRPGTVALR.[1163.2399601288]	sp|P68431|H31_HUMAN, sp|P84243|H33_HUMAN, sp|Q71DI3|H32_HUMAN	0.56675	T	ATTT-H1O3P1
LWelp_MRaabe_130320_150320_PurchasedMononuc_brpfraction2_DNAsearch	9653	1810.01	628.264	7.06771	3	YRPGTVALR.[850.182353256]	sp|P68431|H31_HUMAN, sp|P84243|H33_HUMAN, sp|Q71DI3|H32_HUMAN	0.583559	T	TTT-H1O3P1
LWelp_MRaabe_130320_150320_PurchasedMononuc_brpfraction1_DNAsearch	9668	1679.84	628.264	13.9389	3	YRPGTVALR.[850.182353256]	sp|P68431|H31_HUMAN, sp|P84243|H33_HUMAN, sp|Q71DI3|H32_HUMAN	0.42439	T	TTT-H1O3P1
LWelp_MRaabe_130320_150320_PurchasedMononuc_brpfraction11_DNAsearch	9679	1659.93	724.614	6.98235	3	YRPGTVALR.[1139.2287271288]	sp|P68431|H31_HUMAN, sp|P84243|H33_HUMAN, sp|Q71DI3|H32_HUMAN	2.10884	T	CTTT-H1O3P1
LWelp_MRaabe_130320_150320_PurchasedMononuc_input_DNAsearch	9698	1478.92	677.831	7.35486	2	YRPGTVALR.[322.0566049685]	sp|P68431|H31_HUMAN, sp|P84243|H33_HUMAN, sp|Q71DI3|H32_HUMAN	1.73712	T	T
LWelp_MRaabe_130320_150320_PurchasedMononuc_brpfraction12_DNAsearch	9702	1667.99	732.95	10.8655	3	YRPGTVALR.[1164.2352090969]	sp|P68431|H31_HUMAN, sp|P84243|H33_HUMAN, sp|Q71DI3|H32_HUMAN	3.01171	G	CGTT-H1O3P1
LWelp_MRaabe_130320_150320_PurchasedMononuc_brpfraction11_DNAsearch	9714	1664.77	1086.42	2.25556	2	YRPGTVALR.[1139.2287271288]	sp|P68431|H31_HUMAN, sp|P84243|H33_HUMAN, sp|Q71DI3|H32_HUMAN	2.766	T	CTTT-H1O3P1
LWelp_MRaabe_130320_150320_PurchasedMononuc_brpfraction8_DNAsearch	9734	1643.57	809.306	17.4354	3	EDVFVHQTAIK.[1139.2287271288]	sp|P16989|YBOX3_HUMAN, sp|P67809|YBOX1_HUMAN	0.447119	T	CTTT-H1O3P1
LWelp_MRaabe_130320_150320_PurchasedMononuc_brpfraction12_DNAsearch	9735	1672.45	636.601	8.77536	3	YRPGTVALR.[875.1888352241]	sp|P68431|H31_HUMAN, sp|P84243|H33_HUMAN, sp|Q71DI3|H32_HUMAN	2.06107	T	GTT-H1O3P1
LWelp_MRaabe_130320_150320_PurchasedMononuc_input_DNAsearch	9741	1484.55	934.394	3.53497	2	YRPGTVALR.[835.1826872241]	sp|P68431|H31_HUMAN, sp|P84243|H33_HUMAN, sp|Q71DI3|H32_HUMAN	1.89556	T	CTT-H1O3P1
LWelp_MRaabe_130320_150320_PurchasedMononuc_brpfraction1_DNAsearch	9743	1689.92	732.617	6.74969	3	YRPGTVALR.[1163.2399601288]	sp|P68431|H31_HUMAN, sp|P84243|H33_HUMAN, sp|Q71DI3|H32_HUMAN	0.697068	T	ATTT-H1O3P1
LWelp_MRaabe_130320_150320_PurchasedMononuc_brpfraction11_DNAsearch	9749	1669.71	724.614	6.7963	3	YRPGTVALR.[1139.2287271288]	sp|P68431|H31_HUMAN, sp|P84243|H33_HUMAN, sp|Q71DI3|H32_HUMAN	2.34995	T	CTTT-H1O3P1
LWelp_MRaabe_130320_150320_PurchasedMononuc_brpfraction10_DNAsearch	9750	1633.41	657.922	3.67961	3	ESYSIYVYK.[820.1830211922]	sp|P06899|H2B1J_HUMAN, sp|P23527|H2B1O_HUMAN, sp|Q6DRA6|H2B2D_HUMAN	3.36934	T	CCT-H1O3P1
LWelp_MRaabe_130320_150320_PurchasedMononuc_brpfraction12_DNAsearch	9752	1674.8	738.622	7.08844	3	YRPGTVALR.[1181.263094065]	sp|P68431|H31_HUMAN, sp|P84243|H33_HUMAN, sp|Q71DI3|H32_HUMAN	2.81646	T	AAAT-H1O3P1
LWelp_MRaabe_130320_150320_PurchasedMononuc_brpfraction12_DNAsearch	9756	1675.34	829.854	2.34988	2	YRPGTVALR.[626.1026448732]	sp|P68431|H31_HUMAN, sp|P84243|H33_HUMAN, sp|Q71DI3|H32_HUMAN	1.43684	T	TT
LWelp_MRaabe_130320_150320_PurchasedMononuc_input_DNAsearch	9760	1486.88	958.903	4.22052	2	YRPGTVALR.[884.2004021922]	sp|P68431|H31_HUMAN, sp|P84243|H33_HUMAN, sp|Q71DI3|H32_HUMAN	1.71633	G	AGT-H1O3P1
LWelp_MRaabe_130320_150320_PurchasedMononuc_brpfraction10_DNAsearch	9768	1635.92	723.606	16.8031	3	GYAFVQYSNER.[835.1826872241]	sp|Q9UKM9|RALY_HUMAN	1.24114	C	CTT-H1O3P1
LWelp_MRaabe_130320_150320_PurchasedMononuc_brpfraction12_DNAsearch	9771	1677.42	1098.42	6.98836	2	YRPGTVALR.[1163.2399601288]	sp|P68431|H31_HUMAN, sp|P84243|H33_HUMAN, sp|Q71DI3|H32_HUMAN	1.66827	T	ATTT-H1O3P1
LWelp_MRaabe_130320_150320_PurchasedMononuc_brpfraction10_DNAsearch	9783	1637.94	1084.9	16.6908	2	GYAFVQYSNER.[835.1826872241]	sp|Q9UKM9|RALY_HUMAN	1.24172	T	CTT-H1O3P1
LWelp_MRaabe_130320_150320_PurchasedMononuc_brpfraction4_DNAsearch	9789	1622.47	631.269	8.87359	3	YRPGTVALR.[859.1939202241]	sp|P68431|H31_HUMAN, sp|P84243|H33_HUMAN, sp|Q71DI3|H32_HUMAN	1.23961	T	ATT-H1O3P1
LWelp_MRaabe_130320_150320_PurchasedMononuc_brpfraction10_DNAsearch	9790	1638.85	829.853	3.69607	2	YRPGTVALR.[626.1026448732]	sp|P68431|H31_HUMAN, sp|P84243|H33_HUMAN, sp|Q71DI3|H32_HUMAN	0.352314	T	TT
LWelp_MRaabe_130320_150320_PurchasedMononuc_brpfraction12_DNAsearch	9795	1680.81	732.618	13.0178	3	YRPGTVALR.[1163.2399601288]	sp|P68431|H31_HUMAN, sp|P84243|H33_HUMAN, sp|Q71DI3|H32_HUMAN	1.6675	T	ATTT-H1O3P1
LWelp_MRaabe_130320_150320_PurchasedMononuc_brpfraction12_DNAsearch	9797	1681.08	1086.42	4.92034	2	YRPGTVALR.[1139.2287271288]	sp|P68431|H31_HUMAN, sp|P84243|H33_HUMAN, sp|Q71DI3|H32_HUMAN	2.44498	T	CTTT-H1O3P1
LWelp_MRaabe_130320_150320_PurchasedMononuc_brpfraction10_DNAsearch	9803	1640.68	553.572	11.8304	3	YRPGTVALR.[626.1026448732]	sp|P68431|H31_HUMAN, sp|P84243|H33_HUMAN, sp|Q71DI3|H32_HUMAN	1.75792	T	TT
LWelp_MRaabe_130320_150320_PurchasedMononuc_brpfraction1_DNAsearch	9808	1698.8	743.803	11.6311	2	NGYGFINR.[546.1363133513]	sp|P16989|YBOX3_HUMAN, sp|P67809|YBOX1_HUMAN	0.606513	T	TT-H1O3P1
LWelp_MRaabe_130320_150320_PurchasedMononuc_brpfraction7_DNAsearch	9813	1650.56	809.64	17.3869	3	EDVFVHQTAIK.[1140.2253119693]	sp|P16989|YBOX3_HUMAN, sp|P67809|YBOX1_HUMAN	3.17044	C	AATC-H3N1-H1O3P1
LWelp_MRaabe_130320_150320_PurchasedMononuc_input_DNAsearch	9815	1494.28	934.394	2.0035	2	YRPGTVALR.[835.1826872241]	sp|P68431|H31_HUMAN, sp|P84243|H33_HUMAN, sp|Q71DI3|H32_HUMAN	1.88589	T	CTT-H1O3P1
LWelp_MRaabe_130320_150320_PurchasedMononuc_brpfraction10_DNAsearch	9818	1642.76	715.961	8.5976	3	EDVFVHQTAIK.[859.1939202241]	sp|P16989|YBOX3_HUMAN, sp|P67809|YBOX1_HUMAN	0.83453	T	ATT-H1O3P1
LWelp_MRaabe_130320_150320_PurchasedMononuc_brpfraction11_DNAsearch	9833	1681.18	553.906	11.2133	3	YRPGTVALR.[626.1026448732]	sp|P68431|H31_HUMAN, sp|P84243|H33_HUMAN, sp|Q71DI3|H32_HUMAN	606.251	T	TT
LWelp_MRaabe_130320_150320_PurchasedMononuc_brpfraction12_DNAsearch	9834	1686.18	740.616	6.94012	3	YRPGTVALR.[1186.2307920331]	sp|P68431|H31_HUMAN, sp|P84243|H33_HUMAN, sp|Q71DI3|H32_HUMAN	454.45	G	GGTT-H2O1-H1O3P1
LWelp_MRaabe_130320_150320_PurchasedMononuc_brpfraction10_DNAsearch	9871	1650.16	547.568	4.56878	3	YRPGTVALR.[608.0920798094]	sp|P68431|H31_HUMAN, sp|P84243|H33_HUMAN, sp|Q71DI3|H32_HUMAN	2.32543	T	TT-H2O1
LWelp_MRaabe_130320_150320_PurchasedMononuc_brpfraction10_DNAsearch	9872	1650.23	829.854	8.7633	2	YRPGTVALR.[626.1026448732]	sp|P68431|H31_HUMAN, sp|P84243|H33_HUMAN, sp|Q71DI3|H32_HUMAN	2.15986	T	TT
LWelp_MRaabe_130320_150320_PurchasedMononuc_brpfraction10_DNAsearch	9876	1650.78	724.612	5.17891	3	YRPGTVALR.[1139.2287271288]	sp|P68431|H31_HUMAN, sp|P84243|H33_HUMAN, sp|Q71DI3|H32_HUMAN	1.27608	T	CTTT-H1O3P1
LWelp_MRaabe_130320_150320_PurchasedMononuc_input_DNAsearch	9884	1503.62	735.295	4.08791	2	ILFNK.[835.1826872241]	sp|P26599|PTBP1_HUMAN	4.76022	T	CTT-H1O3P1
LWelp_MRaabe_130320_150320_PurchasedMononuc_brpfraction10_DNAsearch	9912	1655.85	716.298	26.1146	3	EDVFVHQTAIK.[859.1939202241]	sp|P16989|YBOX3_HUMAN, sp|P67809|YBOX1_HUMAN	470.553	A	ATT-H1O3P1
LWelp_MRaabe_130320_150320_PurchasedMononuc_brpfraction1_DNAsearch	9932	1714.83	829.851	5.32573	2	YRPGTVALR.[626.1026448732]	sp|P68431|H31_HUMAN, sp|P84243|H33_HUMAN, sp|Q71DI3|H32_HUMAN	1.26984	T	TT
LWelp_MRaabe_130320_150320_PurchasedMononuc_brpfraction11_DNAsearch	9942	1696.18	665.256	5.18489	3	ESYSIYVYK.[841.1833551603]	sp|P06899|H2B1J_HUMAN, sp|P23527|H2B1O_HUMAN, sp|Q6DRA6|H2B2D_HUMAN	1.77232	A	ATT-H2O1-H1O3P1
LWelp_MRaabe_130320_150320_PurchasedMononuc_brpfraction10_DNAsearch	9954	1661.59	657.921	6.64651	3	ESYSIYVYK.[820.1830211922]	sp|P06899|H2B1J_HUMAN, sp|P23527|H2B1O_HUMAN, sp|Q6DRA6|H2B2D_HUMAN	1.87344	T	CCT-H1O3P1
LWelp_MRaabe_130320_150320_PurchasedMononuc_brpfraction12_DNAsearch	9955	1702.98	726.947	8.84187	3	YRPGTVALR.[1145.229395065]	sp|P68431|H31_HUMAN, sp|P84243|H33_HUMAN, sp|Q71DI3|H32_HUMAN	460.152	T	ATTT-H2O1-H1O3P1
LWelp_MRaabe_130320_150320_PurchasedMononuc_brpfraction10_DNAsearch	9958	1662.13	986.378	4.86951	2	ESYSIYVYK.[820.1830211922]	sp|P06899|H2B1J_HUMAN, sp|P23527|H2B1O_HUMAN, sp|Q6DRA6|H2B2D_HUMAN	1.87439	T	CCT-H1O3P1
LWelp_MRaabe_130320_150320_PurchasedMononuc_brpfraction12_DNAsearch	9962	1703.99	829.853	2.55227	2	YRPGTVALR.[626.1026448732]	sp|P68431|H31_HUMAN, sp|P84243|H33_HUMAN, sp|Q71DI3|H32_HUMAN	0.472817	T	TT
LWelp_MRaabe_130320_150320_PurchasedMononuc_brpfraction4_DNAsearch	9971	1646.63	946.399	4.99118	2	YRPGTVALR.[859.1939202241]	sp|P68431|H31_HUMAN, sp|P84243|H33_HUMAN, sp|Q71DI3|H32_HUMAN	0.92732	T	ATT-H1O3P1
LWelp_MRaabe_130320_150320_PurchasedMononuc_brpfraction12_DNAsearch	9974	1705.69	732.618	6.81017	3	YRPGTVALR.[1163.2399601288]	sp|P68431|H31_HUMAN, sp|P84243|H33_HUMAN, sp|Q71DI3|H32_HUMAN	2.06066	T	ATTT-H1O3P1
LWelp_MRaabe_130320_150320_PurchasedMononuc_brpfraction12_DNAsearch	9978	1706.2	877.688	21.6256	3	VLKQVHPDTGISSK.[1121.218162065]	sp|O60814|H2B1K_HUMAN, sp|P06899|H2B1J_HUMAN, sp|P23527|H2B1O_HUMAN, sp|P62807|H2B1C_HUMAN, sp|Q93079|H2B1H_HUMAN, sp|Q96A08|H2B1A_HUMAN, sp|Q99879|H2B1M_HUMAN, sp|Q99880|H2B1L_HUMAN	375.506	C	CTTT-H2O1-H1O3P1
LWelp_MRaabe_130320_150320_PurchasedMononuc_brpfraction4_DNAsearch	9986	1648.62	631.268	13.0547	3	YRPGTVALR.[859.1939202241]	sp|P68431|H31_HUMAN, sp|P84243|H33_HUMAN, sp|Q71DI3|H32_HUMAN	0.651028	T	ATT-H1O3P1
LWelp_MRaabe_130320_150320_PurchasedMononuc_brpfraction1_DNAsearch	9992	1722.74	724.613	6.9841	3	YRPGTVALR.[1139.2287271288]	sp|P68431|H31_HUMAN, sp|P84243|H33_HUMAN, sp|Q71DI3|H32_HUMAN	0.314042	T	CTTT-H1O3P1
LWelp_MRaabe_130320_150320_PurchasedMononuc_brpfraction4_DNAsearch	9994	1649.65	625.264	13.1289	3	YRPGTVALR.[841.1833551603]	sp|P68431|H31_HUMAN, sp|P84243|H33_HUMAN, sp|Q71DI3|H32_HUMAN	0.427562	T	ATT-H2O1-H1O3P1
LWelp_MRaabe_130320_150320_PurchasedMononuc_brpfraction1_DNAsearch	10002	1724.09	941.891	5.23919	2	YRPGTVALR.[850.182353256]	sp|P68431|H31_HUMAN, sp|P84243|H33_HUMAN, sp|Q71DI3|H32_HUMAN	1.55201	T	TTT-H1O3P1
LWelp_MRaabe_130320_150320_PurchasedMononuc_brpfraction1_DNAsearch	10021	1726.75	732.617	8.74684	3	YRPGTVALR.[1163.2399601288]	sp|P68431|H31_HUMAN, sp|P84243|H33_HUMAN, sp|Q71DI3|H32_HUMAN	0.694814	T	ATTT-H1O3P1
LWelp_MRaabe_130320_150320_PurchasedMononuc_brpfraction9_DNAsearch	10024	1690.71	708.621	13.058	3	EDVFVHQTAIK.[836.1792720646]	sp|P16989|YBOX3_HUMAN, sp|P67809|YBOX1_HUMAN	468.801	C	AAC-H3N1-H1O3P1
LWelp_MRaabe_130320_150320_PurchasedMononuc_brpfraction1_DNAsearch	10026	1727.42	1086.42	3.77237	2	YRPGTVALR.[1139.2287271288]	sp|P68431|H31_HUMAN, sp|P84243|H33_HUMAN, sp|Q71DI3|H32_HUMAN	0.603795	T	CTTT-H1O3P1
LWelp_MRaabe_130320_150320_PurchasedMononuc_brpfraction8_DNAsearch	10044	1686.76	754.598	4.88842	3	ESYSVYVYK.[1124.2290610969]	sp|O60814|H2B1K_HUMAN, sp|P62807|H2B1C_HUMAN, sp|Q93079|H2B1H_HUMAN, sp|Q99879|H2B1M_HUMAN, sp|Q99880|H2B1L_HUMAN	1.52516	T	CCTT-H1O3P1
LWelp_MRaabe_130320_150320_PurchasedMononuc_brpfraction12_DNAsearch	10051	1716.25	829.854	3.58926	2	YRPGTVALR.[626.1026448732]	sp|P68431|H31_HUMAN, sp|P84243|H33_HUMAN, sp|Q71DI3|H32_HUMAN	1.67785	T	TT
LWelp_MRaabe_130320_150320_PurchasedMononuc_brpfraction4_DNAsearch	10063	1659.13	631.268	6.8188	3	YRPGTVALR.[859.1939202241]	sp|P68431|H31_HUMAN, sp|P84243|H33_HUMAN, sp|Q71DI3|H32_HUMAN	0.943009	T	ATT-H1O3P1
LWelp_MRaabe_130320_150320_PurchasedMononuc_brpfraction12_DNAsearch	10065	1718.3	732.617	10.8525	3	YRPGTVALR.[1163.2399601288]	sp|P68431|H31_HUMAN, sp|P84243|H33_HUMAN, sp|Q71DI3|H32_HUMAN	1.35695	T	ATTT-H1O3P1
LWelp_MRaabe_130320_150320_PurchasedMononuc_brpfraction12_DNAsearch	10067	1718.52	1086.42	1.97902	2	YRPGTVALR.[1139.2287271288]	sp|P68431|H31_HUMAN, sp|P84243|H33_HUMAN, sp|Q71DI3|H32_HUMAN	2.10272	T	CTTT-H1O3P1
LWelp_MRaabe_130320_150320_PurchasedMononuc_brpfraction10_DNAsearch	10072	1677.82	797.296	8.71418	3	KESYSVYVYK.[1124.2290610969]	sp|O60814|H2B1K_HUMAN, sp|P62807|H2B1C_HUMAN, sp|Q93079|H2B1H_HUMAN, sp|Q99879|H2B1M_HUMAN, sp|Q99880|H2B1L_HUMAN	1.2524	T	CCTT-H1O3P1
LWelp_MRaabe_130320_150320_PurchasedMononuc_input_DNAsearch	10086	1530.88	888.329	11.2236	2	NGYGFINR.[835.1826872241]	sp|P16989|YBOX3_HUMAN, sp|P67809|YBOX1_HUMAN	2.07744	T	CTT-H1O3P1
LWelp_MRaabe_130320_150320_PurchasedMononuc_brpfraction10_DNAsearch	10124	1685.02	669.255	6.62471	3	ESYSVYVYK.[868.2054871922]	sp|O60814|H2B1K_HUMAN, sp|P62807|H2B1C_HUMAN, sp|Q93079|H2B1H_HUMAN, sp|Q99879|H2B1M_HUMAN, sp|Q99880|H2B1L_HUMAN	0.0926318	T	AAT-H1O3P1
LWelp_MRaabe_130320_150320_PurchasedMononuc_input_DNAsearch	10128	1536.6	719.615	6.76196	3	YRPGTVALR.[1124.2290610969]	sp|P68431|H31_HUMAN, sp|P84243|H33_HUMAN, sp|Q71DI3|H32_HUMAN	2.59349	T	CCTT-H1O3P1
LWelp_MRaabe_130320_150320_PurchasedMononuc_brpfraction10_DNAsearch	10150	1688.68	657.923	3.44741	3	YRPGTVALR.[939.160251746]	sp|P68431|H31_HUMAN, sp|P84243|H33_HUMAN, sp|Q71DI3|H32_HUMAN	0.353943	T	ATT
LWelp_MRaabe_130320_150320_PurchasedMononuc_brpfraction12_DNAsearch	10158	1730.94	732.617	8.75291	3	YRPGTVALR.[1163.2399601288]	sp|P68431|H31_HUMAN, sp|P84243|H33_HUMAN, sp|Q71DI3|H32_HUMAN	0.570123	T	ATTT-H1O3P1
LWelp_MRaabe_130320_150320_PurchasedMononuc_input_DNAsearch	10158	1540.73	934.394	5.33919	2	YRPGTVALR.[835.1826872241]	sp|P68431|H31_HUMAN, sp|P84243|H33_HUMAN, sp|Q71DI3|H32_HUMAN	2.04048	T	CTT-H1O3P1
LWelp_MRaabe_130320_150320_PurchasedMononuc_brpfraction1_DNAsearch	10201	1751.6	829.851	3.52838	2	YRPGTVALR.[626.1026448732]	sp|P68431|H31_HUMAN, sp|P84243|H33_HUMAN, sp|Q71DI3|H32_HUMAN	1.09373	T	TT
LWelp_MRaabe_130320_150320_PurchasedMononuc_brpfraction12_DNAsearch	10203	1737.04	829.853	4.41444	2	YRPGTVALR.[626.1026448732]	sp|P68431|H31_HUMAN, sp|P84243|H33_HUMAN, sp|Q71DI3|H32_HUMAN	609.931	T	TT
LWelp_MRaabe_130320_150320_PurchasedMononuc_brpfraction1_DNAsearch	10298	1765.09	732.617	6.78215	3	YRPGTVALR.[1163.2399601288]	sp|P68431|H31_HUMAN, sp|P84243|H33_HUMAN, sp|Q71DI3|H32_HUMAN	0.717596	T	ATTT-H1O3P1
LWelp_MRaabe_130320_150320_PurchasedMononuc_brpfraction12_DNAsearch	10314	1752.37	724.613	5.14957	3	YRPGTVALR.[1139.2287271288]	sp|P68431|H31_HUMAN, sp|P84243|H33_HUMAN, sp|Q71DI3|H32_HUMAN	0.802036	T	CTTT-H1O3P1
LWelp_MRaabe_130320_150320_PurchasedMononuc_input_DNAsearch	10323	1562.73	946.399	3.69076	2	YRPGTVALR.[859.1939202241]	sp|P68431|H31_HUMAN, sp|P84243|H33_HUMAN, sp|Q71DI3|H32_HUMAN	0.819815	T	ATT-H1O3P1
LWelp_MRaabe_130320_150320_PurchasedMononuc_brpfraction12_DNAsearch	10345	1756.53	732.617	8.7443	3	YRPGTVALR.[1163.2399601288]	sp|P68431|H31_HUMAN, sp|P84243|H33_HUMAN, sp|Q71DI3|H32_HUMAN	1.04295	T	ATTT-H1O3P1
LWelp_MRaabe_130320_150320_PurchasedMononuc_brpfraction3_DNAsearch	10379	1721.35	941.893	5.04802	2	YRPGTVALR.[850.182353256]	sp|P68431|H31_HUMAN, sp|P84243|H33_HUMAN, sp|Q71DI3|H32_HUMAN	0.824206	T	TTT-H1O3P1
LWelp_MRaabe_130320_150320_PurchasedMononuc_brpfraction3_DNAsearch	10380	1721.48	628.264	3.678	3	YRPGTVALR.[850.182353256]	sp|P68431|H31_HUMAN, sp|P84243|H33_HUMAN, sp|Q71DI3|H32_HUMAN	0.823766	T	TTT-H1O3P1
LWelp_MRaabe_130320_150320_PurchasedMononuc_brpfraction1_DNAsearch	10392	1778.04	553.571	11.251	3	YRPGTVALR.[626.1026448732]	sp|P68431|H31_HUMAN, sp|P84243|H33_HUMAN, sp|Q71DI3|H32_HUMAN	1.14911	T	TT
LWelp_MRaabe_130320_150320_PurchasedMononuc_input_DNAsearch	10400	1572.67	945.391	5.68909	2	YRPGTVALR.[857.1782701603]	sp|P68431|H31_HUMAN, sp|P84243|H33_HUMAN, sp|Q71DI3|H32_HUMAN	0.507436	G	GTT-H2O1-H1O3P1
LWelp_MRaabe_130320_150320_PurchasedMononuc_brpfraction1_DNAsearch	10457	1786.89	829.853	3.49129	2	YRPGTVALR.[626.1026448732]	sp|P68431|H31_HUMAN, sp|P84243|H33_HUMAN, sp|Q71DI3|H32_HUMAN	1.19655	T	TT
LWelp_MRaabe_130320_150320_PurchasedMononuc_brpfraction8_DNAsearch	10509	1751.45	1131.39	1.87113	2	ESYSVYVYK.[1124.2290610969]	sp|O60814|H2B1K_HUMAN, sp|P62807|H2B1C_HUMAN, sp|Q93079|H2B1H_HUMAN, sp|Q99879|H2B1M_HUMAN, sp|Q99880|H2B1L_HUMAN	1.59007	T	CCTT-H1O3P1
LWelp_MRaabe_130320_150320_PurchasedMononuc_brpfraction9_DNAsearch	10514	1759.34	986.87	6.74692	2	ESYSVYVYK.[835.1826872241]	sp|O60814|H2B1K_HUMAN, sp|P62807|H2B1C_HUMAN, sp|Q93079|H2B1H_HUMAN, sp|Q99879|H2B1M_HUMAN, sp|Q99880|H2B1L_HUMAN	2.20834	T	CTT-H1O3P1
LWelp_MRaabe_130320_150320_PurchasedMononuc_brpfraction4_DNAsearch	10526	1722.83	941.893	2.05442	2	YRPGTVALR.[850.182353256]	sp|P68431|H31_HUMAN, sp|P84243|H33_HUMAN, sp|Q71DI3|H32_HUMAN	0.677548	T	TTT-H1O3P1
LWelp_MRaabe_130320_150320_PurchasedMononuc_brpfraction9_DNAsearch	10527	1761.09	882.329	6.83926	2	ESYSVYVYK.[626.1026448732]	sp|O60814|H2B1K_HUMAN, sp|P62807|H2B1C_HUMAN, sp|Q93079|H2B1H_HUMAN, sp|Q99879|H2B1M_HUMAN, sp|Q99880|H2B1L_HUMAN	1.47608	T	TT
LWelp_MRaabe_130320_150320_PurchasedMononuc_brpfraction3_DNAsearch	10537	1741.68	523.774	7.95882	2	HLQLAIR.[196.0136767771]	sp|P16104|H2AX_HUMAN, sp|Q16777|H2A2C_HUMAN, sp|Q71UI9|H2AV_HUMAN, sp|Q93077|H2A1C_HUMAN, sp|Q99878|H2A1J_HUMAN	0.524502	A	A-C5H5N5
LWelp_MRaabe_130320_150320_PurchasedMononuc_brpfraction9_DNAsearch	10542	1763.21	658.249	7.38863	3	ESYSVYVYK.[835.1826872241]	sp|O60814|H2B1K_HUMAN, sp|P62807|H2B1C_HUMAN, sp|Q93079|H2B1H_HUMAN, sp|Q99879|H2B1M_HUMAN, sp|Q99880|H2B1L_HUMAN	2.01567	T	CTT-H1O3P1
LWelp_MRaabe_130320_150320_PurchasedMononuc_brpfraction10_DNAsearch	10547	1743.39	967.38	16.841	3	NDTKEDVFVHQTAIK.[1155.2249780012]	sp|P16989|YBOX3_HUMAN, sp|P67809|YBOX1_HUMAN	5.0376	A	ATTA-H3N1-H1O3P1
LWelp_MRaabe_130320_150320_PurchasedMononuc_brpfraction8_DNAsearch	10552	1757.99	754.598	6.66585	3	ESYSVYVYK.[1124.2290610969]	sp|O60814|H2B1K_HUMAN, sp|P62807|H2B1C_HUMAN, sp|Q93079|H2B1H_HUMAN, sp|Q99879|H2B1M_HUMAN, sp|Q99880|H2B1L_HUMAN	1.23797	T	CCTT-H1O3P1
LWelp_MRaabe_130320_150320_PurchasedMononuc_input_DNAsearch	10569	1594.57	934.394	5.38791	2	YRPGTVALR.[835.1826872241]	sp|P68431|H31_HUMAN, sp|P84243|H33_HUMAN, sp|Q71DI3|H32_HUMAN	1.49687	T	CTT-H1O3P1
LWelp_MRaabe_130320_150320_PurchasedMononuc_brpfraction4_DNAsearch	10602	1733.44	523.774	7.78732	2	HLQLAIR.[196.0136767771]	sp|P16104|H2AX_HUMAN, sp|Q16777|H2A2C_HUMAN, sp|Q71UI9|H2AV_HUMAN, sp|Q93077|H2A1C_HUMAN, sp|Q99878|H2A1J_HUMAN	0.705224	A	A-C5H5N5
LWelp_MRaabe_130320_150320_PurchasedMononuc_input_DNAsearch	10623	1601.83	1061.43	29.4635	2	EDVFVHQTAIK.[835.1826872241]	sp|P16989|YBOX3_HUMAN, sp|P67809|YBOX1_HUMAN	2.70916	T	CTT-H1O3P1
LWelp_MRaabe_130320_150320_PurchasedMononuc_brpfraction3_DNAsearch	10627	1753.74	523.774	8.47612	2	HLQLAIR.[196.0136767771]	sp|P16104|H2AX_HUMAN, sp|Q16777|H2A2C_HUMAN, sp|Q71UI9|H2AV_HUMAN, sp|Q93077|H2A1C_HUMAN, sp|Q99878|H2A1J_HUMAN	1.44114	A	A-C5H5N5
LWelp_MRaabe_130320_150320_PurchasedMononuc_brpfraction10_DNAsearch	10632	1754.98	986.872	6.62041	2	ESYSVYVYK.[835.1826872241]	sp|O60814|H2B1K_HUMAN, sp|P62807|H2B1C_HUMAN, sp|Q93079|H2B1H_HUMAN, sp|Q99879|H2B1M_HUMAN, sp|Q99880|H2B1L_HUMAN	3.83152	T	CTT-H1O3P1
LWelp_MRaabe_130320_150320_PurchasedMononuc_input_DNAsearch	10649	1605.27	842.355	6.82822	2	YRPGTVALR.[651.1091268413]	sp|P68431|H31_HUMAN, sp|P84243|H33_HUMAN, sp|Q71DI3|H32_HUMAN	0.532573	T	GT
LWelp_MRaabe_130320_150320_PurchasedMononuc_brpfraction10_DNAsearch	10656	1758.37	658.251	8.15295	3	ESYSVYVYK.[835.1826872241]	sp|O60814|H2B1K_HUMAN, sp|P62807|H2B1C_HUMAN, sp|Q93079|H2B1H_HUMAN, sp|Q99879|H2B1M_HUMAN, sp|Q99880|H2B1L_HUMAN	4.19584	T	CTT-H1O3P1
LWelp_MRaabe_130320_150320_PurchasedMononuc_brpfraction8_DNAsearch	10669	1775.44	732.615	5.78455	3	EDVFVHQTAIK.[909.1609196822]	sp|P16989|YBOX3_HUMAN, sp|P67809|YBOX1_HUMAN	1.85832	C	ACC
LWelp_MRaabe_130320_150320_PurchasedMononuc_brpfraction8_DNAsearch	10676	1776.84	886.835	2.59142	2	ESYSVYVYK.[635.1142118413]	sp|O60814|H2B1K_HUMAN, sp|P62807|H2B1C_HUMAN, sp|Q93079|H2B1H_HUMAN, sp|Q99879|H2B1M_HUMAN, sp|Q99880|H2B1L_HUMAN	1.32087	T	AT
LWelp_MRaabe_130320_150320_PurchasedMononuc_brpfraction10_DNAsearch	10689	1762.98	1068.93	27.7635	2	EDVFVHQTAIK.[850.182353256]	sp|P16989|YBOX3_HUMAN, sp|P67809|YBOX1_HUMAN	2.29654	T	TTT-H1O3P1
LWelp_MRaabe_130320_150320_PurchasedMononuc_brpfraction10_DNAsearch	10696	1763.86	713.627	36.5844	3	EDVFVHQTAIK.[851.1789380965]	sp|P16989|YBOX3_HUMAN, sp|P67809|YBOX1_HUMAN	473.102	T	ATA-H3N1-H1O3P1
LWelp_MRaabe_130320_150320_PurchasedMononuc_brpfraction4_DNAsearch	10698	1746.79	523.774	7.82238	2	HLQLAIR.[196.0136767771]	sp|P16104|H2AX_HUMAN, sp|Q16777|H2A2C_HUMAN, sp|Q71UI9|H2AV_HUMAN, sp|Q93077|H2A1C_HUMAN, sp|Q99878|H2A1J_HUMAN	1.85586	A	A-C5H5N5
LWelp_MRaabe_130320_150320_PurchasedMononuc_brpfraction1_DNAsearch	10733	1825.52	742.79	6.01378	2	ILFNK.[850.182353256]	sp|P26599|PTBP1_HUMAN	0.878993	T	TTT-H1O3P1
LWelp_MRaabe_130320_150320_PurchasedMononuc_input_DNAsearch	10741	1617.91	829.854	3.58298	2	YRPGTVALR.[626.1026448732]	sp|P68431|H31_HUMAN, sp|P84243|H33_HUMAN, sp|Q71DI3|H32_HUMAN	1.31634	T	TT
LWelp_MRaabe_130320_150320_PurchasedMononuc_brpfraction8_DNAsearch	10746	1787.36	886.835	11.5026	2	ESYSVYVYK.[635.1142118413]	sp|O60814|H2B1K_HUMAN, sp|P62807|H2B1C_HUMAN, sp|Q93079|H2B1H_HUMAN, sp|Q99879|H2B1M_HUMAN, sp|Q99880|H2B1L_HUMAN	1.26168	T	AT
LWelp_MRaabe_130320_150320_PurchasedMononuc_brpfraction1_DNAsearch	10788	1833.03	688.298	10.9787	3	YQKSTELLIR.[812.1680390646]	sp|P68431|H31_HUMAN, sp|P84243|H33_HUMAN, sp|Q71DI3|H32_HUMAN	0.57518	C	ACC-H3N1-H1O3P1
LWelp_MRaabe_130320_150320_PurchasedMononuc_input_DNAsearch	10809	1627.26	934.395	3.40808	2	YRPGTVALR.[835.1826872241]	sp|P68431|H31_HUMAN, sp|P84243|H33_HUMAN, sp|Q71DI3|H32_HUMAN	2.92577	T	CTT-H1O3P1
LWelp_MRaabe_130320_150320_PurchasedMononuc_brpfraction1_DNAsearch	10816	1836.88	742.791	5.98508	2	ILFNK.[850.182353256]	sp|P26599|PTBP1_HUMAN	0.423382	T	TTT-H1O3P1
LWelp_MRaabe_130320_150320_PurchasedMononuc_brpfraction10_DNAsearch	10877	1788.93	666.252	5.72596	3	ESYSVYVYK.[859.1939202241]	sp|O60814|H2B1K_HUMAN, sp|P62807|H2B1C_HUMAN, sp|Q93079|H2B1H_HUMAN, sp|Q99879|H2B1M_HUMAN, sp|Q99880|H2B1L_HUMAN	1.26183	T	ATT-H1O3P1
LWelp_MRaabe_130320_150320_PurchasedMononuc_brpfraction9_DNAsearch	10878	1810.01	730.306	4.03623	2	ESYSVYVYK.[322.0566049685]	sp|O60814|H2B1K_HUMAN, sp|P62807|H2B1C_HUMAN, sp|Q93079|H2B1H_HUMAN, sp|Q99879|H2B1M_HUMAN, sp|Q99880|H2B1L_HUMAN	1.30239	T	T
LWelp_MRaabe_130320_150320_PurchasedMononuc_brpfraction11_DNAsearch	10930	1835.52	737.949	6.76606	3	YRPGTVALR.[1179.2348751288]	sp|P68431|H31_HUMAN, sp|P84243|H33_HUMAN, sp|Q71DI3|H32_HUMAN	1.26122	T	GTTT-H1O3P1
LWelp_MRaabe_130320_150320_PurchasedMononuc_brpfraction9_DNAsearch	10944	1819.4	730.306	3.03346	2	ESYSVYVYK.[322.0566049685]	sp|O60814|H2B1K_HUMAN, sp|P62807|H2B1C_HUMAN, sp|Q93079|H2B1H_HUMAN, sp|Q99879|H2B1M_HUMAN, sp|Q99880|H2B1L_HUMAN	1.67373	T	T
LWelp_MRaabe_130320_150320_PurchasedMononuc_brpfraction11_DNAsearch	10944	1837.49	1106.42	2.013	2	YRPGTVALR.[1179.2348751288]	sp|P68431|H31_HUMAN, sp|P84243|H33_HUMAN, sp|Q71DI3|H32_HUMAN	1.26179	T	GTTT-H1O3P1
LWelp_MRaabe_130320_150320_PurchasedMononuc_brpfraction12_DNAsearch	10954	1840.6	737.949	6.74734	3	YRPGTVALR.[1179.2348751288]	sp|P68431|H31_HUMAN, sp|P84243|H33_HUMAN, sp|Q71DI3|H32_HUMAN	0.753095	T	GTTT-H1O3P1
LWelp_MRaabe_130320_150320_PurchasedMononuc_brpfraction1_DNAsearch	10956	1856.39	688.298	8.94333	3	YQKSTELLIR.[812.1680390646]	sp|P68431|H31_HUMAN, sp|P84243|H33_HUMAN, sp|Q71DI3|H32_HUMAN	0.381862	C	ACC-H3N1-H1O3P1
LWelp_MRaabe_130320_150320_PurchasedMononuc_brpfraction9_DNAsearch	10962	1821.96	754.804	9.06714	2	NCLALADDK.[546.1363133513]	sp|O75367|H2AY_HUMAN	2.01831	T	TT-H1O3P1
LWelp_MRaabe_130320_150320_PurchasedMononuc_brpfraction10_DNAsearch	10994	1805.29	986.87	7.37347	2	ESYSVYVYK.[835.1826872241]	sp|O60814|H2B1K_HUMAN, sp|P62807|H2B1C_HUMAN, sp|Q93079|H2B1H_HUMAN, sp|Q99879|H2B1M_HUMAN, sp|Q99880|H2B1L_HUMAN	1.99971	T	CTT-H1O3P1
LWelp_MRaabe_130320_150320_PurchasedMononuc_input_DNAsearch	11006	1653.85	767.306	8.69509	2	NCLALADDK.[571.1427953194]	sp|O75367|H2AY_HUMAN	0.404555	T	GT-H1O3P1
LWelp_MRaabe_130320_150320_PurchasedMononuc_brpfraction11_DNAsearch	11006	1846.11	737.949	10.8104	3	YRPGTVALR.[1179.2348751288]	sp|P68431|H31_HUMAN, sp|P84243|H33_HUMAN, sp|Q71DI3|H32_HUMAN	0.942879	T	GTTT-H1O3P1
LWelp_MRaabe_130320_150320_PurchasedMononuc_input_DNAsearch	11025	1656.58	1086.42	5.12852	2	YRPGTVALR.[1139.2287271288]	sp|P68431|H31_HUMAN, sp|P84243|H33_HUMAN, sp|Q71DI3|H32_HUMAN	1.65309	T	CTTT-H1O3P1
LWelp_MRaabe_130320_150320_PurchasedMononuc_brpfraction10_DNAsearch	11026	1809.77	658.249	3.97973	3	ESYSVYVYK.[835.1826872241]	sp|O60814|H2B1K_HUMAN, sp|P62807|H2B1C_HUMAN, sp|Q93079|H2B1H_HUMAN, sp|Q99879|H2B1M_HUMAN, sp|Q99880|H2B1L_HUMAN	2.0691	T	CTT-H1O3P1
LWelp_MRaabe_130320_150320_PurchasedMononuc_brpfraction3_DNAsearch	11027	1807.12	941.893	4.99594	2	YRPGTVALR.[850.182353256]	sp|P68431|H31_HUMAN, sp|P84243|H33_HUMAN, sp|Q71DI3|H32_HUMAN	0.905063	T	TTT-H1O3P1
LWelp_MRaabe_130320_150320_PurchasedMononuc_brpfraction8_DNAsearch	11030	1828.33	1006.88	9.65966	2	QVHPDTGISSK.[843.1626200965]	sp|O60814|H2B1K_HUMAN, sp|P06899|H2B1J_HUMAN, sp|P23527|H2B1O_HUMAN, sp|P62807|H2B1C_HUMAN, sp|Q93079|H2B1H_HUMAN, sp|Q96A08|H2B1A_HUMAN, sp|Q99879|H2B1M_HUMAN, sp|Q99880|H2B1L_HUMAN	492.566	C	CTG-H3N1-H1O3P1
LWelp_MRaabe_130320_150320_PurchasedMononuc_brpfraction12_DNAsearch	11043	1852.98	737.949	8.70574	3	YRPGTVALR.[1179.2348751288]	sp|P68431|H31_HUMAN, sp|P84243|H33_HUMAN, sp|Q71DI3|H32_HUMAN	1.84403	T	GTTT-H1O3P1
LWelp_MRaabe_130320_150320_PurchasedMononuc_brpfraction11_DNAsearch	11059	1853.38	895.827	10.2929	2	NGYGFINR.[850.182353256]	sp|P16989|YBOX3_HUMAN, sp|P67809|YBOX1_HUMAN	0.125507	T	TTT-H1O3P1
LWelp_MRaabe_130320_150320_PurchasedMononuc_brpfraction8_DNAsearch	11075	1835.34	671.254	7.3847	3	QVHPDTGISSK.[843.1626200965]	sp|O60814|H2B1K_HUMAN, sp|P06899|H2B1J_HUMAN, sp|P23527|H2B1O_HUMAN, sp|P62807|H2B1C_HUMAN, sp|Q93079|H2B1H_HUMAN, sp|Q96A08|H2B1A_HUMAN, sp|Q99879|H2B1M_HUMAN, sp|Q99880|H2B1L_HUMAN	5.27297	C	CTG-H3N1-H1O3P1
LWelp_MRaabe_130320_150320_PurchasedMononuc_brpfraction3_DNAsearch	11076	1813.66	622.595	3.72269	3	YRPGTVALR.[832.1717881922]	sp|P68431|H31_HUMAN, sp|P84243|H33_HUMAN, sp|Q71DI3|H32_HUMAN	536.895	T	TTT-H2O1-H1O3P1
LWelp_MRaabe_130320_150320_PurchasedMononuc_brpfraction11_DNAsearch	11082	1856.67	737.948	8.76593	3	YRPGTVALR.[1179.2348751288]	sp|P68431|H31_HUMAN, sp|P84243|H33_HUMAN, sp|Q71DI3|H32_HUMAN	0.0746025	T	GTTT-H1O3P1
LWelp_MRaabe_130320_150320_PurchasedMononuc_brpfraction11_DNAsearch	11084	1856.94	737.948	13.0347	3	YRPGTVALR.[1179.2348751288]	sp|P68431|H31_HUMAN, sp|P84243|H33_HUMAN, sp|Q71DI3|H32_HUMAN	0.256035	T	GTTT-H1O3P1
LWelp_MRaabe_130320_150320_PurchasedMononuc_input_DNAsearch	11086	1665.14	954.397	5.16464	2	YRPGTVALR.[875.1888352241]	sp|P68431|H31_HUMAN, sp|P84243|H33_HUMAN, sp|Q71DI3|H32_HUMAN	2.05972	T	GTT-H1O3P1
LWelp_MRaabe_130320_150320_PurchasedMononuc_brpfraction10_DNAsearch	11101	1820.07	986.869	4.06243	2	ESYSVYVYK.[835.1826872241]	sp|O60814|H2B1K_HUMAN, sp|P62807|H2B1C_HUMAN, sp|Q93079|H2B1H_HUMAN, sp|Q99879|H2B1M_HUMAN, sp|Q99880|H2B1L_HUMAN	0.690274	T	CTT-H1O3P1
LWelp_MRaabe_130320_150320_PurchasedMononuc_brpfraction12_DNAsearch	11107	1861.9	986.87	13.785	2	ESYSVYVYK.[835.1826872241]	sp|O60814|H2B1K_HUMAN, sp|P62807|H2B1C_HUMAN, sp|Q93079|H2B1H_HUMAN, sp|Q99879|H2B1M_HUMAN, sp|Q99880|H2B1L_HUMAN	1.97885	T	CTT-H1O3P1
LWelp_MRaabe_130320_150320_PurchasedMononuc_brpfraction8_DNAsearch	11110	1840.33	1006.38	9.8378	2	QVHPDTGISSK.[843.1626200965]	sp|O60814|H2B1K_HUMAN, sp|P06899|H2B1J_HUMAN, sp|P23527|H2B1O_HUMAN, sp|P62807|H2B1C_HUMAN, sp|Q93079|H2B1H_HUMAN, sp|Q96A08|H2B1A_HUMAN, sp|Q99879|H2B1M_HUMAN, sp|Q99880|H2B1L_HUMAN	4.73542	C	CTG-H3N1-H1O3P1
LWelp_MRaabe_130320_150320_PurchasedMononuc_brpfraction3_DNAsearch	11120	1819.38	941.894	5.0299	2	YRPGTVALR.[850.182353256]	sp|P68431|H31_HUMAN, sp|P84243|H33_HUMAN, sp|Q71DI3|H32_HUMAN	1.96767	T	TTT-H1O3P1
LWelp_MRaabe_130320_150320_PurchasedMononuc_input_DNAsearch	11131	1671.23	829.854	5.10941	2	YRPGTVALR.[626.1026448732]	sp|P68431|H31_HUMAN, sp|P84243|H33_HUMAN, sp|Q71DI3|H32_HUMAN	1.43684	T	TT
LWelp_MRaabe_130320_150320_PurchasedMononuc_brpfraction12_DNAsearch	11134	1865.67	737.949	6.72563	3	YRPGTVALR.[1179.2348751288]	sp|P68431|H31_HUMAN, sp|P84243|H33_HUMAN, sp|Q71DI3|H32_HUMAN	1.24254	T	GTTT-H1O3P1
LWelp_MRaabe_130320_150320_PurchasedMononuc_brpfraction11_DNAsearch	11162	1867.85	895.827	8.40915	2	NGYGFINR.[850.182353256]	sp|P16989|YBOX3_HUMAN, sp|P67809|YBOX1_HUMAN	0.906908	T	TTT-H1O3P1
LWelp_MRaabe_130320_150320_PurchasedMononuc_input_DNAsearch	11181	1677.94	946.401	3.40099	2	YRPGTVALR.[859.1939202241]	sp|P68431|H31_HUMAN, sp|P84243|H33_HUMAN, sp|Q71DI3|H32_HUMAN	2.69753	T	ATT-H1O3P1
LWelp_MRaabe_130320_150320_PurchasedMononuc_brpfraction12_DNAsearch	11187	1872.85	655.583	5.05713	3	YRPGTVALR.[931.1452696184]	sp|P68431|H31_HUMAN, sp|P84243|H33_HUMAN, sp|Q71DI3|H32_HUMAN	506.108	T	ATA-H3N1
LWelp_MRaabe_130320_150320_PurchasedMononuc_input_DNAsearch	11188	1678.88	941.894	4.34907	2	YRPGTVALR.[850.182353256]	sp|P68431|H31_HUMAN, sp|P84243|H33_HUMAN, sp|Q71DI3|H32_HUMAN	2.14991	T	TTT-H1O3P1
LWelp_MRaabe_130320_150320_PurchasedMononuc_brpfraction11_DNAsearch	11199	1873.16	729.613	5.57471	3	YRPGTVALR.[1154.2283931607]	sp|P68431|H31_HUMAN, sp|P84243|H33_HUMAN, sp|Q71DI3|H32_HUMAN	1.20103	T	TTTT-H1O3P1
LWelp_MRaabe_130320_150320_PurchasedMononuc_input_DNAsearch	11206	1681.18	732.279	5.20121	3	YRPGTVALR.[1161.224310065]	sp|P68431|H31_HUMAN, sp|P84243|H33_HUMAN, sp|Q71DI3|H32_HUMAN	456.338	T	GTTT-H2O1-H1O3P1
LWelp_MRaabe_130320_150320_PurchasedMononuc_input_DNAsearch	11211	1681.97	829.854	5.97343	2	YRPGTVALR.[626.1026448732]	sp|P68431|H31_HUMAN, sp|P84243|H33_HUMAN, sp|Q71DI3|H32_HUMAN	1.87973	T	TT
LWelp_MRaabe_130320_150320_PurchasedMononuc_brpfraction10_DNAsearch	11224	1837.32	737.948	8.76496	3	YRPGTVALR.[1179.2348751288]	sp|P68431|H31_HUMAN, sp|P84243|H33_HUMAN, sp|Q71DI3|H32_HUMAN	0.551974	T	GTTT-H1O3P1
LWelp_MRaabe_130320_150320_PurchasedMononuc_brpfraction11_DNAsearch	11244	1880.1	1093.92	5.21794	2	YRPGTVALR.[1154.2283931607]	sp|P68431|H31_HUMAN, sp|P84243|H33_HUMAN, sp|Q71DI3|H32_HUMAN	1.52297	T	TTTT-H1O3P1
LWelp_MRaabe_130320_150320_PurchasedMononuc_brpfraction9_DNAsearch	11261	1864.54	730.307	5.49186	2	ESYSVYVYK.[322.0566049685]	sp|O60814|H2B1K_HUMAN, sp|P62807|H2B1C_HUMAN, sp|Q93079|H2B1H_HUMAN, sp|Q99879|H2B1M_HUMAN, sp|Q99880|H2B1L_HUMAN	2.15385	T	T
LWelp_MRaabe_130320_150320_PurchasedMononuc_brpfraction10_DNAsearch	11263	1842.72	895.826	6.24089	2	NGYGFINR.[850.182353256]	sp|P16989|YBOX3_HUMAN, sp|P67809|YBOX1_HUMAN	0.209379	T	TTT-H1O3P1
LWelp_MRaabe_130320_150320_PurchasedMononuc_brpfraction11_DNAsearch	11270	1883.88	729.613	11.2594	3	YRPGTVALR.[1154.2283931607]	sp|P68431|H31_HUMAN, sp|P84243|H33_HUMAN, sp|Q71DI3|H32_HUMAN	0.392895	T	TTTT-H1O3P1
LWelp_MRaabe_130320_150320_PurchasedMononuc_brpfraction10_DNAsearch	11272	1844.02	986.871	6.45188	2	ESYSVYVYK.[835.1826872241]	sp|O60814|H2B1K_HUMAN, sp|P62807|H2B1C_HUMAN, sp|Q93079|H2B1H_HUMAN, sp|Q99879|H2B1M_HUMAN, sp|Q99880|H2B1L_HUMAN	3.07835	T	CTT-H1O3P1
LWelp_MRaabe_130320_150320_PurchasedMononuc_input_DNAsearch	11272	1690.52	954.397	5.22201	2	YRPGTVALR.[875.1888352241]	sp|P68431|H31_HUMAN, sp|P84243|H33_HUMAN, sp|Q71DI3|H32_HUMAN	1.87974	T	GTT-H1O3P1
LWelp_MRaabe_130320_150320_PurchasedMononuc_input_DNAsearch	11274	1690.79	941.894	5.70962	2	YRPGTVALR.[850.182353256]	sp|P68431|H31_HUMAN, sp|P84243|H33_HUMAN, sp|Q71DI3|H32_HUMAN	2.12994	T	TTT-H1O3P1
LWelp_MRaabe_130320_150320_PurchasedMononuc_input_DNAsearch	11304	1694.94	1086.42	2.07517	2	YRPGTVALR.[1139.2287271288]	sp|P68431|H31_HUMAN, sp|P84243|H33_HUMAN, sp|Q71DI3|H32_HUMAN	1.50724	T	CTTT-H1O3P1
LWelp_MRaabe_130320_150320_PurchasedMononuc_input_DNAsearch	11307	1695.35	724.615	5.03963	3	YRPGTVALR.[1139.2287271288]	sp|P68431|H31_HUMAN, sp|P84243|H33_HUMAN, sp|Q71DI3|H32_HUMAN	3.48409	T	CTTT-H1O3P1
LWelp_MRaabe_130320_150320_PurchasedMononuc_brpfraction11_DNAsearch	11308	1889.23	1093.92	3.52932	2	YRPGTVALR.[1154.2283931607]	sp|P68431|H31_HUMAN, sp|P84243|H33_HUMAN, sp|Q71DI3|H32_HUMAN	2.8312	T	TTTT-H1O3P1
LWelp_MRaabe_130320_150320_PurchasedMononuc_brpfraction9_DNAsearch	11320	1873.93	730.306	8.96046	2	ESYSVYVYK.[322.0566049685]	sp|O60814|H2B1K_HUMAN, sp|P62807|H2B1C_HUMAN, sp|Q93079|H2B1H_HUMAN, sp|Q99879|H2B1M_HUMAN, sp|Q99880|H2B1L_HUMAN	1.1333	T	T
LWelp_MRaabe_130320_150320_PurchasedMononuc_brpfraction11_DNAsearch	11346	1894.7	729.614	5.44883	3	YRPGTVALR.[1154.2283931607]	sp|P68431|H31_HUMAN, sp|P84243|H33_HUMAN, sp|Q71DI3|H32_HUMAN	1.23618	T	TTTT-H1O3P1
LWelp_MRaabe_130320_150320_PurchasedMononuc_brpfraction8_DNAsearch	11348	1873.5	1028.43	15.224	2	NQDATVYVGGLDEK.[546.1363133513]	sp|Q15427|SF3B4_HUMAN	488.102	T	TT-H1O3P1
LWelp_MRaabe_130320_150320_PurchasedMononuc_brpfraction10_DNAsearch	11367	1856.84	986.869	5.58085	2	ESYSVYVYK.[835.1826872241]	sp|O60814|H2B1K_HUMAN, sp|P62807|H2B1C_HUMAN, sp|Q93079|H2B1H_HUMAN, sp|Q99879|H2B1M_HUMAN, sp|Q99880|H2B1L_HUMAN	1.36661	T	CTT-H1O3P1
LWelp_MRaabe_130320_150320_PurchasedMononuc_input_DNAsearch	11372	1704.39	1003.38	9.71417	2	ESYSVYVYK.[868.2054871922]	sp|O60814|H2B1K_HUMAN, sp|P62807|H2B1C_HUMAN, sp|Q93079|H2B1H_HUMAN, sp|Q99879|H2B1M_HUMAN, sp|Q99880|H2B1L_HUMAN	2.52282	T	AAT-H1O3P1
LWelp_MRaabe_130320_150320_PurchasedMononuc_brpfraction12_DNAsearch	11375	1899.05	666.253	10.0497	3	ESYSVYVYK.[859.1939202241]	sp|O60814|H2B1K_HUMAN, sp|P62807|H2B1C_HUMAN, sp|Q93079|H2B1H_HUMAN, sp|Q99879|H2B1M_HUMAN, sp|Q99880|H2B1L_HUMAN	1.81468	T	ATT-H1O3P1
LWelp_MRaabe_130320_150320_PurchasedMononuc_brpfraction12_DNAsearch	11396	1902	1093.92	1.39478	2	YRPGTVALR.[1154.2283931607]	sp|P68431|H31_HUMAN, sp|P84243|H33_HUMAN, sp|Q71DI3|H32_HUMAN	454.683	T	TTTT-H1O3P1
LWelp_MRaabe_130320_150320_PurchasedMononuc_brpfraction2_DNAsearch	11397	2087.03	804.828	8.76565	2	LFVGGIK.[875.1888352241]	sp|P22626|ROA2_HUMAN	-0.374037	T	GTT-H1O3P1
LWelp_MRaabe_130320_150320_PurchasedMononuc_brpfraction10_DNAsearch	11398	1860.9	998.875	6.6717	2	ESYSVYVYK.[859.1939202241]	sp|O60814|H2B1K_HUMAN, sp|P62807|H2B1C_HUMAN, sp|Q93079|H2B1H_HUMAN, sp|Q99879|H2B1M_HUMAN, sp|Q99880|H2B1L_HUMAN	1.13984	T	ATT-H1O3P1
LWelp_MRaabe_130320_150320_PurchasedMononuc_brpfraction12_DNAsearch	11452	1909.65	729.613	9.32647	3	YRPGTVALR.[1154.2283931607]	sp|P68431|H31_HUMAN, sp|P84243|H33_HUMAN, sp|Q71DI3|H32_HUMAN	0.804072	T	TTTT-H1O3P1
LWelp_MRaabe_130320_150320_PurchasedMononuc_brpfraction10_DNAsearch	11482	1872.57	1094.42	3.69174	2	YRPGTVALR.[1155.2249780012]	sp|P68431|H31_HUMAN, sp|P84243|H33_HUMAN, sp|Q71DI3|H32_HUMAN	5.32322	T	ATTA-H3N1-H1O3P1
LWelp_MRaabe_130320_150320_PurchasedMononuc_brpfraction10_DNAsearch	11491	1873.75	998.875	7.33455	2	ESYSVYVYK.[859.1939202241]	sp|O60814|H2B1K_HUMAN, sp|P62807|H2B1C_HUMAN, sp|Q93079|H2B1H_HUMAN, sp|Q99879|H2B1M_HUMAN, sp|Q99880|H2B1L_HUMAN	1.45373	T	ATT-H1O3P1
LWelp_MRaabe_130320_150320_PurchasedMononuc_brpfraction12_DNAsearch	11530	1920.76	729.614	5.51154	3	YRPGTVALR.[1154.2283931607]	sp|P68431|H31_HUMAN, sp|P84243|H33_HUMAN, sp|Q71DI3|H32_HUMAN	1.45558	T	TTTT-H1O3P1
LWelp_MRaabe_130320_150320_PurchasedMononuc_input_DNAsearch	11544	1727.94	1098.42	5.15244	2	YRPGTVALR.[1163.2399601288]	sp|P68431|H31_HUMAN, sp|P84243|H33_HUMAN, sp|Q71DI3|H32_HUMAN	2.81371	T	ATTT-H1O3P1
LWelp_MRaabe_130320_150320_PurchasedMononuc_input_DNAsearch	11546	1728.22	1003.38	2.56967	2	ESYSVYVYK.[868.2054871922]	sp|O60814|H2B1K_HUMAN, sp|P62807|H2B1C_HUMAN, sp|Q93079|H2B1H_HUMAN, sp|Q99879|H2B1M_HUMAN, sp|Q99880|H2B1L_HUMAN	0.934658	T	AAT-H1O3P1
LWelp_MRaabe_130320_150320_PurchasedMononuc_brpfraction10_DNAsearch	11552	1882.2	1093.92	3.65825	2	YRPGTVALR.[1154.2283931607]	sp|P68431|H31_HUMAN, sp|P84243|H33_HUMAN, sp|Q71DI3|H32_HUMAN	1.94878	T	TTTT-H1O3P1
LWelp_MRaabe_130320_150320_PurchasedMononuc_brpfraction10_DNAsearch	11553	1882.31	986.87	6.68236	2	ESYSVYVYK.[835.1826872241]	sp|O60814|H2B1K_HUMAN, sp|P62807|H2B1C_HUMAN, sp|Q93079|H2B1H_HUMAN, sp|Q99879|H2B1M_HUMAN, sp|Q99880|H2B1L_HUMAN	2.08735	T	CTT-H1O3P1
LWelp_MRaabe_130320_150320_PurchasedMononuc_brpfraction12_DNAsearch	11556	1924.39	1093.92	5.04475	2	YRPGTVALR.[1154.2283931607]	sp|P68431|H31_HUMAN, sp|P84243|H33_HUMAN, sp|Q71DI3|H32_HUMAN	2.53834	T	TTTT-H1O3P1
LWelp_MRaabe_130320_150320_PurchasedMononuc_brpfraction10_DNAsearch	11572	1884.96	998.876	6.65575	2	ESYSVYVYK.[859.1939202241]	sp|O60814|H2B1K_HUMAN, sp|P62807|H2B1C_HUMAN, sp|Q93079|H2B1H_HUMAN, sp|Q99879|H2B1M_HUMAN, sp|Q99880|H2B1L_HUMAN	1.92879	T	ATT-H1O3P1
LWelp_MRaabe_130320_150320_PurchasedMononuc_input_DNAsearch	11576	1732.35	941.895	5.30059	2	YRPGTVALR.[850.182353256]	sp|P68431|H31_HUMAN, sp|P84243|H33_HUMAN, sp|Q71DI3|H32_HUMAN	2.38681	T	TTT-H1O3P1
LWelp_MRaabe_130320_150320_PurchasedMononuc_brpfraction12_DNAsearch	11577	1927.34	735.618	3.75232	3	YRPGTVALR.[1172.2515270969]	sp|P68431|H31_HUMAN, sp|P84243|H33_HUMAN, sp|Q71DI3|H32_HUMAN	2.48136	T	AATT-H1O3P1
LWelp_MRaabe_130320_150320_PurchasedMononuc_brpfraction2_DNAsearch	11578	2116.63	963.396	6.89721	2	YRPGTVALR.[892.1803350646]	sp|P68431|H31_HUMAN, sp|P84243|H33_HUMAN, sp|Q71DI3|H32_HUMAN	524.434	G	AGG-H3N1-H1O3P1
LWelp_MRaabe_130320_150320_PurchasedMononuc_brpfraction10_DNAsearch	11580	1886.04	729.614	3.89452	3	YRPGTVALR.[1154.2283931607]	sp|P68431|H31_HUMAN, sp|P84243|H33_HUMAN, sp|Q71DI3|H32_HUMAN	1.38919	T	TTTT-H1O3P1
LWelp_MRaabe_130320_150320_PurchasedMononuc_brpfraction10_DNAsearch	11594	1887.98	1092.41	15.5677	2	GYAFVQYSNER.[850.182353256]	sp|Q9UKM9|RALY_HUMAN	1.9325	T	TTT-H1O3P1
LWelp_MRaabe_130320_150320_PurchasedMononuc_brpfraction12_DNAsearch	11599	1930.48	737.949	6.79313	3	YRPGTVALR.[1179.2348751288]	sp|P68431|H31_HUMAN, sp|P84243|H33_HUMAN, sp|Q71DI3|H32_HUMAN	0.837001	T	GTTT-H1O3P1
LWelp_MRaabe_130320_150320_PurchasedMononuc_brpfraction12_DNAsearch	11630	1934.83	1093.92	4.93624	2	YRPGTVALR.[1154.2283931607]	sp|P68431|H31_HUMAN, sp|P84243|H33_HUMAN, sp|Q71DI3|H32_HUMAN	2.10419	T	TTTT-H1O3P1
LWelp_MRaabe_130320_150320_PurchasedMononuc_input_DNAsearch	11634	1740.35	1098.42	5.11014	2	YRPGTVALR.[1163.2399601288]	sp|P68431|H31_HUMAN, sp|P84243|H33_HUMAN, sp|Q71DI3|H32_HUMAN	2.67196	T	ATTT-H1O3P1
LWelp_MRaabe_130320_150320_PurchasedMononuc_brpfraction10_DNAsearch	11677	1899.72	1092.41	15.7219	2	GYAFVQYSNER.[850.182353256]	sp|Q9UKM9|RALY_HUMAN	1.80182	T	TTT-H1O3P1
LWelp_MRaabe_130320_150320_PurchasedMononuc_brpfraction12_DNAsearch	11690	1943.33	729.614	10.9391	3	YRPGTVALR.[1154.2283931607]	sp|P68431|H31_HUMAN, sp|P84243|H33_HUMAN, sp|Q71DI3|H32_HUMAN	1.54172	T	TTTT-H1O3P1
LWelp_MRaabe_130320_150320_PurchasedMononuc_brpfraction11_DNAsearch	11712	1946.89	1093.92	2.28524	2	YRPGTVALR.[1154.2283931607]	sp|P68431|H31_HUMAN, sp|P84243|H33_HUMAN, sp|Q71DI3|H32_HUMAN	0.151837	T	TTTT-H1O3P1
LWelp_MRaabe_130320_150320_PurchasedMononuc_brpfraction12_DNAsearch	11721	1947.67	1093.92	6.78042	2	YRPGTVALR.[1154.2283931607]	sp|P68431|H31_HUMAN, sp|P84243|H33_HUMAN, sp|Q71DI3|H32_HUMAN	1.7844	T	TTTT-H1O3P1
LWelp_MRaabe_130320_150320_PurchasedMononuc_input_DNAsearch	11759	1757.54	942.396	5.49374	2	YRPGTVALR.[850.1949221284]	sp|P68431|H31_HUMAN, sp|P84243|H33_HUMAN, sp|Q71DI3|H32_HUMAN	528.458	T	AAT-H2O1-H1O3P1
LWelp_MRaabe_130320_150320_PurchasedMononuc_brpfraction1_DNAsearch	11776	1972.57	729.613	7.07952	3	YRPGTVALR.[1154.2283931607]	sp|P68431|H31_HUMAN, sp|P84243|H33_HUMAN, sp|Q71DI3|H32_HUMAN	0.623782	T	TTTT-H1O3P1
LWelp_MRaabe_130320_150320_PurchasedMononuc_brpfraction1_DNAsearch	11777	1972.7	1093.92	3.46936	2	YRPGTVALR.[1154.2283931607]	sp|P68431|H31_HUMAN, sp|P84243|H33_HUMAN, sp|Q71DI3|H32_HUMAN	0.514155	T	TTTT-H1O3P1
LWelp_MRaabe_130320_150320_PurchasedMononuc_brpfraction8_DNAsearch	11795	1936.89	1138.89	2.66416	2	ESYSVYVYK.[1139.2287271288]	sp|O60814|H2B1K_HUMAN, sp|P62807|H2B1C_HUMAN, sp|Q93079|H2B1H_HUMAN, sp|Q99879|H2B1M_HUMAN, sp|Q99880|H2B1L_HUMAN	0.578727	T	CTTT-H1O3P1
LWelp_MRaabe_130320_150320_PurchasedMononuc_input_DNAsearch	11836	1768.08	986.87	3.28385	2	ESYSVYVYK.[835.1826872241]	sp|O60814|H2B1K_HUMAN, sp|P62807|H2B1C_HUMAN, sp|Q93079|H2B1H_HUMAN, sp|Q99879|H2B1M_HUMAN, sp|Q99880|H2B1L_HUMAN	2.00757	T	CTT-H1O3P1
LWelp_MRaabe_130320_150320_PurchasedMononuc_brpfraction11_DNAsearch	11852	1966.37	1092.41	17.9988	2	GYAFVQYSNER.[850.182353256]	sp|Q9UKM9|RALY_HUMAN	2.74847	T	TTT-H1O3P1
LWelp_MRaabe_130320_150320_PurchasedMononuc_brpfraction11_DNAsearch	11853	1966.5	728.607	16.1023	3	GYAFVQYSNER.[850.182353256]	sp|Q9UKM9|RALY_HUMAN	2.7472	T	TTT-H1O3P1
LWelp_MRaabe_130320_150320_PurchasedMononuc_brpfraction4_DNAsearch	11853	1906.02	531.558	5.97391	3	IFVGGIK.[859.1939202241]	sp|P09651|ROA1_HUMAN, sp|P51991|ROA3_HUMAN	2.84477	T	ATT-H1O3P1
LWelp_MRaabe_130320_150320_PurchasedMononuc_input_DNAsearch	11886	1774.86	829.855	3.67819	2	YRPGTVALR.[626.1026448732]	sp|P68431|H31_HUMAN, sp|P84243|H33_HUMAN, sp|Q71DI3|H32_HUMAN	3.50189	T	TT
LWelp_MRaabe_130320_150320_PurchasedMononuc_input_DNAsearch	11945	1783.04	941.894	6.85793	2	YRPGTVALR.[850.182353256]	sp|P68431|H31_HUMAN, sp|P84243|H33_HUMAN, sp|Q71DI3|H32_HUMAN	2.05775	T	TTT-H1O3P1
LWelp_MRaabe_130320_150320_PurchasedMononuc_brpfraction10_DNAsearch	11989	1943.72	662.921	4.86644	3	ESYSIYVYK.[835.1826872241]	sp|P06899|H2B1J_HUMAN, sp|P23527|H2B1O_HUMAN, sp|Q6DRA6|H2B2D_HUMAN	2.64777	T	CTT-H1O3P1
LWelp_MRaabe_130320_150320_PurchasedMononuc_brpfraction12_DNAsearch	11993	1985.65	729.613	8.85578	3	YRPGTVALR.[1154.2283931607]	sp|P68431|H31_HUMAN, sp|P84243|H33_HUMAN, sp|Q71DI3|H32_HUMAN	0.833767	T	TTTT-H1O3P1
LWelp_MRaabe_130320_150320_PurchasedMononuc_brpfraction12_DNAsearch	12026	1990.14	1093.92	4.96566	2	YRPGTVALR.[1154.2283931607]	sp|P68431|H31_HUMAN, sp|P84243|H33_HUMAN, sp|Q71DI3|H32_HUMAN	0.565149	T	TTTT-H1O3P1
LWelp_MRaabe_130320_150320_PurchasedMononuc_input_DNAsearch	12064	1799.67	829.854	5.11593	2	YRPGTVALR.[626.1026448732]	sp|P68431|H31_HUMAN, sp|P84243|H33_HUMAN, sp|Q71DI3|H32_HUMAN	2.40087	T	TT
LWelp_MRaabe_130320_150320_PurchasedMononuc_brpfraction12_DNAsearch	12078	1997.43	729.613	9.00967	3	YRPGTVALR.[1154.2283931607]	sp|P68431|H31_HUMAN, sp|P84243|H33_HUMAN, sp|Q71DI3|H32_HUMAN	0.852827	T	TTTT-H1O3P1
LWelp_MRaabe_130320_150320_PurchasedMononuc_brpfraction8_DNAsearch	12107	1981.27	1138.89	8.52474	2	ESYSVYVYK.[1139.2287271288]	sp|O60814|H2B1K_HUMAN, sp|P62807|H2B1C_HUMAN, sp|Q93079|H2B1H_HUMAN, sp|Q99879|H2B1M_HUMAN, sp|Q99880|H2B1L_HUMAN	1.01623	T	CTTT-H1O3P1
LWelp_MRaabe_130320_150320_PurchasedMononuc_brpfraction12_DNAsearch	12112	2002.09	746.952	6.81211	3	YRPGTVALR.[1205.2379419374]	sp|P68431|H31_HUMAN, sp|P84243|H33_HUMAN, sp|Q71DI3|H32_HUMAN	450.495	G	AAGG-H3N1-H1O3P1
LWelp_MRaabe_130320_150320_PurchasedMononuc_input_DNAsearch	12150	1811.61	986.87	4.07559	2	ESYSVYVYK.[835.1826872241]	sp|O60814|H2B1K_HUMAN, sp|P62807|H2B1C_HUMAN, sp|Q93079|H2B1H_HUMAN, sp|Q99879|H2B1M_HUMAN, sp|Q99880|H2B1L_HUMAN	1.60225	T	CTT-H1O3P1
LWelp_MRaabe_130320_150320_PurchasedMononuc_input_DNAsearch	12195	1817.96	941.894	2.12914	2	YRPGTVALR.[850.182353256]	sp|P68431|H31_HUMAN, sp|P84243|H33_HUMAN, sp|Q71DI3|H32_HUMAN	532.056	T	TTT-H1O3P1
LWelp_MRaabe_130320_150320_PurchasedMononuc_input_DNAsearch	12286	1830.66	941.894	6.78035	2	YRPGTVALR.[850.182353256]	sp|P68431|H31_HUMAN, sp|P84243|H33_HUMAN, sp|Q71DI3|H32_HUMAN	1.63307	T	TTT-H1O3P1
LWelp_MRaabe_130320_150320_PurchasedMononuc_brpfraction1_DNAsearch	12366	2056	1093.92	2.05212	2	YRPGTVALR.[1154.2409620331]	sp|P68431|H31_HUMAN, sp|P84243|H33_HUMAN, sp|Q71DI3|H32_HUMAN	5.2175	T	AATT-H2O1-H1O3P1
LWelp_MRaabe_130320_150320_PurchasedMononuc_brpfraction8_DNAsearch	12381	2021.54	1150.9	2.5662	2	ESYSVYVYK.[1163.2399601288]	sp|O60814|H2B1K_HUMAN, sp|P62807|H2B1C_HUMAN, sp|Q93079|H2B1H_HUMAN, sp|Q99879|H2B1M_HUMAN, sp|Q99880|H2B1L_HUMAN	0.877395	T	ATTT-H1O3P1
LWelp_MRaabe_130320_150320_PurchasedMononuc_brpfraction1_DNAsearch	12407	2062.28	729.614	5.1766	3	YRPGTVALR.[1154.2283931607]	sp|P68431|H31_HUMAN, sp|P84243|H33_HUMAN, sp|Q71DI3|H32_HUMAN	1.34855	T	TTTT-H1O3P1
LWelp_MRaabe_130320_150320_PurchasedMononuc_input_DNAsearch	12422	1849.51	1106.42	2.0676	2	YRPGTVALR.[1179.2348751288]	sp|P68431|H31_HUMAN, sp|P84243|H33_HUMAN, sp|Q71DI3|H32_HUMAN	2.12119	T	GTTT-H1O3P1
LWelp_MRaabe_130320_150320_PurchasedMononuc_brpfraction10_DNAsearch	12437	2007.74	1006.87	3.95389	2	ESYSVYVYK.[875.1888352241]	sp|O60814|H2B1K_HUMAN, sp|P62807|H2B1C_HUMAN, sp|Q93079|H2B1H_HUMAN, sp|Q99879|H2B1M_HUMAN, sp|Q99880|H2B1L_HUMAN	0.106477	T	GTT-H1O3P1
LWelp_MRaabe_130320_150320_PurchasedMononuc_brpfraction8_DNAsearch	12439	2031.18	1138.89	3.28874	2	ESYSVYVYK.[1139.2287271288]	sp|O60814|H2B1K_HUMAN, sp|P62807|H2B1C_HUMAN, sp|Q93079|H2B1H_HUMAN, sp|Q99879|H2B1M_HUMAN, sp|Q99880|H2B1L_HUMAN	1.21062	T	CTTT-H1O3P1
LWelp_MRaabe_130320_150320_PurchasedMononuc_brpfraction1_DNAsearch	12442	2067.22	1093.92	3.38489	2	YRPGTVALR.[1154.2283931607]	sp|P68431|H31_HUMAN, sp|P84243|H33_HUMAN, sp|Q71DI3|H32_HUMAN	0.349893	T	TTTT-H1O3P1
LWelp_MRaabe_130320_150320_PurchasedMononuc_brpfraction1_DNAsearch	12474	2071.97	729.614	5.13473	3	YRPGTVALR.[1154.2283931607]	sp|P68431|H31_HUMAN, sp|P84243|H33_HUMAN, sp|Q71DI3|H32_HUMAN	1.25937	T	TTTT-H1O3P1
LWelp_MRaabe_130320_150320_PurchasedMononuc_input_DNAsearch	12512	1862.08	1098.42	3.49022	2	YRPGTVALR.[1163.2399601288]	sp|P68431|H31_HUMAN, sp|P84243|H33_HUMAN, sp|Q71DI3|H32_HUMAN	2.3466	T	ATTT-H1O3P1
LWelp_MRaabe_130320_150320_PurchasedMononuc_brpfraction10_DNAsearch	12535	2021.35	1068.93	3.77283	2	EDVFVHQTAIK.[850.182353256]	sp|P16989|YBOX3_HUMAN, sp|P67809|YBOX1_HUMAN	1.15626	T	TTT-H1O3P1
LWelp_MRaabe_130320_150320_PurchasedMononuc_brpfraction7_DNAsearch	12566	2030.32	882.33	6.80458	2	ESYSVYVYK.[626.1026448732]	sp|O60814|H2B1K_HUMAN, sp|P62807|H2B1C_HUMAN, sp|Q93079|H2B1H_HUMAN, sp|Q99879|H2B1M_HUMAN, sp|Q99880|H2B1L_HUMAN	2.1561	T	TT
LWelp_MRaabe_130320_150320_PurchasedMononuc_input_DNAsearch	12593	1873.2	986.87	9.84909	2	ESYSVYVYK.[835.1826872241]	sp|O60814|H2B1K_HUMAN, sp|P62807|H2B1C_HUMAN, sp|Q93079|H2B1H_HUMAN, sp|Q99879|H2B1M_HUMAN, sp|Q99880|H2B1L_HUMAN	2.02954	T	CTT-H1O3P1
LWelp_MRaabe_130320_150320_PurchasedMononuc_brpfraction10_DNAsearch	12602	2031.01	1006.87	6.67787	2	ESYSVYVYK.[875.1888352241]	sp|O60814|H2B1K_HUMAN, sp|P62807|H2B1C_HUMAN, sp|Q93079|H2B1H_HUMAN, sp|Q99879|H2B1M_HUMAN, sp|Q99880|H2B1L_HUMAN	0.688326	T	GTT-H1O3P1
LWelp_MRaabe_130320_150320_PurchasedMononuc_input_DNAsearch	12628	1878.1	1093.92	2.46024	2	YRPGTVALR.[1154.2283931607]	sp|P68431|H31_HUMAN, sp|P84243|H33_HUMAN, sp|Q71DI3|H32_HUMAN	3.808	T	TTTT-H1O3P1
LWelp_MRaabe_130320_150320_PurchasedMononuc_brpfraction10_DNAsearch	12675	2041.02	1006.87	4.89184	2	ESYSVYVYK.[875.1888352241]	sp|O60814|H2B1K_HUMAN, sp|P62807|H2B1C_HUMAN, sp|Q93079|H2B1H_HUMAN, sp|Q99879|H2B1M_HUMAN, sp|Q99880|H2B1L_HUMAN	0.302055	T	GTT-H1O3P1
LWelp_MRaabe_130320_150320_PurchasedMononuc_input_DNAsearch	12701	1888.39	998.876	6.63946	2	ESYSVYVYK.[859.1939202241]	sp|O60814|H2B1K_HUMAN, sp|P62807|H2B1C_HUMAN, sp|Q93079|H2B1H_HUMAN, sp|Q99879|H2B1M_HUMAN, sp|Q99880|H2B1L_HUMAN	2.48461	T	ATT-H1O3P1
LWelp_MRaabe_130320_150320_PurchasedMononuc_brpfraction10_DNAsearch	12710	2045.66	994.369	10.1538	2	ESYSVYVYK.[850.182353256]	sp|O60814|H2B1K_HUMAN, sp|P62807|H2B1C_HUMAN, sp|Q93079|H2B1H_HUMAN, sp|Q99879|H2B1M_HUMAN, sp|Q99880|H2B1L_HUMAN	1.4564	T	TTT-H1O3P1
LWelp_MRaabe_130320_150320_PurchasedMononuc_input_DNAsearch	12762	1896.95	986.87	3.25501	2	ESYSVYVYK.[835.1826872241]	sp|O60814|H2B1K_HUMAN, sp|P62807|H2B1C_HUMAN, sp|Q93079|H2B1H_HUMAN, sp|Q99879|H2B1M_HUMAN, sp|Q99880|H2B1L_HUMAN	1.51765	T	CTT-H1O3P1
LWelp_MRaabe_130320_150320_PurchasedMononuc_brpfraction10_DNAsearch	12863	2066.01	1006.87	4.87548	2	ESYSVYVYK.[875.1888352241]	sp|O60814|H2B1K_HUMAN, sp|P62807|H2B1C_HUMAN, sp|Q93079|H2B1H_HUMAN, sp|Q99879|H2B1M_HUMAN, sp|Q99880|H2B1L_HUMAN	1.63053	T	GTT-H1O3P1
LWelp_MRaabe_130320_150320_PurchasedMononuc_brpfraction10_DNAsearch	12867	2066.48	671.584	3.7095	3	ESYSVYVYK.[875.1888352241]	sp|O60814|H2B1K_HUMAN, sp|P62807|H2B1C_HUMAN, sp|Q93079|H2B1H_HUMAN, sp|Q99879|H2B1M_HUMAN, sp|Q99880|H2B1L_HUMAN	1.62972	T	GTT-H1O3P1
LWelp_MRaabe_130320_150320_PurchasedMononuc_input_DNAsearch	12886	1914.45	998.876	9.87849	2	ESYSVYVYK.[859.1939202241]	sp|O60814|H2B1K_HUMAN, sp|P62807|H2B1C_HUMAN, sp|Q93079|H2B1H_HUMAN, sp|Q99879|H2B1M_HUMAN, sp|Q99880|H2B1L_HUMAN	2.22242	T	ATT-H1O3P1
LWelp_MRaabe_130320_150320_PurchasedMononuc_input_DNAsearch	12889	1914.86	1093.92	2.53313	2	YRPGTVALR.[1154.2283931607]	sp|P68431|H31_HUMAN, sp|P84243|H33_HUMAN, sp|Q71DI3|H32_HUMAN	1.59783	T	TTTT-H1O3P1
LWelp_MRaabe_130320_150320_PurchasedMononuc_brpfraction10_DNAsearch	12934	2075.66	847.688	15.6092	3	VFVGGLSPDTSEEQIK.[835.1826872241]	sp|O14979|HNRDL_HUMAN	0.842507	T	CTT-H1O3P1
LWelp_MRaabe_130320_150320_PurchasedMononuc_brpfraction11_DNAsearch	12961	2126.67	994.37	4.1362	2	ESYSVYVYK.[850.182353256]	sp|O60814|H2B1K_HUMAN, sp|P62807|H2B1C_HUMAN, sp|Q93079|H2B1H_HUMAN, sp|Q99879|H2B1M_HUMAN, sp|Q99880|H2B1L_HUMAN	1.85866	T	TTT-H1O3P1
LWelp_MRaabe_130320_150320_PurchasedMononuc_input_DNAsearch	12980	1927.67	1093.92	6.88434	2	YRPGTVALR.[1154.2283931607]	sp|P68431|H31_HUMAN, sp|P84243|H33_HUMAN, sp|Q71DI3|H32_HUMAN	3.13896	T	TTTT-H1O3P1
LWelp_MRaabe_130320_150320_PurchasedMononuc_brpfraction10_DNAsearch	13015	2086.77	847.689	25.6682	3	VFVGGLSPDTSEEQIK.[835.1826872241]	sp|O14979|HNRDL_HUMAN	1.77902	T	CTT-H1O3P1
LWelp_MRaabe_130320_150320_PurchasedMononuc_input_DNAsearch	13039	1936.03	729.614	5.24978	3	YRPGTVALR.[1154.2283931607]	sp|P68431|H31_HUMAN, sp|P84243|H33_HUMAN, sp|Q71DI3|H32_HUMAN	2.35388	T	TTTT-H1O3P1
LWelp_MRaabe_130320_150320_PurchasedMononuc_brpfraction10_DNAsearch	13065	2093.92	994.37	7.1705	2	ESYSVYVYK.[850.182353256]	sp|O60814|H2B1K_HUMAN, sp|P62807|H2B1C_HUMAN, sp|Q93079|H2B1H_HUMAN, sp|Q99879|H2B1M_HUMAN, sp|Q99880|H2B1L_HUMAN	2.36149	T	TTT-H1O3P1
LWelp_MRaabe_130320_150320_PurchasedMononuc_input_DNAsearch	13067	1939.97	1093.92	5.02892	2	YRPGTVALR.[1154.2283931607]	sp|P68431|H31_HUMAN, sp|P84243|H33_HUMAN, sp|Q71DI3|H32_HUMAN	1.70753	T	TTTT-H1O3P1
LWelp_MRaabe_130320_150320_PurchasedMononuc_brpfraction10_DNAsearch	13153	2106.64	994.37	8.95487	2	ESYSVYVYK.[850.182353256]	sp|O60814|H2B1K_HUMAN, sp|P62807|H2B1C_HUMAN, sp|Q93079|H2B1H_HUMAN, sp|Q99879|H2B1M_HUMAN, sp|Q99880|H2B1L_HUMAN	1.95923	T	TTT-H1O3P1
LWelp_MRaabe_130320_150320_PurchasedMononuc_input_DNAsearch	13177	1955.03	1092.91	17.8903	2	GYAFVQYSNER.[851.1789380965]	sp|Q9UKM9|RALY_HUMAN	4.77504	T	ATA-H3N1-H1O3P1
LWelp_MRaabe_130320_150320_PurchasedMononuc_input_DNAsearch	13245	1964.66	1092.41	23.276	2	GYAFVQYSNER.[850.182353256]	sp|Q9UKM9|RALY_HUMAN	3.01118	T	TTT-H1O3P1
LWelp_MRaabe_130320_150320_PurchasedMononuc_brpfraction10_DNAsearch	13279	2125.79	994.371	7.64357	2	ESYSVYVYK.[850.182353256]	sp|O60814|H2B1K_HUMAN, sp|P62807|H2B1C_HUMAN, sp|Q93079|H2B1H_HUMAN, sp|Q99879|H2B1M_HUMAN, sp|Q99880|H2B1L_HUMAN	2.76376	T	TTT-H1O3P1
LWelp_MRaabe_130320_150320_PurchasedMononuc_brpfraction12_DNAsearch	13287	2169.45	690.293	6.1024	3	YQKSTELLIR.[818.1561381284]	sp|P68431|H31_HUMAN, sp|P84243|H33_HUMAN, sp|Q71DI3|H32_HUMAN	0.246542	C	TTC-H3N1-H1O3P1
LWelp_MRaabe_130320_150320_PurchasedMononuc_brpfraction7_DNAsearch	13330	2152.06	787.309	6.82223	3	NQDATVYVGGLDEK.[851.1789380965]	sp|Q15427|SF3B4_HUMAN	4.05234	T	ATA-H3N1-H1O3P1
LWelp_MRaabe_130320_150320_PurchasedMononuc_brpfraction10_DNAsearch	13344	2135.54	994.369	7.50285	2	ESYSVYVYK.[850.182353256]	sp|O60814|H2B1K_HUMAN, sp|P62807|H2B1C_HUMAN, sp|Q93079|H2B1H_HUMAN, sp|Q99879|H2B1M_HUMAN, sp|Q99880|H2B1L_HUMAN	1.55125	T	TTT-H1O3P1
LWelp_MRaabe_130320_150320_PurchasedMononuc_brpfraction2_DNAsearch	13368	2396.44	727.617	15.6169	3	GFAFVQYVNER.[851.1789380965]	sp|P07910|HNRPC_HUMAN	-0.23332	T	ATA-H3N1-H1O3P1
LWelp_MRaabe_130320_150320_PurchasedMononuc_brpfraction7_DNAsearch	13382	2162.25	786.975	6.83945	3	NQDATVYVGGLDEK.[850.182353256]	sp|Q15427|SF3B4_HUMAN	2.02573	T	TTT-H1O3P1
LWelp_MRaabe_130320_150320_PurchasedMononuc_brpfraction2_DNAsearch	13388	2399.55	1090.43	15.7351	2	GFAFVQYVNER.[850.182353256]	sp|P07910|HNRPC_HUMAN	1.53416	T	TTT-H1O3P1
LWelp_MRaabe_130320_150320_PurchasedMononuc_brpfraction10_DNAsearch	13416	2145.81	994.37	7.52231	2	ESYSVYVYK.[850.182353256]	sp|O60814|H2B1K_HUMAN, sp|P62807|H2B1C_HUMAN, sp|Q93079|H2B1H_HUMAN, sp|Q99879|H2B1M_HUMAN, sp|Q99880|H2B1L_HUMAN	1.79963	T	TTT-H1O3P1
LWelp_MRaabe_130320_150320_PurchasedMononuc_brpfraction2_DNAsearch	13459	2410.33	1090.43	15.6995	2	GFAFVQYVNER.[850.182353256]	sp|P07910|HNRPC_HUMAN	1.62467	T	TTT-H1O3P1
LWelp_MRaabe_130320_150320_PurchasedMononuc_brpfraction10_DNAsearch	13491	2156	994.369	8.63063	2	ESYSVYVYK.[850.182353256]	sp|O60814|H2B1K_HUMAN, sp|P62807|H2B1C_HUMAN, sp|Q93079|H2B1H_HUMAN, sp|Q99879|H2B1M_HUMAN, sp|Q99880|H2B1L_HUMAN	1.1547	T	TTT-H1O3P1
LWelp_MRaabe_130320_150320_PurchasedMononuc_input_DNAsearch	13493	1999.31	993.876	9.91709	2	ESYSIYVYK.[835.1826872241]	sp|P06899|H2B1J_HUMAN, sp|P23527|H2B1O_HUMAN, sp|Q6DRA6|H2B2D_HUMAN	0.135228	T	CTT-H1O3P1
LWelp_MRaabe_130320_150320_PurchasedMononuc_input_DNAsearch	13501	2000.38	1006.87	4.1923	2	ESYSVYVYK.[875.1888352241]	sp|O60814|H2B1K_HUMAN, sp|P62807|H2B1C_HUMAN, sp|Q93079|H2B1H_HUMAN, sp|Q99879|H2B1M_HUMAN, sp|Q99880|H2B1L_HUMAN	0.699213	T	GTT-H1O3P1
LWelp_MRaabe_130320_150320_PurchasedMononuc_brpfraction10_DNAsearch	13557	2165.21	994.37	8.74382	2	ESYSVYVYK.[850.182353256]	sp|O60814|H2B1K_HUMAN, sp|P62807|H2B1C_HUMAN, sp|Q93079|H2B1H_HUMAN, sp|Q99879|H2B1M_HUMAN, sp|Q99880|H2B1L_HUMAN	1.77149	T	TTT-H1O3P1
LWelp_MRaabe_130320_150320_PurchasedMononuc_input_DNAsearch	13584	2011.99	1006.87	2.5651	2	ESYSVYVYK.[875.1888352241]	sp|O60814|H2B1K_HUMAN, sp|P62807|H2B1C_HUMAN, sp|Q93079|H2B1H_HUMAN, sp|Q99879|H2B1M_HUMAN, sp|Q99880|H2B1L_HUMAN	0.931901	T	GTT-H1O3P1
LWelp_MRaabe_130320_150320_PurchasedMononuc_brpfraction10_DNAsearch	13615	2174.49	994.37	8.63863	2	ESYSVYVYK.[850.182353256]	sp|O60814|H2B1K_HUMAN, sp|P62807|H2B1C_HUMAN, sp|Q93079|H2B1H_HUMAN, sp|Q99879|H2B1M_HUMAN, sp|Q99880|H2B1L_HUMAN	1.85866	T	TTT-H1O3P1
LWelp_MRaabe_130320_150320_PurchasedMononuc_brpfraction10_DNAsearch	13680	2184.05	994.369	8.67055	2	ESYSVYVYK.[850.182353256]	sp|O60814|H2B1K_HUMAN, sp|P62807|H2B1C_HUMAN, sp|Q93079|H2B1H_HUMAN, sp|Q99879|H2B1M_HUMAN, sp|Q99880|H2B1L_HUMAN	1.37887	T	TTT-H1O3P1
LWelp_MRaabe_130320_150320_PurchasedMononuc_input_DNAsearch	13786	2040.69	1006.87	7.38527	2	ESYSVYVYK.[875.1888352241]	sp|O60814|H2B1K_HUMAN, sp|P62807|H2B1C_HUMAN, sp|Q93079|H2B1H_HUMAN, sp|Q99879|H2B1M_HUMAN, sp|Q99880|H2B1L_HUMAN	0.228711	T	GTT-H1O3P1
LWelp_MRaabe_130320_150320_PurchasedMononuc_input_DNAsearch	13809	2043.91	994.371	5.54891	2	ESYSVYVYK.[850.182353256]	sp|O60814|H2B1K_HUMAN, sp|P62807|H2B1C_HUMAN, sp|Q93079|H2B1H_HUMAN, sp|Q99879|H2B1M_HUMAN, sp|Q99880|H2B1L_HUMAN	3.05556	T	TTT-H1O3P1
LWelp_MRaabe_130320_150320_PurchasedMononuc_input_DNAsearch	13810	2044.05	1093.92	2.12137	2	YRPGTVALR.[1154.2283931607]	sp|P68431|H31_HUMAN, sp|P84243|H33_HUMAN, sp|Q71DI3|H32_HUMAN	2.25836	T	TTTT-H1O3P1
LWelp_MRaabe_130320_150320_PurchasedMononuc_input_DNAsearch	13833	2047.38	1151.4	5.1275	2	ESYSVYVYK.[1163.2525290012]	sp|O60814|H2B1K_HUMAN, sp|P62807|H2B1C_HUMAN, sp|Q93079|H2B1H_HUMAN, sp|Q99879|H2B1M_HUMAN, sp|Q99880|H2B1L_HUMAN	435.537	T	AAAT-H2O1-H1O3P1
LWelp_MRaabe_130320_150320_PurchasedMononuc_input_DNAsearch	13861	2051.54	1005.88	8.47986	2	ESYSIYVYK.[859.1939202241]	sp|P06899|H2B1J_HUMAN, sp|P23527|H2B1O_HUMAN, sp|Q6DRA6|H2B2D_HUMAN	1.9676	T	ATT-H1O3P1
LWelp_MRaabe_130320_150320_PurchasedMononuc_brpfraction4_DNAsearch	13929	2204.41	792.326	7.77793	2	IFVGGIK.[850.182353256]	sp|P09651|ROA1_HUMAN, sp|P51991|ROA3_HUMAN	1.43874	T	TTT-H1O3P1
LWelp_MRaabe_130320_150320_PurchasedMononuc_brpfraction4_DNAsearch	14002	2215.2	792.325	4.18588	2	IFVGGIK.[850.182353256]	sp|P09651|ROA1_HUMAN, sp|P51991|ROA3_HUMAN	0.302841	T	TTT-H1O3P1
LWelp_MRaabe_130320_150320_PurchasedMononuc_brpfraction10_DNAsearch	14005	2232.5	772.273	3.37222	3	ESYSIYVYK.[1163.2399601288]	sp|P06899|H2B1J_HUMAN, sp|P23527|H2B1O_HUMAN, sp|Q6DRA6|H2B2D_HUMAN	1.23574	T	ATTT-H1O3P1
LWelp_MRaabe_130320_150320_PurchasedMononuc_input_DNAsearch	14043	2077.19	1151.4	6.67198	2	ESYSVYVYK.[1164.2365449693]	sp|O60814|H2B1K_HUMAN, sp|P62807|H2B1C_HUMAN, sp|Q93079|H2B1H_HUMAN, sp|Q99879|H2B1M_HUMAN, sp|Q99880|H2B1L_HUMAN	5.69078	T	AATA-H3N1-H1O3P1
LWelp_MRaabe_130320_150320_PurchasedMononuc_brpfraction10_DNAsearch	14095	2245.23	1291.03	12.5804	2	VFVGGLSPDTSEEQIK.[875.1888352241]	sp|O14979|HNRDL_HUMAN	1.25951	T	GTT-H1O3P1
LWelp_MRaabe_130320_150320_PurchasedMononuc_input_DNAsearch	14101	2085.39	804.83	5.82961	2	LFVGGIK.[875.1888352241]	sp|P22626|ROA2_HUMAN	1.73821	T	GTT-H1O3P1
LWelp_MRaabe_130320_150320_PurchasedMononuc_input_DNAsearch	14116	2087.51	1151.4	3.95098	2	ESYSVYVYK.[1164.2365449693]	sp|O60814|H2B1K_HUMAN, sp|P62807|H2B1C_HUMAN, sp|Q93079|H2B1H_HUMAN, sp|Q99879|H2B1M_HUMAN, sp|Q99880|H2B1L_HUMAN	5.77763	T	AATA-H3N1-H1O3P1
LWelp_MRaabe_130320_150320_PurchasedMononuc_brpfraction10_DNAsearch	14150	2252.92	861.024	40.1062	3	VFVGGLSPDTSEEQIK.[875.1888352241]	sp|O14979|HNRDL_HUMAN	1.22647	T	GTT-H1O3P1
LWelp_MRaabe_130320_150320_PurchasedMononuc_brpfraction10_DNAsearch	14178	2256.69	1291.03	24.5241	2	VFVGGLSPDTSEEQIK.[875.1888352241]	sp|O14979|HNRDL_HUMAN	1.15882	T	GTT-H1O3P1
LWelp_MRaabe_130320_150320_PurchasedMononuc_input_DNAsearch	14215	2101.58	994.37	7.17527	2	ESYSVYVYK.[850.182353256]	sp|O60814|H2B1K_HUMAN, sp|P62807|H2B1C_HUMAN, sp|Q93079|H2B1H_HUMAN, sp|Q99879|H2B1M_HUMAN, sp|Q99880|H2B1L_HUMAN	2.0306	T	TTT-H1O3P1
LWelp_MRaabe_130320_150320_PurchasedMononuc_input_DNAsearch	14247	2106.17	963.396	5.13907	2	YRPGTVALR.[892.1803350646]	sp|P68431|H31_HUMAN, sp|P84243|H33_HUMAN, sp|Q71DI3|H32_HUMAN	524.719	G	AGG-H3N1-H1O3P1
LWelp_MRaabe_130320_150320_PurchasedMononuc_input_DNAsearch	14310	2115.22	994.369	5.69592	2	ESYSVYVYK.[850.182353256]	sp|O60814|H2B1K_HUMAN, sp|P62807|H2B1C_HUMAN, sp|Q93079|H2B1H_HUMAN, sp|Q99879|H2B1M_HUMAN, sp|Q99880|H2B1L_HUMAN	1.4564	T	TTT-H1O3P1
LWelp_MRaabe_130320_150320_PurchasedMononuc_input_DNAsearch	14315	2116.01	722.287	11.8708	3	GFAFVQYVNER.[835.1826872241]	sp|P07910|HNRPC_HUMAN	1.88004	T	CTT-H1O3P1
LWelp_MRaabe_130320_150320_PurchasedMononuc_input_DNAsearch	14395	2127.81	994.37	10.2588	2	ESYSVYVYK.[850.182353256]	sp|O60814|H2B1K_HUMAN, sp|P62807|H2B1C_HUMAN, sp|Q93079|H2B1H_HUMAN, sp|Q99879|H2B1M_HUMAN, sp|Q99880|H2B1L_HUMAN	2.30059	T	TTT-H1O3P1
LWelp_MRaabe_130320_150320_PurchasedMononuc_input_DNAsearch	14399	2128.35	850.858	7.20683	2	HLQLAIR.[850.182353256]	sp|P16104|H2AX_HUMAN, sp|Q16777|H2A2C_HUMAN, sp|Q71UI9|H2AV_HUMAN, sp|Q93077|H2A1C_HUMAN, sp|Q99878|H2A1J_HUMAN	0.518047	T	TTT-H1O3P1
LWelp_MRaabe_130320_150320_PurchasedMononuc_input_DNAsearch	14401	2128.62	963.397	6.92316	2	YRPGTVALR.[892.1803350646]	sp|P68431|H31_HUMAN, sp|P84243|H33_HUMAN, sp|Q71DI3|H32_HUMAN	525.342	G	AGG-H3N1-H1O3P1
LWelp_MRaabe_130320_150320_PurchasedMononuc_input_DNAsearch	14484	2140.1	994.368	8.65426	2	ESYSVYVYK.[850.182353256]	sp|O60814|H2B1K_HUMAN, sp|P62807|H2B1C_HUMAN, sp|Q93079|H2B1H_HUMAN, sp|Q99879|H2B1M_HUMAN, sp|Q99880|H2B1L_HUMAN	0.450732	T	TTT-H1O3P1
LWelp_MRaabe_130320_150320_PurchasedMononuc_brpfraction11_DNAsearch	14537	2358.31	853.023	12.4431	3	VFVGGLSPDTSEEQIK.[851.1789380965]	sp|O14979|HNRDL_HUMAN	4.1389	T	ATA-H3N1-H1O3P1
LWelp_MRaabe_130320_150320_PurchasedMononuc_input_DNAsearch	14537	2147.31	1095.43	15.2353	2	GFAFVQYVNER.[860.1891691922]	sp|P07910|HNRPC_HUMAN	3.56034	C	CGT-H1O3P1
LWelp_MRaabe_130320_150320_PurchasedMononuc_input_DNAsearch	14599	2155.82	730.29	15.4237	3	GFAFVQYVNER.[859.1939202241]	sp|P07910|HNRPC_HUMAN	1.18307	T	ATT-H1O3P1
LWelp_MRaabe_130320_150320_PurchasedMononuc_input_DNAsearch	14600	2155.95	850.858	7.15766	2	HLQLAIR.[850.182353256]	sp|P16104|H2AX_HUMAN, sp|Q16777|H2A2C_HUMAN, sp|Q71UI9|H2AV_HUMAN, sp|Q93077|H2A1C_HUMAN, sp|Q99878|H2A1J_HUMAN	0.233058	T	TTT-H1O3P1
LWelp_MRaabe_130320_150320_PurchasedMononuc_input_DNAsearch	14611	2157.55	1094.93	18.0229	2	GFAFVQYVNER.[859.1939202241]	sp|P07910|HNRPC_HUMAN	1.18362	T	ATT-H1O3P1
LWelp_MRaabe_130320_150320_PurchasedMononuc_input_DNAsearch	14641	2161.79	994.369	4.27103	2	ESYSVYVYK.[850.182353256]	sp|O60814|H2B1K_HUMAN, sp|P62807|H2B1C_HUMAN, sp|Q93079|H2B1H_HUMAN, sp|Q99879|H2B1M_HUMAN, sp|Q99880|H2B1L_HUMAN	1.05413	T	TTT-H1O3P1
LWelp_MRaabe_130320_150320_PurchasedMononuc_input_DNAsearch	14671	2166.24	730.291	18.0143	3	GFAFVQYVNER.[859.1939202241]	sp|P07910|HNRPC_HUMAN	2.04419	T	ATT-H1O3P1
LWelp_MRaabe_130320_150320_PurchasedMononuc_input_DNAsearch	14675	2166.83	1094.93	16.6389	2	GFAFVQYVNER.[859.1939202241]	sp|P07910|HNRPC_HUMAN	1.42854	T	ATT-H1O3P1
LWelp_MRaabe_130320_150320_PurchasedMononuc_input_DNAsearch	14707	2171.61	994.371	7.61253	2	ESYSVYVYK.[850.182353256]	sp|O60814|H2B1K_HUMAN, sp|P62807|H2B1C_HUMAN, sp|Q93079|H2B1H_HUMAN, sp|Q99879|H2B1M_HUMAN, sp|Q99880|H2B1L_HUMAN	2.83294	T	TTT-H1O3P1
LWelp_MRaabe_130320_150320_PurchasedMononuc_input_DNAsearch	14748	2177.98	855.858	3.54799	2	HLQLAIR.[860.1891691922]	sp|P16104|H2AX_HUMAN, sp|Q16777|H2A2C_HUMAN, sp|Q71UI9|H2AV_HUMAN, sp|Q93077|H2A1C_HUMAN, sp|Q99878|H2A1J_HUMAN	4.0498	C	CGT-H1O3P1
LWelp_MRaabe_130320_150320_PurchasedMononuc_input_DNAsearch	14753	2178.76	1094.93	22.5906	2	GFAFVQYVNER.[859.1939202241]	sp|P07910|HNRPC_HUMAN	2.32459	T	ATT-H1O3P1
LWelp_MRaabe_130320_150320_PurchasedMononuc_input_DNAsearch	14773	2181.65	994.371	2.79515	2	ESYSVYVYK.[850.182353256]	sp|O60814|H2B1K_HUMAN, sp|P62807|H2B1C_HUMAN, sp|Q93079|H2B1H_HUMAN, sp|Q99879|H2B1M_HUMAN, sp|Q99880|H2B1L_HUMAN	3.00195	T	TTT-H1O3P1
LWelp_MRaabe_130320_150320_PurchasedMononuc_brpfraction3_DNAsearch	15152	2382.02	1090.93	17.9567	2	GFAFVQYVNER.[851.1789380965]	sp|P07910|HNRPC_HUMAN	3.8349	T	ATA-H3N1-H1O3P1
LWelp_MRaabe_130320_150320_PurchasedMononuc_brpfraction3_DNAsearch	15157	2382.79	727.286	11.2653	3	GFAFVQYVNER.[850.182353256]	sp|P07910|HNRPC_HUMAN	1.76634	T	TTT-H1O3P1
LWelp_MRaabe_130320_150320_PurchasedMononuc_brpfraction3_DNAsearch	15226	2392.38	1090.42	25.6889	2	GFAFVQYVNER.[850.182353256]	sp|P07910|HNRPC_HUMAN	0.387448	T	TTT-H1O3P1
LWelp_MRaabe_130320_150320_PurchasedMononuc_brpfraction3_DNAsearch	15305	2403.11	1090.42	21.4351	2	GFAFVQYVNER.[850.182353256]	sp|P07910|HNRPC_HUMAN	0.76509	T	TTT-H1O3P1
LWelp_MRaabe_130320_150320_PurchasedMononuc_brpfraction3_DNAsearch	15307	2403.38	727.285	18.434	3	GFAFVQYVNER.[850.182353256]	sp|P07910|HNRPC_HUMAN	0.151398	T	TTT-H1O3P1
LWelp_MRaabe_130320_150320_PurchasedMononuc_brpfraction12_DNAsearch	15345	2459.25	1090.92	10.7481	2	GFAFVQYVNER.[851.1789380965]	sp|P07910|HNRPC_HUMAN	4.27204	T	ATA-H3N1-H1O3P1
LWelp_MRaabe_130320_150320_PurchasedMononuc_input_DNAsearch	15356	2265.54	1001.37	5.98073	2	ESYSIYVYK.[850.182353256]	sp|P06899|H2B1J_HUMAN, sp|P23527|H2B1O_HUMAN, sp|Q6DRA6|H2B2D_HUMAN	0.875634	T	TTT-H1O3P1
LWelp_MRaabe_130320_150320_PurchasedMononuc_input_DNAsearch	15435	2276.58	1001.38	4.23502	2	ESYSIYVYK.[850.182353256]	sp|P06899|H2B1J_HUMAN, sp|P23527|H2B1O_HUMAN, sp|Q6DRA6|H2B2D_HUMAN	0.167725	T	TTT-H1O3P1
LWelp_MRaabe_130320_150320_PurchasedMononuc_input_DNAsearch	15508	2286.91	1102.93	15.0961	2	GFAFVQYVNER.[875.1888352241]	sp|P07910|HNRPC_HUMAN	1.81051	T	GTT-H1O3P1
LWelp_MRaabe_130320_150320_PurchasedMononuc_input_DNAsearch	15517	2288.12	978.385	16.8829	2	GFAFVQYVNER.[626.1026448732]	sp|P07910|HNRPC_HUMAN	1.05295	T	TT
LWelp_MRaabe_130320_150320_PurchasedMononuc_input_DNAsearch	15590	2298.5	978.385	21.7381	2	GFAFVQYVNER.[626.1026448732]	sp|P07910|HNRPC_HUMAN	0.950744	T	TT
LWelp_MRaabe_130320_150320_PurchasedMononuc_input_DNAsearch	15655	2307.95	978.386	18.3522	2	GFAFVQYVNER.[626.1026448732]	sp|P07910|HNRPC_HUMAN	2.03313	T	TT
LWelp_MRaabe_130320_150320_PurchasedMononuc_input_DNAsearch	15672	2310.44	1001.37	3.42503	2	ESYSIYVYK.[850.182353256]	sp|P06899|H2B1J_HUMAN, sp|P23527|H2B1O_HUMAN, sp|Q6DRA6|H2B2D_HUMAN	1.17522	T	TTT-H1O3P1
LWelp_MRaabe_130320_150320_PurchasedMononuc_input_DNAsearch	15720	2317.31	978.387	16.8105	2	GFAFVQYVNER.[626.1026448732]	sp|P07910|HNRPC_HUMAN	3.12407	T	TT
LWelp_MRaabe_130320_150320_PurchasedMononuc_input_DNAsearch	15920	2347.6	1102.93	12.6581	2	GFAFVQYVNER.[875.1888352241]	sp|P07910|HNRPC_HUMAN	3.47713	T	GTT-H1O3P1
LWelp_MRaabe_130320_150320_PurchasedMononuc_input_DNAsearch	15967	2354.14	1234.95	9.76706	2	GFAFVQYVNER.[1139.2287271288]	sp|P07910|HNRPC_HUMAN	0.494705	T	CTTT-H1O3P1
LWelp_MRaabe_130320_150320_PurchasedMononuc_input_DNAsearch	16020	2361.68	1090.43	9.66943	2	GFAFVQYVNER.[850.1949221284]	sp|P07910|HNRPC_HUMAN	0.542506	T	AAT-H2O1-H1O3P1
LWelp_MRaabe_130320_150320_PurchasedMononuc_input_DNAsearch	16040	2365.09	831.64	14.0703	3	GFAFVQYVNER.[1163.2399601288]	sp|P07910|HNRPC_HUMAN	2.45111	T	ATTT-H1O3P1
LWelp_MRaabe_130320_150320_PurchasedMononuc_input_DNAsearch	16065	2368.99	1099.43	16.3624	2	GFAFVQYVNER.[868.2054871922]	sp|P07910|HNRPC_HUMAN	4.2764	T	AAT-H1O3P1
LWelp_MRaabe_130320_150320_PurchasedMononuc_input_DNAsearch	16096	2373.56	1234.95	10.0119	2	GFAFVQYVNER.[1139.2287271288]	sp|P07910|HNRPC_HUMAN	1.99149	T	CTTT-H1O3P1
LWelp_MRaabe_130320_150320_PurchasedMononuc_input_DNAsearch	16159	2382.34	1090.43	21.3823	2	GFAFVQYVNER.[850.182353256]	sp|P07910|HNRPC_HUMAN	1.07274	T	TTT-H1O3P1
LWelp_MRaabe_130320_150320_PurchasedMononuc_input_DNAsearch	16179	2385.15	727.286	20.0758	3	GFAFVQYVNER.[850.182353256]	sp|P07910|HNRPC_HUMAN	1.2391	T	TTT-H1O3P1
LWelp_MRaabe_130320_150320_PurchasedMononuc_input_DNAsearch	16228	2391.81	978.385	18.2707	2	GFAFVQYVNER.[626.1026448732]	sp|P07910|HNRPC_HUMAN	0.746325	T	TT
LWelp_MRaabe_130320_150320_PurchasedMononuc_input_DNAsearch	16240	2393.53	1090.43	27.7922	2	GFAFVQYVNER.[850.182353256]	sp|P07910|HNRPC_HUMAN	1.47454	T	TTT-H1O3P1
LWelp_MRaabe_130320_150320_PurchasedMononuc_input_DNAsearch	16276	2398.45	708.654	15.7925	3	VFIGNLNTALVK.[835.1826872241]	sp|Q9UKM9|RALY_HUMAN	0.990213	T	CTT-H1O3P1
LWelp_MRaabe_130320_150320_PurchasedMononuc_input_DNAsearch	16307	2402.79	978.385	18.2966	2	GFAFVQYVNER.[626.1026448732]	sp|P07910|HNRPC_HUMAN	0.848535	T	TT
LWelp_MRaabe_130320_150320_PurchasedMononuc_input_DNAsearch	16333	2406.46	1090.43	27.8152	2	GFAFVQYVNER.[850.182353256]	sp|P07910|HNRPC_HUMAN	1.64294	T	TTT-H1O3P1
[truncated: 90 more rows]
