# Supplementary material for: Analysis of protein-DNA interactions in chromatin by UV induced cross-linking and mass spectrometry
Source: Nat Commun. 2020 Oct 16;11:5250. doi: 10.1038/s41467-020-19047-7 (PMC7567871; doi:10.1038/s41467-020-19047-7)
Supplement: Supplementary file 7 — Supplementary Data 5 [file 41467_2020_19047_MOESM7_ESM.xlsx]

## Sheet: proteinGroups_filtered_log2_min
log2(iBAQ nativeMononucleosomes)	Peptides	Razor + unique peptides	Unique peptides	Sequence coverage [%]	Unique + razor sequence coverage [%]	Unique sequence coverage [%]	Mol. weight [kDa]	Q-value	Score	Intensity	MS/MS count	Protein IDs	Majority protein IDs	Protein names	Gene names
18.444	4	4	4	9.9	9.9	9.9	64.098	0	8.2648	8558700	5	A0AV96;Q8TBY0;Q9NQ94	A0AV96	RNA-binding protein 47	RBM47
15.811	2	2	2	5.6	5.6	5.6	54.173	0	7.0684	1264700	2	A1L020	A1L020	RNA-binding protein MEX3A	MEX3A
19.0813	10	10	10	11.6	11.6	11.6	134.41	0	20.852	31062000	10	A1L390	A1L390	Pleckstrin homology domain-containing family G member 3	PLEKHG3
16.4797	4	4	4	4	4	4	154.31	0	6.2734	5848700	4	A3KN83	A3KN83	Protein strawberry notch homolog 1	SBNO1
18.0723	20	20	20	9	9	9	266.94	0	27.773	33625000	22	A5YKK6	A5YKK6	CCR4-NOT transcription complex subunit 1	CNOT1
12.7624	2	2	2	0.8	0.8	0.8	293.88	0.0047188	2.011	826820	3	A6H8Y1	A6H8Y1	Transcription factor TFIIIB component B homolog	BDP1
17.3046	3	3	3	6.1	6.1	6.1	108.44	0	7.025	6313400	3	A6NFI3	A6NFI3	Zinc finger protein 316	ZNF316
24.8818	4	2	2	11.4	3.6	3.6	34.803	0	4.399	587370000	12	A6NHQ2	A6NHQ2	rRNA/tRNA 2-O-methyltransferase fibrillarin-like protein 1	FBLL1
16.1919	6	6	6	3.5	3.5	3.5	226.37	0	7.6533	8159600	6	A6NHR9	A6NHR9	Structural maintenance of chromosomes flexible hinge domain-containing protein 1	SMCHD1
17.3309	3	3	3	5.3	5.3	5.3	125.09	0	2.9414	5605200	3	A8CG34;Q96HA1;Q6PJE2	A8CG34;Q96HA1	Nuclear envelope pore membrane protein POM 121C;Nuclear envelope pore membrane protein POM 121	POM121C;POM121
20.4658	16	16	16	13.9	13.9	13.9	161.1	0	58.525	98477000	18	A8K2U0	A8K2U0	Alpha-2-macroglobulin-like protein 1	A2ML1
16.8724	2	2	2	4.1	4.1	4.1	115.01	0.00042626	2.8155	6239000	2	A8MW92	A8MW92	PHD finger protein 20-like protein 1	PHF20L1
24.6721	2	2	2	17.1	17.1	17.1	8.496	0	5.6113	80200000	2	P62308;A8MWD9	P62308;A8MWD9	Small nuclear ribonucleoprotein G;Putative small nuclear ribonucleoprotein G-like protein 15	SNRPG;SNRPGP15
18.6675	7	7	7	7.6	7.6	7.6	105.34	0	29.124	17488000	8	Q99613;B5ME19	Q99613;B5ME19	Eukaryotic translation initiation factor 3 subunit C;Eukaryotic translation initiation factor 3 subunit C-like protein	EIF3C;EIF3CL
17.0493	2	2	2	5.5	5.5	5.5	52.916	0.00083126	2.5766	2848300	2	P0CG08;B7ZAQ6	P0CG08;B7ZAQ6	Golgi pH regulator B;Golgi pH regulator A	GPR89B;GPR89A
25.9297	5	5	4	41.9	41.9	35.8	23.384	0	38.302	383500000	23	Q13765;E9PAV3	Q13765;E9PAV3	Nascent polypeptide-associated complex subunit alpha;Nascent polypeptide-associated complex subunit alpha, muscle-specific form	NACA
18.0987	6	5	5	9.9	8.6	8.6	79.954	0	7.9258	9824700	6	O00139	O00139	Kinesin-like protein KIF2A	KIF2A
18.1856	8	8	8	9.7	9.7	9.7	121.68	0	17.193	16696000	9	O00159	O00159	Unconventional myosin-Ic	MYO1C
18.5314	4	4	4	10	10	10	47.463	0	4.6755	10230000	4	O00231	O00231	26S proteasome non-ATPase regulatory subunit 11	PSMD11
17.1477	3	3	3	9.2	9.2	9.2	52.904	0	9.5518	3630000	3	O00232	O00232	26S proteasome non-ATPase regulatory subunit 12	PSMD12
18.7457	3	3	3	5.5	5.5	5.5	68.023	0	7.8548	13626000	4	O00255	O00255	Menin	MEN1
19.6305	6	6	6	14.8	14.8	14.8	61.367	0	14.963	25972000	7	O00257	O00257	E3 SUMO-protein ligase CBX4	CBX4
20.984	18	18	18	23.8	23.8	23.8	121	0	84.733	105770000	25	O00267	O00267	Transcription elongation factor SPT5	SUPT5H
22.2888	17	17	17	24.6	24.6	24.6	110.11	0	195.8	210070000	26	O00268	O00268	Transcription initiation factor TFIID subunit 4	TAF4
20.4006	2	2	2	8.5	8.5	8.5	28.232	0	3.5183	12458000	3	O00287	O00287	Regulatory factor X-associated protein	RFXAP
19.9016	5	5	5	19.6	19.6	19.6	37.563	0	12.138	14692000	7	O00303	O00303	Eukaryotic translation initiation factor 3 subunit F	EIF3F
17.1438	2	2	2	3.7	3.7	3.7	68.761	0	3.1179	3475400	2	O00327	O00327	Aryl hydrocarbon receptor nuclear translocator-like protein 1	ARNTL
18.1268	6	6	6	7.1	7.1	7.1	123.63	0	11.723	16029000	6	O00410	O00410	Importin-5	IPO5
23.8444	4	4	4	28.1	28.1	28.1	17.561	0	22.92	165680000	6	O00422	O00422	Histone deacetylase complex subunit SAP18	SAP18
23.9564	20	20	19	42.5	42.5	40.8	63.704	0	111.26	472050000	43	O00425	O00425	Insulin-like growth factor 2 mRNA-binding protein 3	IGF2BP3
18.1513	4	4	4	7.5	7.5	7.5	81.879	0	6.6187	11354000	5	O00461	O00461	Golgi integral membrane protein 4	GOLIM4
24.23	6	6	6	53.7	53.7	53.7	15.199	0	47.458	118060000	8	O00488	O00488	Zinc finger protein 593	ZNF593
25.354	27	27	27	46.6	46.6	46.6	68.002	0	117.52	1243700000	69	O00541	O00541	Pescadillo homolog	PES1
24.7916	20	20	20	39.2	39.2	39.2	78.863	0	209.99	813160000	38	O00566	O00566	U3 small nucleolar ribonucleoprotein protein MPP10	MPHOSPH10
26.0251	34	34	34	56.6	56.6	56.6	66.049	0	158.63	2116900000	83	O00567	O00567	Nucleolar protein 56	NOP56
22.4134	19	18	18	29.5	27.8	27.8	73.243	0	74.47	217860000	35	O00571;O15523;Q9NQI0	O00571;O15523	ATP-dependent RNA helicase DDX3X;ATP-dependent RNA helicase DDX3Y	DDX3X;DDX3Y
20.0094	2	2	2	8.3	8.3	8.3	57.886	0	7.9538	16886000	2	O00629	O00629	Importin subunit alpha-3	KPNA4
19.9365	6	4	4	16.7	11.7	11.7	47.441	0	5.9503	19065000	7	O00712	O00712	Nuclear factor 1 B-type	NFIB
16.4091	2	2	2	4.7	4.7	4.7	49.161	0.0040112	2.1844	1218300	3	O00716	O00716	Transcription factor E2F3	E2F3
18.3898	2	2	2	8.5	8.5	8.5	35.144	0	3.6895	5495400	2	O00743	O00743	Serine/threonine-protein phosphatase 6 catalytic subunit;Serine/threonine-protein phosphatase 6 catalytic subunit, N-terminally processed	PPP6C
21.8983	33	33	30	19.7	19.7	18	242.04	0	139.22	320530000	76	O14497	O14497	AT-rich interactive domain-containing protein 1A	ARID1A
14.4316	3	3	3	1.8	1.8	1.8	231.43	0	2.9737	2740000	3	O14578	O14578	Citron Rho-interacting kinase	CIT
18.3403	2	2	2	14	14	14	34.482	0	3.083	4978100	2	O14579	O14579	Coatomer subunit epsilon	COPE
19.839	4	4	4	16.9	16.9	16.9	28.102	0	4.4181	10316000	4	O14593	O14593	DNA-binding protein RFXANK	RFXANK
19.5665	19	19	16	16.7	16.7	14.6	196.69	0	48.639	65218000	19	O14646	O14646	Chromodomain-helicase-DNA-binding protein 1	CHD1
16.2524	7	4	4	4.6	2.7	2.7	211.34	0	6.0829	6323300	4	O14647	O14647	Chromodomain-helicase-DNA-binding protein 2	CHD2
17.3774	14	14	14	5.1	5.1	5.1	593.38	0	50.952	35584000	16	O14686	O14686	Histone-lysine N-methyltransferase 2D	KMT2D
18.5652	2	2	2	7.6	7.6	7.6	31.321	0.0043495	2.0552	5042500	2	O14732	O14732	Inositol monophosphatase 2	IMPA2
17.3879	2	2	2	11.3	11.3	11.3	23.539	0.00041824	2.6396	1200500	2	O14735	O14735	CDP-diacylglycerol--inositol 3-phosphatidyltransferase	CDIPT
19.7516	6	6	6	11.5	11.5	11.5	72.683	0	13.203	28248000	6	O14744	O14744	Protein arginine N-methyltransferase 5;Protein arginine N-methyltransferase 5, N-terminally processed	PRMT5
23.6922	32	32	32	23.4	23.4	23.4	123.9	0	83.449	555720000	42	O14776;Q5VWI1	O14776	Transcription elongation regulator 1	TCERG1
18.6795	6	6	6	11.1	11.1	11.1	73.912	0	14.454	17634000	6	O14777	O14777	Kinetochore protein NDC80 homolog	NDC80
21.9779	10	10	10	44.4	44.4	44.4	27.887	0	17.781	57828000	15	O14818;Q8TAA3	O14818	Proteasome subunit alpha type-7	PSMA7
14.792	2	2	2	3.1	3.1	3.1	81.957	0	3.218	1191500	2	O14867	O14867	Transcription regulator protein BACH1	BACH1
24.9297	3	3	3	18.4	18.4	18.4	16.516	0	34.029	223710000	10	O14880	O14880	Microsomal glutathione S-transferase 3	MGST3
19.5241	11	11	11	14.1	14.1	14.1	105.12	0	31.668	36945000	11	O14936	O14936	Peripheral plasma membrane protein CASK	CASK
24.0371	5	5	2	35.1	35.1	12.3	19.794	0	20.218	154930000	5	P19105;O14950	P19105;O14950	Myosin regulatory light chain 12A;Myosin regulatory light chain 12B	MYL12A;MYL12B
22.3735	23	23	23	29.9	29.9	29.9	115.28	0	103.94	260820000	37	O14974	O14974	Protein phosphatase 1 regulatory subunit 12A	PPP1R12A
25.3876	18	16	16	36.4	36	36	46.437	0	86.811	877930000	30	O14979	O14979	Heterogeneous nuclear ribonucleoprotein D-like	HNRNPDL
19.124	7	7	7	9.5	9.5	9.5	123.38	0	27.441	30282000	8	O14980	O14980	Exportin-1	XPO1
18.5299	5	5	5	5.6	5.6	5.6	151.19	0	26.605	20817000	5	O15014	O15014	Zinc finger protein 609	ZNF609
22.9243	84	73	73	41.9	38	38	271.32	0	323.31	1010900000	128	O15020	O15020	Spectrin beta chain, non-erythrocytic 2	SPTBN2
23.5785	29	29	29	33	33	33	118.29	0	209.03	488540000	49	O15042	O15042	U2 snRNP-associated SURP motif-containing protein	U2SURP
20.6846	19	19	19	15.3	15.3	15.3	186.03	0	42.297	121340000	30	O15047;Q9UPS6	O15047	Histone-lysine N-methyltransferase SETD1A	SETD1A
19.8251	6	6	6	11.1	11.1	11.1	74.277	0	12.716	22293000	8	O15062	O15062	Zinc finger and BTB domain-containing protein 5	ZBTB5
17.1068	8	2	2	16.4	5.8	5.8	60.348	0.005418	1.9072	3246300	2	O15131	O15131	Importin subunit alpha-6	KPNA5
22.1551	8	8	7	26.6	26.6	20.4	40.949	0	15.866	84067000	9	O15143	O15143	Actin-related protein 2/3 complex subunit 1B	ARPC1B
24.2867	17	17	17	46.7	46.7	46.7	34.333	0	35.325	409310000	23	O15144	O15144	Actin-related protein 2/3 complex subunit 2	ARPC2
24.091	4	4	4	27	27	27	20.546	0	16.983	178700000	7	O15145	O15145	Actin-related protein 2/3 complex subunit 3	ARPC3
22.3156	9	9	9	39.3	39.3	39.3	39.249	0	88.745	88740000	11	O15160	O15160	DNA-directed RNA polymerases I and III subunit RPAC1	POLR1C
22.7964	28	28	26	38.4	38.4	36.8	116.83	0	306.43	422500000	51	O15164	O15164	Transcription intermediary factor 1-alpha	TRIM24
24.235	17	17	17	34.6	34.6	34.6	68.07	0	135.41	493630000	33	O15213	O15213	WD repeat-containing protein 46	WDR46
22.4623	20	20	20	31.2	31.2	31.2	77.672	0	59.269	231140000	36	O15226	O15226	NF-kappa-B-repressing factor	NKRF
19.5138	6	6	6	13.1	13.1	13.1	76.277	0	10.87	20212000	9	O15234	O15234	Protein CASC3	CASC3
19.1551	5	5	5	29.1	29.1	29.1	28.356	0	8.4002	8172900	6	O15247	O15247	Chloride intracellular channel protein 2	CLIC2
22.5177	4	4	4	18.2	18.2	18.2	30.394	0	20.473	66055000	13	O15260	O15260	Surfeit locus protein 4	SURF4
24.6326	42	42	42	47.8	47.8	47.8	116.92	0	224.26	1300500000	77	O15294	O15294	UDP-N-acetylglucosamine--peptide N-acetylglucosaminyltransferase 110 kDa subunit	OGT
18.2685	2	2	2	14.5	14.5	14.5	22.98	0	4.1963	1894600	1	O15347	O15347	High mobility group protein B3	HMGB3
20.1724	6	6	6	15.5	15.5	15.5	63.972	0	9.5917	29542000	7	O15371	O15371	Eukaryotic translation initiation factor 3 subunit D	EIF3D
22.2283	11	10	10	33.2	31.3	31.3	48.847	0	18.845	117920000	13	O15379	O15379	Histone deacetylase 3	HDAC3
21.1546	19	19	19	31	31	31	95.05	0	76.158	109710000	23	O15381	O15381	Nuclear valosin-containing protein-like	NVL
21.5739	4	2	2	8.6	4.3	4.3	41.347	0	9.5332	40581000	6	O15391	O15391	Transcription factor YY2	YY2
20.2879	4	4	4	44.4	44.4	44.4	16.389	0	15.402	10241000	4	O15392	O15392	Baculoviral IAP repeat-containing protein 5	BIRC5
17.9966	3	3	3	7.6	7.6	7.6	79.918	0	11.29	5230500	3	O15409	O15409	Forkhead box protein P2	FOXP2
14.9274	4	4	4	2	2	2	314.52	0	6.8193	3895000	3	O15417	O15417	Trinucleotide repeat-containing gene 18 protein	TNRC18
19.1827	4	4	4	12.2	12.2	12.2	54.985	0	9.021	11901000	4	O15446	O15446	DNA-directed RNA polymerase I subunit RPA34	CD3EAP
16.5547	2	2	2	4.5	4.5	4.5	60.901	0.0043375	2.0388	2887800	2	O15460	O15460	Prolyl 4-hydroxylase subunit alpha-2	P4HA2
20.1366	7	7	7	31.4	31.4	31.4	44.871	0	12.217	21901000	8	O15504	O15504	Nucleoporin-like protein 2	NUPL2
25.8743	8	8	8	69	69	69	16.311	0	323.31	553570000	18	O15514	O15514	DNA-directed RNA polymerase II subunit RPB4	POLR2D
19.0282	4	4	4	7.2	7.2	7.2	95.303	0	12.306	14436000	4	O15516	O15516	Circadian locomoter output cycles protein kaput	CLOCK
23.8127	9	9	7	58	58	51.2	17.849	0	26.16	162090000	10	O15525	O15525	Transcription factor MafG	MAFG
16.6953	4	4	4	3.6	3.6	3.6	154.17	0	7.9018	6685300	5	O15550;O14607	O15550	Lysine-specific demethylase 6A	KDM6A
25.5301	34	34	33	40.9	40.9	39.7	90.932	0	205.99	1889700000	71	O43143	O43143	Pre-mRNA-splicing factor ATP-dependent RNA helicase DHX15	DHX15
19.7639	3	3	3	8.3	8.3	8.3	50.714	0	7.1687	22257000	8	O43159	O43159	Ribosomal RNA-processing protein 8	RRP8
23.6744	20	20	20	46	46	46	58.449	0	81.752	401630000	28	O43172	O43172	U4/U6 small nuclear ribonucleoprotein Prp4	PRPF4
22.2462	2	2	2	13.7	13.7	13.7	20.108	0	4.4662	44772000	3	O43181	O43181	NADH dehydrogenase [ubiquinone] iron-sulfur protein 4, mitochondrial	NDUFS4
16.8735	3	3	3	6.2	6.2	6.2	62.105	0	3.0743	3842200	3	O43189	O43189	PHD finger protein 1	PHF1
16.4347	2	2	2	4.9	4.9	4.9	54.099	0.0012386	2.524	2303000	2	O43237	O43237	Cytoplasmic dynein 1 light intermediate chain 2	DYNC1LI2
17.8434	3	3	3	10.1	10.1	10.1	30.17	0	4.1214	2822200	3	O43240	O43240	Kallikrein-10	KLK10
19.5717	10	10	10	22.5	22.5	22.5	60.977	0	18.43	26494000	10	O43242	O43242	26S proteasome non-ATPase regulatory subunit 3	PSMD3
22.3553	5	5	5	17.7	17.7	17.7	41.373	0	32.579	59020000	19	O43251;Q9NWB1;A6NFN3	O43251;Q9NWB1	RNA binding protein fox-1 homolog 2;RNA binding protein fox-1 homolog 1	RBFOX2;RBFOX1
24.438	36	36	36	51.5	51.5	51.5	90.254	0	323.31	863660000	58	O43290	O43290	U4/U6.U5 tri-snRNP-associated protein 1	SART1
18.2446	2	2	2	3.9	3.9	3.9	67.622	0	3.0034	5900900	2	O43292	O43292	Glycosylphosphatidylinositol anchor attachment 1 protein	GPAA1
19.7471	4	4	4	9.9	9.9	9.9	52.535	0	13.907	17599000	4	O43293	O43293	Death-associated protein kinase 3	DAPK3
19.5852	6	6	6	15.2	15.2	15.2	52.63	0	9.6853	17305000	6	O43298	O43298	Zinc finger and BTB domain-containing protein 43	ZBTB43
16.6247	2	2	2	5.3	5.3	5.3	67.195	0	14.374	3031400	3	O43318	O43318	Mitogen-activated protein kinase kinase kinase 7	MAP3K7
24.1292	21	21	17	35.4	35.4	29.1	70.942	0	58.568	623850000	42	O43390	O43390	Heterogeneous nuclear ribonucleoprotein R	HNRNPR
23.9211	23	23	23	33.8	33.8	33.8	77.528	0	144.64	524170000	34	O43395	O43395	U4/U6 small nuclear ribonucleoprotein Prp3	PRPF3
19.0941	3	3	3	22.9	22.9	22.9	23.773	0	6.3259	6155800	3	O43402	O43402	ER membrane protein complex subunit 8	EMC8
20.5346	13	13	13	19.6	19.6	19.6	87.703	0	51.903	60756000	12	O43422	O43422	52 kDa repressor of the inhibitor of the protein kinase	PRKRIR
15.8625	6	4	4	3.7	2.8	2.8	176.65	0	4.8537	5004700	5	O43432	O43432	Eukaryotic translation initiation factor 4 gamma 3	EIF4G3
23.9173	6	6	6	41.2	41.2	41.2	19.208	0	45.737	174270000	7	O43447	O43447	Peptidyl-prolyl cis-trans isomerase H	PPIH
21.3203	7	7	7	19.4	19.4	19.4	47.907	0	30.387	49749000	10	O43463	O43463	Histone-lysine N-methyltransferase SUV39H1	SUV39H1
23.166	35	35	34	48.7	48.7	47.5	112.59	0	266.45	517630000	63	O43491;Q9Y2J2	O43491	Band 4.1-like protein 2	EPB41L2
16.227	2	2	2	4	4	4	80.777	0	16.086	2531200	2	O43548	O43548	Protein-glutamine gamma-glutamyltransferase 5	TGM5
22.5696	15	15	15	36	36	36	57.193	0	51.495	186750000	21	O43660	O43660	Pleiotropic regulator 1	PLRG1
21.9305	3	3	3	5.6	5.6	5.6	50.75	0	6.4351	55960000	9	O43670	O43670	BUB3-interacting and GLEBS motif-containing protein ZNF207	ZNF207
24.0718	9	9	9	33.8	33.8	33.8	37.154	0	53.936	264490000	15	O43684	O43684	Mitotic checkpoint protein BUB3	BUB3
24.288	53	53	35	64.2	64.2	43	104.85	0	323.31	1126600000	78	O43707;Q08043	O43707	Alpha-actinin-4	ACTN4
19.2846	3	3	3	14.6	14.6	14.6	31.88	0	5.7761	7024800	3	O43709	O43709	Probable 18S rRNA (guanine-N(7))-methyltransferase	WBSCR22
18.9614	7	7	7	13.6	13.6	13.6	85.852	0	37.451	26033000	7	O43719	O43719	HIV Tat-specific factor 1	HTATSF1
17.7803	7	7	7	7	7	7	131.98	0	27.215	13958000	8	O43795;Q9UBC5	O43795	Unconventional myosin-Ib	MYO1B
23.8529	8	8	8	33	33	33	26.227	0	43.581	212120000	14	O43809	O43809	Cleavage and polyadenylation specificity factor subunit 5	NUDT21
17.0692	4	4	4	7.8	7.8	7.8	86.131	0	5.7911	5225400	4	O43815	O43815	Striatin	STRN
24.7903	13	13	13	26.9	26.9	26.9	51.84	0	34.896	667330000	26	O43818	O43818	U3 small nucleolar RNA-interacting protein 2	RRP9
20.4046	7	7	7	13.6	13.6	13.6	76.107	0	28.88	37475000	13	O43823	O43823	A-kinase anchor protein 8	AKAP8
17.48	2	2	2	4.8	4.8	4.8	50.282	0	5.2513	4570200	2	O43913	O43913	Origin recognition complex subunit 5	ORC5
26.2162	36	36	36	55.5	55.5	55.5	71.689	0	323.31	2027000000	101	O60216;Q9H4I0	O60216	Double-strand-break repair protein rad21 homolog	RAD21
22.7846	27	26	26	34.5	33.6	33.6	119.26	0	126.07	361260000	32	O60231	O60231	Putative pre-mRNA-splicing factor ATP-dependent RNA helicase DHX16	DHX16
20.2247	20	20	20	19.3	19.3	19.3	160.6	0	44.949	84549000	22	O60244	O60244	Mediator of RNA polymerase II transcription subunit 14	MED14
26.0048	61	61	45	55.7	55.7	42.4	121.9	0	323.31	3703100000	133	O60264	O60264	SWI/SNF-related matrix-associated actin-dependent regulator of chromatin subfamily A member 5	SMARCA5
20.4134	35	35	35	19.9	19.9	19.9	254.39	0	134.56	156410000	43	O60287	O60287	Nucleolar pre-ribosomal-associated protein 1	URB1
17.5102	12	12	12	7.4	7.4	7.4	226.35	0	15.326	16801000	13	O60293	O60293	Zinc finger C3H1 domain-containing protein	ZFC3H1
22.1575	32	32	31	22.4	22.4	22	171.29	0	110.92	318100000	45	O60306	O60306	Intron-binding protein aquarius	AQR
16.3805	5	5	5	3.4	3.4	3.4	218.4	0	5.0448	6654500	5	O60318	O60318	Germinal-center associated nuclear protein	MCM3AP
25.1232	33	33	33	50.1	50.1	50.1	92.902	0	245.27	1352200000	64	O60341	O60341	Lysine-specific histone demethylase 1A	KDM1A
16.6108	2	2	2	3.8	3.8	3.8	51.964	0.0093844	1.702	2201700	2	O60427	O60427	Fatty acid desaturase 1	FADS1
22.0526	64	64	64	40.7	40.7	40.7	204.74	0	188.34	491550000	79	O60437;REV__Q8NDI1	O60437	Periplakin	PPL
23.594	19	15	15	30.8	24.4	24.4	69.602	0	89.167	405180000	36	O60506	O60506	Heterogeneous nuclear ribonucleoprotein Q	SYNCRIP
23.0143	22	22	22	47.2	47.2	47.2	65.521	0	104.28	296530000	27	O60508	O60508	Pre-mRNA-processing factor 17	CDC40
21.5921	8	8	8	20.1	20.1	20.1	80.684	0	55.458	82194000	16	O60563	O60563	Cyclin-T1	CCNT1
23.5544	23	23	23	36	36	36	84.784	0	82.458	529710000	63	O60568	O60568	Procollagen-lysine,2-oxoglutarate 5-dioxygenase 3	PLOD3
16.6878	3	3	3	6	6	6	81.028	0	6.8742	3167000	3	O60583	O60583	Cyclin-T2	CCNT2
17.4545	3	3	3	5.3	5.3	5.3	86.844	0	6.2811	6466000	3	O60645	O60645	Exocyst complex component 3	EXOC3
22.5173	5	3	3	38.5	26.9	26.9	17.523	0	19.931	54030000	4	O60675	O60675	Transcription factor MafK	MAFK
21.7155	12	12	5	23.5	23.5	10.3	60.029	0	39.354	79204000	16	O60684	O60684	Importin subunit alpha-7	KPNA6
21.3905	17	17	17	23	23	23	108.17	0	93.578	131960000	30	O60716	O60716	Catenin delta-1	CTNND1
16.3125	2	2	2	2.3	2.3	2.3	107.89	0.0016387	2.4415	3499600	3	O60763	O60763	General vesicular transport factor p115	USO1
24.6476	17	2	2	30.4	8.5	8.5	32.142	0	7.5683	473070000	8	O60812;P0DMR1;B7ZW38	O60812;P0DMR1;B7ZW38	Heterogeneous nuclear ribonucleoprotein C-like 1;Heterogeneous nuclear ribonucleoprotein C-like 4;Heterogeneous nuclear ribonucleoprotein C-like 3	HNRNPCL1;HNRNPCL4;HNRNPCL3
21.0105	4	4	4	22.6	22.6	22.6	30.472	0	10.178	21125000	5	O60828	O60828	Polyglutamine-binding protein 1	PQBP1
25.7727	26	26	26	53.3	53.3	53.3	57.673	0	198.58	1777100000	70	O60832	O60832	H/ACA ribonucleoprotein complex subunit 4	DKC1
19.5697	6	6	6	7.2	7.2	7.2	138.83	0	34.098	38907000	6	O60841	O60841	Eukaryotic translation initiation factor 5B	EIF5B
21.8141	3	3	3	22.3	22.3	22.3	16.368	0	5.9074	33186000	4	O60869	O60869	Endothelial differentiation-related factor 1	EDF1
20.0994	7	7	7	20.6	20.6	20.6	45.745	0	11.17	24714000	8	O60884	O60884	DnaJ homolog subfamily A member 2	DNAJA2
19.449	7	7	5	7.1	7.1	5.5	152.22	0	14.639	34352000	10	O60885	O60885	Bromodomain-containing protein 4	BRD4
23.9068	20	20	11	44.7	44.7	25.5	62.495	0	94.776	424650000	40	O60907	O60907	F-box-like/WD repeat-containing protein TBL1X	TBL1X
21.5047	19	19	19	30.5	30.5	30.5	84.958	0	69.034	124970000	31	O60934	O60934	Nibrin	NBN
19.4441	15	15	15	17.6	17.6	17.6	135.62	0	43.119	45648000	20	O75128	O75128	Protein cordon-bleu	COBL
16.7798	3	2	2	7.3	5.6	5.6	60.13	0	8.7778	2700400	2	O75131;Q96A23;O95741;Q9UBL6	O75131	Copine-3	CPNE3
16.0782	3	3	3	4.1	4.1	4.1	113.68	0	4.0868	3459400	3	O75150	O75150	E3 ubiquitin-protein ligase BRE1B	RNF40
20.9884	7	6	6	7	5.7	5.7	120.77	0	16.156	99855000	12	O75151	O75151	Lysine-specific demethylase PHF2	PHF2
23.624	30	30	30	42.8	42.8	42.8	89.13	0	131.09	542980000	56	O75152;A0A1B0GTU1	O75152	Zinc finger CCCH domain-containing protein 11A	ZC3H11A
15.4546	2	2	2	1.6	1.6	1.6	146.67	0	4.1014	3053600	2	O75153	O75153	Clustered mitochondria protein homolog	CLUH
18.1442	7	7	7	7.4	7.4	7.4	120.66	0	13.562	13327000	6	O75164	O75164	Lysine-specific demethylase 4A	KDM4A
17.894	2	2	2	5	5	5	81.871	0	4.2603	4627800	3	O75175	O75175	CCR4-NOT transcription complex subunit 3	CNOT3
20.0579	2	2	2	2.5	2.5	2.5	42.99	0.00042517	2.778	6549200	4	O75177	O75177	Calcium-responsive transactivator	SS18L1
18.3831	12	12	6	6.2	6.2	3	274.25	0	20.558	30085000	16	O75179	O75179	Ankyrin repeat domain-containing protein 17	ANKRD17
20.2542	18	18	18	20.3	20.3	20.3	133.06	0	69.967	73787000	18	O75182	O75182	Paired amphipathic helix protein Sin3b	SIN3B
18.8055	3	3	3	14.4	14.4	14.4	36.087	0	3.8935	5956000	3	O75190;Q8WWF6;Q8NHS0;P25686	O75190	DnaJ homolog subfamily B member 6	DNAJB6
20.2938	3	3	3	17	17	17	21.007	0	5.7886	16710000	2	O75223	O75223	Gamma-glutamylcyclotransferase	GGCT
20.5272	7	7	7	19.4	19.4	19.4	52.545	0	15.291	37777000	10	O75306	O75306	NADH dehydrogenase [ubiquinone] iron-sulfur protein 2, mitochondrial	NDUFS2
26.0988	11	11	11	77	77	77	21.868	0	119.83	790550000	18	O75340	O75340	Programmed cell death protein 6	PDCD6
17.5319	2	2	2	4.4	4.4	4.4	80.355	0	6.1657	6822500	2	O75342	O75342	Arachidonate 12-lipoxygenase, 12R-type	ALOX12B
30.1204	28	28	26	56.5	56.5	51.9	39.617	0	323.31	21010000000	185	O75367	O75367	Core histone macro-H2A.1	H2AFY
25.2391	129	120	116	61.8	59.3	57.5	278.16	0	323.31	5623800000	290	O75369	O75369	Filamin-B	FLNB
20.5622	38	38	36	20.4	20.4	19.8	270.21	0	149.41	201280000	64	O75376	O75376	Nuclear receptor corepressor 1	NCOR1
19.8369	2	2	2	11.2	11.2	11.2	24.593	0	16.243	13110000	2	O75396	O75396	Vesicle-trafficking protein SEC22b	SEC22B
23.9903	18	18	18	20.3	20.3	20.3	108.8	0	119.6	549950000	29	O75400;Q6NWY9	O75400	Pre-mRNA-processing factor 40 homolog A	PRPF40A
15.8356	2	2	2	0.7	0.7	0.7	289.62	0.0057848	1.8866	7953000	2	O75417	O75417	DNA polymerase theta	POLQ
19.671	5	5	5	24.3	24.3	24.3	29.763	0	7.7481	9182100	5	O75431	O75431	Metaxin-2	MTX2
21.923	5	5	5	31.8	31.8	31.8	23.306	0	8.3777	31810000	6	O75446	O75446	Histone deacetylase complex subunit SAP30	SAP30
19.7656	14	14	14	21.1	21.1	21.1	110.3	0	94.494	45458000	16	O75448	O75448	Mediator of RNA polymerase II transcription subunit 24	MED24
20.4833	8	8	8	16.2	16.2	16.2	60.103	0	16.141	41042000	11	O75475	O75475	PC4 and SFRS1-interacting protein	PSIP1
18.4352	5	3	3	18.5	11.6	11.6	38.925	0	5.121	6734600	3	O75477	O75477	Erlin-1	ERLIN1
21.0435	6	6	6	28.4	28.4	28.4	30.241	0	12.88	36743000	7	O75489	O75489	NADH dehydrogenase [ubiquinone] iron-sulfur protein 3, mitochondrial	NDUFS3
26.097	7	7	7	24	24	24	31.3	0	107.31	645990000	38	O75494;Q8WXF0	O75494	Serine/arginine-rich splicing factor 10	SRSF10
18.9817	3	3	3	7.6	7.6	7.6	48.902	0	14.311	11389000	3	O75528	O75528	Transcriptional adapter 3	TADA3
20.1607	9	9	9	20.9	20.9	20.9	66.155	0	16.409	25786000	9	O75529	O75529	TAF5-like RNA polymerase II p300/CBP-associated factor-associated factor 65 kDa subunit 5L	TAF5L
21.5963	10	10	10	27.9	27.9	27.9	50.197	0	22.03	79266000	22	O75530	O75530	Polycomb protein EED	EED
27.9383	5	5	5	44.9	44.9	44.9	10.058	0	89.45	1543100000	8	O75531	O75531	Barrier-to-autointegration factor;Barrier-to-autointegration factor, N-terminally processed	BANF1
25.3344	50	50	50	47.4	47.4	47.4	145.83	0	323.31	2622900000	112	O75533	O75533	Splicing factor 3B subunit 1	SF3B1
15.2831	3	3	3	4.3	4.3	4.3	88.884	0	3.0183	1834100	3	O75534	O75534	Cold shock domain-containing protein E1	CSDE1
20.5512	2	2	2	7.4	7.4	7.4	42.506	0	8.8105	23047000	2	O75554	O75554	WW domain-binding protein 4	WBP4
22.1721	8	8	8	25.2	25.2	25.2	34.404	0	16.08	66159000	11	O75569	O75569	Interferon-inducible double-stranded RNA-dependent protein kinase activator A	PRKRA
19.7345	4	4	4	17.1	17.1	17.1	28.424	0	5.3458	11341000	5	O75586	O75586	Mediator of RNA polymerase II transcription subunit 6	MED6
23.1114	3	3	3	29.2	29.2	29.2	19.343	0	323.31	72495000	3	O75607	O75607	Nucleoplasmin-3	NPM3
25.7571	116	116	116	53.3	53.3	53.3	244.5	0	323.31	6691600000	297	O75643	O75643	U5 small nuclear ribonucleoprotein 200 kDa helicase	SNRNP200
20.9758	6	6	6	19.1	19.1	19.1	41.45	0	6.4482	30933000	6	O75683	O75683	Surfeit locus protein 6	SURF6
21.6029	49	49	49	20.6	20.6	20.6	318.38	0	145.3	439560000	63	O75691	O75691	Small subunit processome component 20 homolog	UTP20
23.1766	32	32	32	29.4	29.4	29.4	155.2	0	323.31	540430000	48	O75694	O75694	Nuclear pore complex protein Nup155	NUP155
19.3564	10	10	10	12.5	12.5	12.5	125.97	0	69.81	39602000	12	O75717	O75717	WD repeat and HMG-box DNA-binding protein 1	WDHD1
17.1828	6	3	3	9.6	5.3	5.3	74.761	0	3.7787	5504900	3	O75746	O75746	Calcium-binding mitochondrial carrier protein Aralar1	SLC25A12
22.8012	2	2	2	24.3	24.3	24.3	15.651	0	43.61	36544000	2	O75817	O75817	Ribonuclease P protein subunit p20	POP7
22.5666	9	9	9	36.9	36.9	36.9	41.833	0	48	118020000	11	O75818	O75818	Ribonuclease P protein subunit p40	RPP40
19.9934	6	6	6	23.4	23.4	23.4	35.611	0	16.988	19832000	6	O75821	O75821	Eukaryotic translation initiation factor 3 subunit G	EIF3G
15.8624	2	2	2	5.8	5.8	5.8	46.659	0.0032468	2.3288	1489400	2	O75874	O75874	Isocitrate dehydrogenase [NADP] cytoplasmic	IDH1
23.4237	9	9	9	22.8	22.8	22.8	64.239	0	66.044	225040000	19	O75909	O75909	Cyclin-K	CCNK
19.7789	3	3	2	6.9	6.9	4.6	71.835	0	10.519	25188000	5	O75925	O75925	E3 SUMO-protein ligase PIAS1	PIAS1
16.5981	3	2	2	6	3.5	3.5	68.24	0.0008285	2.554	2976000	2	O75928	O75928	E3 SUMO-protein ligase PIAS2	PIAS2
22.797	6	6	6	28.4	28.4	28.4	26.131	0	151.41	94741000	8	O75934	O75934	Pre-mRNA-splicing factor SPF27	BCAS2
22.3903	7	7	7	30	30	30	29.841	0	34.103	71468000	8	O75937	O75937	DnaJ homolog subfamily C member 8	DNAJC8
20.082	2	2	2	15.5	15.5	15.5	26.711	0	5.4453	9988800	3	O75940	O75940	Survival of motor neuron-related-splicing factor 30	SMNDC1
18.7474	6	6	6	15.9	15.9	15.9	47.355	0	10.077	11882000	6	O75955	O75955	Flotillin-1	FLOT1
26.0861	27	27	27	47.8	47.8	47.8	54.972	0	291.14	1567100000	61	O76021	O76021	Ribosomal L1 domain-containing protein 1	RSL1D1
19.0292	5	5	5	8.8	8.8	8.8	74.605	0	9.7535	17655000	5	O76094	O76094	Signal recognition particle subunit SRP72	SRP72
16.4412	3	3	3	15.2	15.2	15.2	37.121	0	5.9396	1512700	3	O94766	O94766	Galactosylgalactosylxylosylprotein 3-beta-glucuronosyltransferase 3	B3GAT3
25.5413	26	24	23	45.4	42.7	41.6	75.022	0	167.57	2197400000	101	O94776	O94776	Metastasis-associated protein MTA2	MTA2
18.2222	3	3	3	9.5	9.5	9.5	67.454	0	26.15	9479400	4	O94826	O94826	Mitochondrial import receptor subunit TOM70	TOMM70A
22.6739	12	12	12	25.9	25.9	25.9	66.194	0	52.124	113760000	14	O94842;O15405;Q96NM4;O94900	O94842	TOX high mobility group box family member 4	TOX4
18.6083	8	8	8	13.7	13.7	13.7	89.594	0	15.686	18783000	8	O94874	O94874	E3 UFM1-protein ligase 1	UFL1
23.0743	28	28	28	33.9	33.9	33.9	100.05	0	130.54	309110000	48	O94880	O94880	PHD finger protein 14	PHF14
15.4262	2	2	2	4.4	4.4	4.4	119.89	0	18.186	2377700	2	O94887	O94887	FERM, RhoGEF and pleckstrin domain-containing protein 2	FARP2
16.2458	3	3	3	6.2	6.2	6.2	90.063	0	5.7473	3108300	3	O94901	O94901	SUN domain-containing protein 1	SUN1
20.8247	5	5	3	18.3	18.3	11.2	37.839	0	24.133	39002000	6	O94905	O94905	Erlin-2	ERLIN2
21.1304	22	22	22	24.2	24.2	24.2	106.92	0	62.88	128550000	32	O94906	O94906	Pre-mRNA-processing factor 6	PRPF6
18.1109	4	4	4	8.3	8.3	8.3	70.1	0	7.5623	8492800	4	O94923	O94923	D-glucuronyl C5-epimerase	GLCE
18.3497	5	5	5	8.7	8.7	8.7	71.682	0	7.9088	11357000	5	O94927	O94927	HAUS augmin-like complex subunit 5	HAUS5
22.6081	7	7	6	12.8	12.8	10.6	40.623	0	15.003	83109000	8	O94992	O94992	Protein HEXIM1	HEXIM1
19.532	31	31	31	16.5	16.5	16.5	309.35	0	121.78	99311000	37	O95071	O95071	E3 ubiquitin-protein ligase UBR5	UBR5
15.8899	2	2	2	3.7	3.7	3.7	74.72	0.0039936	2.1317	1700100	2	O95125	O95125	Zinc finger protein 202	ZNF202
19.8221	4	4	4	15.9	15.9	15.9	31.293	0	8.4107	13904000	5	O95229	O95229	ZW10 interactor	ZWINT
18.4359	3	3	3	8.8	8.8	8.8	51.466	0	4.7117	6737700	3	O95232	O95232	Luc7-like protein 3	LUC7L3
22.9453	31	31	31	41.2	41.2	41.2	100.28	0	246.07	395740000	49	O95235	O95235	Kinesin-like protein KIF20A	KIF20A
19.7817	14	14	14	12.9	12.9	12.9	139.88	0	30.476	54080000	16	O95239;Q2VIQ3;Q9Y496;Q6ZMV9	O95239	Chromosome-associated kinesin KIF4A	KIF4A
15.0387	3	3	3	6.2	6.2	6.2	66.05	0	4.2357	1312700	3	O95243	O95243	Methyl-CpG-binding domain protein 4	MBD4
17.5982	2	2	2	9.2	9.2	9.2	28.612	0	3.2381	3174800	1	O95249	O95249	Golgi SNAP receptor complex member 1	GOSR1
22.1032	11	11	10	25.5	25.5	23.7	70.642	0	28.59	126150000	15	O95251	O95251	Histone acetyltransferase KAT7	KAT7
20.7292	4	3	3	22.2	17.3	17.3	27.228	0	4.6879	26073000	4	O95292	O95292	Vesicle-associated membrane protein-associated protein B/C	VAPB
17.575	2	2	2	8.7	8.7	8.7	40.75	0	3.0108	3905100	2	O95299	O95299	NADH dehydrogenase [ubiquinone] 1 alpha subcomplex subunit 10, mitochondrial	NDUFA10
23.2116	44	44	44	37.8	37.8	37.8	135.65	0	226.57	631420000	52	O95347	O95347	Structural maintenance of chromosomes protein 2	SMC2
16.6297	3	3	3	3.6	3.6	3.6	119.52	0	5.0184	4259000	3	O95373	O95373	Importin-7	IPO7
17.7951	2	2	2	5.8	5.8	5.8	68.386	0	9.4558	7277700	2	O95391	O95391	Pre-mRNA-splicing factor SLU7	SLU7
16.3605	8	8	8	4.6	4.6	4.6	247.74	0	14.243	10097000	8	O95425	O95425	Supervillin	SVIL
23.4662	21	21	21	30.8	30.8	30.8	73.45	0	69.03	336080000	28	O95453	O95453	Poly(A)-specific ribonuclease PARN	PARN
21.1472	2	2	2	11.2	11.2	11.2	30.065	0	4.695	25546000	2	O95478	O95478	Ribosome biogenesis protein NSA2 homolog	NSA2
15.9756	2	2	2	2.9	2.9	2.9	80.419	0.0040016	2.1492	2126500	2	O95573	O95573	Long-chain-fatty-acid--CoA ligase 3	ACSL3
19.741	22	22	21	14.4	14.4	13.8	194.81	0	72.49	82368000	21	O95602	O95602	DNA-directed RNA polymerase I subunit RPA1	POLR1A
22.5831	8	8	8	45.4	45.4	45.4	26.499	0	17.749	94247000	16	O95619	O95619	YEATS domain-containing protein 4	YEATS4
17.2047	3	3	3	3.1	3.1	3.1	119.38	0	12.46	6344000	3	O95625	O95625	Zinc finger and BTB domain-containing protein 11	ZBTB11
20.5637	7	7	7	17.2	17.2	17.2	69.504	0	17.049	27898000	10	O95677;Q99502	O95677	Eyes absent homolog 4	EYA4
20.1718	17	17	17	19.8	19.8	19.8	119.52	0	32.448	62605000	18	O95696	O95696	Bromodomain-containing protein 1	BRD1
17.608	2	2	2	8.9	8.9	8.9	28.97	0	3.4819	2597200	2	O95721	O95721	Synaptosomal-associated protein 29	SNAP29
20.7267	8	7	7	16.5	15.2	15.2	59.689	0	17.766	29498000	11	O95758	O95758	Polypyrimidine tract-binding protein 3	PTBP3
23.3572	6	6	6	89.6	89.6	89.6	10.403	0	15.646	75218000	8	O95777	O95777	U6 snRNA-associated Sm-like protein LSm8	LSM8
16.5772	4	4	4	5.3	5.3	5.3	107.54	0	6.024	5182100	4	O95782;O94973	O95782;O94973	AP-2 complex subunit alpha-1;AP-2 complex subunit alpha-2	AP2A1;AP2A2
22.0719	28	28	28	19.4	19.4	19.4	178.67	0	149.46	343870000	53	O95785	O95785	Protein Wiz	WIZ
16.5074	3	3	3	5.7	5.7	5.7	63.182	0	3.4435	2981200	3	O95793	O95793	Double-stranded RNA-binding protein Staufen homolog 1	STAU1
24.2367	6	6	6	32.2	32.2	32.2	23.772	0	21.146	276760000	12	O95816	O95816	BAG family molecular chaperone regulator 2	BAG2
18.745	4	4	4	8.7	8.7	8.7	61.594	0	16.965	14938000	4	O95817	O95817	BAG family molecular chaperone regulator 3	BAG3
23.651	17	17	17	37.4	37.4	37.4	66.9	0	68.694	408330000	25	O95831	O95831	Apoptosis-inducing factor 1, mitochondrial	AIFM1
22.8728	8	8	8	29.6	29.6	29.6	28.722	0	26.863	69127000	10	O95926	O95926	Pre-mRNA-splicing factor SYF2	SYF2
17.6756	2	2	2	6.3	6.3	6.3	54.303	0	3.7334	3559000	2	O95948;O60422	O95948;O60422	One cut domain family member 2;One cut domain family member 3	ONECUT2;ONECUT3
23.2578	6	6	6	26.8	26.8	26.8	32.844	0	20.311	150460000	10	O95983	O95983	Methyl-CpG-binding domain protein 3	MBD3
20.1035	2	2	2	15.1	15.1	15.1	20.776	0	4.9704	12393000	3	O96000	O96000	NADH dehydrogenase [ubiquinone] 1 beta subcomplex subunit 10	NDUFB10
26.1881	17	17	17	47.6	47.6	47.6	47.46	0	101.98	1529100000	39	O96019;O94805	O96019	Actin-like protein 6A	ACTL6A
18.3691	3	3	3	10.8	10.8	10.8	36.688	0	5.8646	6094500	5	P00338;Q6ZMR3;P07864;P07195	P00338	L-lactate dehydrogenase A chain	LDHA
19.9313	9	9	4	19.4	19.4	11.1	61.397	0	17.033	32993000	11	P00367	P00367	Glutamate dehydrogenase 1, mitochondrial	GLUD1
20.9241	2	2	2	11.5	11.5	11.5	25.565	0	27.558	15917000	3	P00403	P00403	Cytochrome c oxidase subunit 2	MT-CO2
18.4068	4	4	4	18	18	18	32.118	0	10.862	6255500	4	P00491	P00491	Purine nucleoside phosphorylase	PNP
18.7051	3	3	3	12	12	12	44.614	0	7.6915	11539000	9	P00558;P07205	P00558;P07205	Phosphoglycerate kinase 1;Phosphoglycerate kinase 2	PGK1;PGK2
23.3321	5	5	5	54.1	54.1	54.1	11.006	0	14.785	73919000	21	P01040	P01040	Cystatin-A;Cystatin-A, N-terminally processed	CSTA
20.3622	4	4	4	9.1	9.1	9.1	48.804	0	7.7171	18869000	5	P01106	P01106	Myc proto-oncogene protein	MYC
19.0536	3	3	3	8.7	8.7	8.7	49.328	0	3.2883	12515000	3	P0DOX5;P01857;P01859;P01861;P01860	P0DOX5;P01857	Ig gamma-1 chain C region	IGHG1
20.1373	3	3	3	9.9	9.9	9.9	37.654	0	21.236	18453000	7	P01876;P01877	P01876	Ig alpha-1 chain C region	IGHA1
18.6217	2	2	2	10.4	10.4	10.4	40.862	0	3.7982	8067500	3	P30512;P30459;P30457;P30456;P30455;P30453;P30450;P30447;P30443;P18462;P16190;P16189;P16188;P13746;P10316;P10314;P05534;P04439;P01892;P01891;Q29960;P30508;Q95604;P01893;Q29940;P30685;P30498;P30495;P30493;P30492;P30491;P30490;P30484;P30464;P18465;P18464;P10319;Q31612;Q09160;Q9TNN7;Q29963;Q07000;P30505;P30501;P10321;P30510;P30504	P30512;P30459;P30457;P30456;P30455;P30453;P30450;P30447;P30443;P18462;P16190;P16189;P16188;P13746;P10316;P10314;P05534;P04439;P01892;P01891;Q29960;P30508;Q95604;P01893;Q29940;P30685;P30498;P30495;P30493;P30492;P30491;P30490;P30484;P30464;P18465;P18464;P10319;Q31612;Q09160;Q9TNN7;Q29963;Q07000;P30505;P30501;P10321;P30510;P30504	HLA class I histocompatibility antigen, A-29 alpha chain;HLA class I histocompatibility antigen, A-74 alpha chain;HLA class I histocompatibility antigen, A-66 alpha chain;HLA class I histocompatibility antigen, A-43 alpha chain;HLA class I histocompatibility antigen, A-36 alpha chain;HLA class I histocompatibility antigen, A-34 alpha chain;HLA class I histocompatibility antigen, A-26 alpha chain;…	HLA-A;HLA-C;HLA-H;HLA-B
16.42	2	2	2	1.8	1.8	1.8	160.61	0	5.2746	6839200	2	P02462;P29400	P02462;P29400	Collagen alpha-1(IV) chain;Arresten;Collagen alpha-5(IV) chain	COL4A1;COL4A5
31.1918	87	87	85	85.8	85.8	85.8	74.139	0	323.31	100570000000	803	P02545	P02545	Prelamin-A/C;Lamin-A/C	LMNA
15.9384	3	3	3	4.7	4.7	4.7	84.87	0	3.6233	2449200	3	P02786	P02786	Transferrin receptor protein 1;Transferrin receptor protein 1, serum form	TFRC
17.8127	4	4	4	7	7	7	78.181	0	6.317	10821000	4	P02788;CON__Q29443;CON__Q0IIK2	P02788	Lactotransferrin;Lactoferricin-H;Kaliocin-1;Lactoferroxin-A;Lactoferroxin-B;Lactoferroxin-C	LTF
20.0965	2	2	2	9.1	9.1	9.1	20.019	0	9.6548	8969000	2	P02792	P02792	Ferritin light chain	FTL
19.0037	2	2	2	15.3	15.3	15.3	21.225	0	4.9999	5781900	2	P02794	P02794	Ferritin heavy chain;Ferritin heavy chain, N-terminally processed	FTH1
19.3441	3	3	3	8	8	8	67.026	0	5.3924	7985900	3	P03915	P03915	NADH-ubiquinone oxidoreductase chain 5	MT-ND5
19.8945	9	9	9	20.7	20.7	20.7	59.755	0	24.998	28265000	11	P04040	P04040	Catalase	CAT
17.4372	2	2	2	5	5	5	59.716	0	4.5719	4791700	2	P04062	P04062	Glucosylceramidase	GBA
17.9685	3	3	3	16.2	16.2	16.2	39.42	0	5.4691	5899100	4	P04075	P04075	Fructose-bisphosphate aldolase A	ALDOA
16.9154	2	2	2	7.8	7.8	7.8	38.714	0	5.2225	2472200	4	P04083	P04083	Annexin A1	ANXA1
20.0221	9	9	9	17.6	17.6	17.6	85.658	0	25.484	43657000	10	P04150	P04150	Glucocorticoid receptor	NR3C1
19.9706	45	4	2	58.2	9.8	5.1	60.066	0	14.528	30821000	8	P04259	P04259	Keratin, type II cytoskeletal 6B	KRT6B
24.1556	12	12	11	56.1	56.1	54	36.053	0	92.242	317690000	72	P04406	P04406	Glyceraldehyde-3-phosphate dehydrogenase	GAPDH
22.9316	4	4	4	26.3	26.3	26.3	22.782	0	12.138	112000000	14	P04792	P04792	Heat shock protein beta-1	HSPB1
24.4992	28	28	28	57.2	57.2	57.2	68.569	0	199.29	877430000	41	P04843	P04843	Dolichyl-diphosphooligosaccharide--protein glycosyltransferase subunit 1	RPN1
24.0998	19	19	19	39.9	39.9	39.9	69.283	0	238.45	413520000	38	P04844	P04844	Dolichyl-diphosphooligosaccharide--protein glycosyltransferase subunit 2	RPN2
27.9507	9	3	2	60.8	36.2	13.8	14.105	0	168.43	1297100000	9	Q93077;Q7L7L0;P04908	Q93077;Q7L7L0;P04908	Histone H2A type 1-C;Histone H2A type 3;Histone H2A type 1-B/E	HIST1H2AC;HIST3H2A;HIST1H2AB
21.9668	8	8	8	34.5	34.5	34.5	34.735	0	30.995	69680000	36	P05089	P05089	Arginase-1	ARG1
19.8924	2	2	2	8.5	8.5	8.5	21.275	0.00042717	2.8481	8758800	2	P05090	P05090	Apolipoprotein D	APOD
23.0077	3	3	3	31.2	31.2	31.2	10.834	0	5.4859	67468000	26	P05109	P05109	Protein S100-A8;Protein S100-A8, N-terminally processed	S100A8
25.9083	15	15	7	38.6	38.6	19.8	32.852	0	32.138	1196500000	51	P05141;Q9H0C2	P05141	ADP/ATP translocase 2;ADP/ATP translocase 2, N-terminally processed	SLC25A5
21.5641	13	13	13	37.6	37.6	37.6	57.304	0	62.344	83717000	20	P05186	P05186	Alkaline phosphatase, tissue-nonspecific isozyme	ALPL
17.0384	2	2	2	6.7	6.7	6.7	57.953	0	9.3988	3769100	3	P05187;P10696	P05187;P10696	Alkaline phosphatase, placental type;Alkaline phosphatase, placental-like	ALPP;ALPPL2
21.6033	8	8	8	28.3	28.3	28.3	36.112	0	30.648	70090000	10	P05198	P05198	Eukaryotic translation initiation factor 2 subunit 1	EIF2S1
29.5739	7	6	6	99.1	84.2	84.2	11.514	0	323.31	2397600000	21	P05386	P05386	60S acidic ribosomal protein P1	RPLP1
30.3712	10	10	9	93.9	93.9	79.1	11.665	0	323.31	6944200000	46	P05387	P05387	60S acidic ribosomal protein P2	RPLP2
29.5883	18	18	18	53.6	53.6	53.6	34.273	0	305.99	10494000000	94	P05388;Q8NHW5	P05388;Q8NHW5	60S acidic ribosomal protein P0;60S acidic ribosomal protein P0-like	RPLP0;RPLP0P6
18.5733	6	6	6	19.6	19.6	19.6	46.836	0	10.203	8581000	6	P05455	P05455	Lupus La protein	SSB
26.0917	24	23	18	58.4	56.7	45.3	48.057	0	302.54	1859300000	65	P05783;CON__H-INV:HIT000015463	P05783	Keratin, type I cytoskeletal 18	KRT18
17.9507	4	3	3	15.8	13.1	13.1	34.095	0	2.8654	4813200	3	P06493	P06493	Cyclin-dependent kinase 1	CDK1
24.1021	17	17	17	46.1	46.1	46.1	56.559	0	173.67	522240000	47	P06576	P06576	ATP synthase subunit beta, mitochondrial	ATP5B
22.8892	5	5	5	55.3	55.3	55.3	13.242	0	18.756	62149000	19	P06702	P06702	Protein S100-A9	S100A9
22.83	10	10	9	38.7	38.7	34.6	47.168	0	44.457	164030000	65	P06733	P06733	Alpha-enolase	ENO1
17.0843	2	2	2	5.7	5.7	5.7	38.177	0.002849	2.3593	2640300	2	P06746	P06746	DNA polymerase beta	POLB
26.3285	11	11	11	34.7	34.7	34.7	32.575	0	75.237	1011200000	48	P06748	P06748	Nucleophosmin	NPM1
20.7991	8	4	4	16.1	8.8	8.8	32.95	0	8.1242	29192000	11	P06753	P06753	Tropomyosin alpha-3 chain	TPM3
22.4721	9	9	9	20.5	20.5	20.5	65.171	0	36.818	116360000	17	P07199	P07199	Major centromere autoantigen B	CENPB
23.0022	20	20	20	38.8	38.8	38.8	57.116	0	70.799	294040000	25	P07237	P07237	Protein disulfide-isomerase	P4HB
21.2255	3	3	3	16.5	16.5	16.5	20.863	0	6.2235	12260000	3	P07305	P07305	Histone H1.0;Histone H1.0, N-terminally processed	H1F0
22.0482	8	8	8	25.5	25.5	25.5	44.552	0	14.774	82397000	8	P07339	P07339	Cathepsin D;Cathepsin D light chain;Cathepsin D heavy chain	CTSD
25.9195	28	28	28	67.6	67.6	67.6	38.604	0	166.1	1459700000	93	P07355;A6NMY6	P07355;A6NMY6	Annexin A2;Putative annexin A2-like protein	ANXA2;ANXA2P2
19.7065	10	10	10	15.7	15.7	15.7	81.889	0	24.256	30800000	10	P07384	P07384	Calpain-1 catalytic subunit	CAPN1
23.4253	12	12	2	38.3	38.3	7.2	49.67	0	57.266	225300000	49	P07437;Q9BUF5;Q3ZCM7;A6NNZ2;CON__ENSEMBL:ENSBTAP00000025008;Q9H4B7	P07437	Tubulin beta chain	TUBB
16.3592	2	2	2	5.1	5.1	5.1	68.478	0	3.3717	2774200	2	P07476	P07476	Involucrin	IVL
22.3344	2	2	2	21.4	21.4	21.4	15.054	0	8.3129	47595000	22	P07737	P07737	Profilin-1	PFN1
20.8155	20	9	9	23.9	11.7	11.7	84.659	0	40.13	60899000	12	P07900;Q58FF6;Q58FG0;Q14568;Q58FG1	P07900	Heat shock protein HSP 90-alpha	HSP90AA1
31.9421	35	35	20	68.6	68.6	54.2	33.67	0	323.31	70141000000	370	P07910;B2RXH8;Q86SE5	P07910	Heterogeneous nuclear ribonucleoproteins C1/C2	HNRNPC
18.8639	14	14	14	9.4	9.4	9.4	198.04	0	27.744	35305000	16	P07942	P07942	Laminin subunit beta-1	LAMB1
23.0267	2	2	2	7.5	7.5	7.5	80.692	0	59.558	85456000	8	P08047	P08047	Transcription factor Sp1	SP1
22.8371	23	23	10	29.3	29.3	15.3	83.263	0	133.93	247260000	59	P08238;Q58FF7	P08238;Q58FF7	Heat shock protein HSP 90-beta;Putative heat shock protein HSP 90-beta-3	HSP90AB1;HSP90AB3P
19.5688	7	7	7	13.9	13.9	13.9	69.81	0	17.54	27219000	8	P08240	P08240	Signal recognition particle receptor subunit alpha	SRPR
23.5695	7	7	7	21.3	21.3	21.3	43.295	0	28.421	273870000	79	P08559;P29803	P08559	Pyruvate dehydrogenase E1 component subunit alpha, somatic form, mitochondrial	PDHA1
15.1561	2	2	2	1.5	1.5	1.5	167.55	0.0036261	2.2555	3103600	1	P08572	P08572	Collagen alpha-2(IV) chain;Canstatin	COL4A2
21.4943	6	6	6	27.1	27.1	27.1	35.422	0	11.329	50220000	8	P08574	P08574	Cytochrome c1, heme protein, mitochondrial	CYC1
26.3486	9	6	6	34.2	26.7	26.7	25.486	0	70.595	854510000	18	P08579	P08579	U2 small nuclear ribonucleoprotein B	SNRPB2
25.8939	17	17	17	32.5	32.5	32.5	51.556	0	238.2	1060000000	32	P08621	P08621	U1 small nuclear ribonucleoprotein 70 kDa	SNRNP70
19.0159	4	3	3	13.2	11	11	55.674	0	8.0685	13783000	5	P08651	P08651	Nuclear factor 1 C-type	NFIC
26.9934	47	46	43	77.3	75.8	71.9	53.651	0	323.31	4542800000	202	P08670;P17661;P41219	P08670	Vimentin	VIM
28.0475	9	9	9	59.3	59.3	59.3	15.55	0	184.22	1387100000	21	P08708	P08708	40S ribosomal protein S17	RPS17
17.0492	3	3	3	10.6	10.6	10.6	35.936	0	4.2307	2983700	3	P08758	P08758	Annexin A5	ANXA5
29.8165	22	22	22	70.5	70.5	70.5	32.854	0	323.31	12291000000	145	P08865	P08865	40S ribosomal protein SA	RPSA
27.287	11	11	8	42.2	42.2	36.2	31.279	0	89.319	1965100000	20	P09012	P09012	U1 small nuclear ribonucleoprotein A	SNRPA
21.9	3	3	3	24.5	24.5	24.5	17.394	0	6.0122	23481000	3	P09234	P09234	U1 small nuclear ribonucleoprotein C	SNRPC
19.1783	2	2	2	7.7	7.7	7.7	27.076	0.0054666	1.9604	4152900	2	P09496	P09496	Clathrin light chain A	CLTA
26.7813	18	18	18	55.9	55.9	55.9	38.746	0	139.66	2076100000	73	P09651;Q32P51	P09651;Q32P51	Heterogeneous nuclear ribonucleoprotein A1;Heterogeneous nuclear ribonucleoprotein A1, N-terminally processed;Heterogeneous nuclear ribonucleoprotein A1-like 2	HNRNPA1;HNRNPA1L2
27.3944	15	15	15	48.6	48.6	48.6	28.415	0	152.42	1764100000	40	P09661	P09661	U2 small nuclear ribonucleoprotein A	SNRPA1
23.3741	30	30	30	36.4	36.4	36.4	113.08	0	230.95	554460000	49	P09874	P09874	Poly [ADP-ribose] polymerase 1	PARP1
15.5344	3	3	3	2.3	2.3	2.3	165.91	0	3.6582	3417100	3	P09884	P09884	DNA polymerase alpha catalytic subunit	POLA1
30.8548	5	3	3	31.2	24.2	24.2	13.509	0	89.562	9709700000	43	Q71UI9;P0C0S5	Q71UI9;P0C0S5	Histone H2A.V;Histone H2A.Z	H2AFV;H2AFZ
20.5989	4	4	4	17.8	17.8	17.8	28.278	0	7.8486	12705000	4	P0C1Z6	P0C1Z6	TCF3 fusion partner	TFPT
19.8368	8	8	8	11.6	11.6	11.6	73.305	0	16.342	25283000	9	P0C7T5	P0C7T5	Ataxin-1-like	ATXN1L
20.0767	10	10	10	25.6	25.6	25.6	51.391	0	23.584	34278000	14	P0CG12	P0CG12	Chromosome transmission fidelity protein 8 homolog isoform 2	CHTF8
27.5218	32	30	16	58.3	55.2	30	70.051	0	323.31	6166300000	116	P0DMV9;P0DMV8	P0DMV9;P0DMV8	Heat shock 70 kDa protein 1B;Heat shock 70 kDa protein 1A	HSPA1B;HSPA1A
23.1628	6	6	6	79.2	79.2	79.2	16.837	0	58.006	84518000	10	P0DP25;P0DP24;P0DP23	P0DP25;P0DP24;P0DP23
18.4332	6	6	6	12.1	12.1	12.1	78.763	0	9.8056	12743000	6	P10244	P10244	Myb-related protein B	MYBL2
21.239	4	4	4	7.1	7.1	7.1	68.996	0	30.306	84150000	24	P10515	P10515	Dihydrolipoyllysine-residue acetyltransferase component of pyruvate dehydrogenase complex, mitochondrial	DLAT
19.3173	4	4	4	10.4	10.4	10.4	45.571	0	5.9357	12412000	4	P24468;P10589	P24468;P10589	COUP transcription factor 2;COUP transcription factor 1	NR2F2;NR2F1
23.2608	4	4	4	31.4	31.4	31.4	11.737	0	12.261	70359000	10	P10599	P10599	Thioredoxin	TXN
22.6971	21	21	21	43.8	43.8	43.8	61.054	0	142.88	217600000	39	P10809	P10809	60 kDa heat shock protein, mitochondrial	HSPD1
16.5382	2	2	2	8.9	8.9	8.9	52.494	0	4.5368	1808200	2	P10909	P10909	Clusterin;Clusterin beta chain;Clusterin alpha chain	CLU
27.7275	41	41	40	53.1	53.1	53.1	72.332	0	323.31	6666800000	131	P11021	P11021	78 kDa glucose-regulated protein	HSPA5
16.1992	4	4	4	3.4	3.4	3.4	177.6	0	13.897	5567700	4	P11047	P11047	Laminin subunit gamma-1	LAMC1
28.7793	36	35	26	57.3	57.3	46.3	70.897	0	323.31	15203000000	205	P11142	P11142	Heat shock cognate 71 kDa protein	HSPA8
20.4523	12	12	11	19.2	19.2	17.5	97.016	0	52.049	61691000	17	P11171	P11171	Protein 4.1	EPB41
21.9398	4	4	4	16.4	16.4	16.4	39.233	0	31.291	84480000	41	P11177	P11177	Pyruvate dehydrogenase E1 component subunit beta, mitochondrial	PDHB
20.2309	10	10	10	14.2	14.2	14.2	90.725	0	20.782	46761000	16	P11387;Q969P6	P11387	DNA topoisomerase 1	TOP1
19.807	19	19	15	15.3	15.3	12.3	174.38	0	35.219	74301000	22	P11388	P11388	DNA topoisomerase 2-alpha	TOP2A
16.386	3	3	3	6.8	6.8	6.8	59.256	0	3.9179	2997400	3	P11413	P11413	Glucose-6-phosphate 1-dehydrogenase	G6PD
17.8203	6	6	6	7.8	7.8	7.8	101.56	0	12.586	12035000	7	P11586	P11586	C-1-tetrahydrofolate synthase, cytoplasmic;Methylenetetrahydrofolate dehydrogenase;Methenyltetrahydrofolate cyclohydrolase;Formyltetrahydrofolate synthetase;C-1-tetrahydrofolate synthase, cytoplasmic, N-terminally processed	MTHFD1
16.3699	8	8	8	3.7	3.7	3.7	274.37	0	11.147	10756000	8	P11717	P11717	Cation-independent mannose-6-phosphate receptor	IGF2R
19.2341	4	4	4	9.1	9.1	9.1	51.592	0	6.0579	6166600	4	P11831	P11831	Serum response factor	SRF
15.7108	2	2	2	3.1	3.1	3.1	34.834	0.0039761	2.0947	858100	2	P60891;P11908	P60891;P11908	Ribose-phosphate pyrophosphokinase 1;Ribose-phosphate pyrophosphokinase 2	PRPS1;PRPS2
26.5099	26	26	17	40.9	40.9	26.7	70.67	0	215.46	3440000000	85	P11940;Q9H361;Q4VXU2;Q96DU9	P11940	Polyadenylate-binding protein 1	PABPC1
26.0463	11	11	11	51.3	51.3	51.3	28.768	0	72.161	1108800000	31	P12004	P12004	Proliferating cell nuclear antigen	PCNA
17.9931	7	4	4	5.7	3.9	3.9	112.48	0	6.7182	8087800	4	P12036;P07196	P12036	Neurofilament heavy polypeptide	NEFH
18.8589	6	6	6	6.4	6.4	6.4	108.53	0	13.414	25673000	6	P12109	P12109	Collagen alpha-1(VI) chain	COL6A1
17.0044	2	2	2	2.1	2.1	2.1	108.58	0.00042301	2.7383	6310600	3	P12110	P12110	Collagen alpha-2(VI) chain	COL6A2
13.9065	4	4	4	1.6	1.6	1.6	343.67	0	4.9022	2641200	4	P12111	P12111	Collagen alpha-3(VI) chain	COL6A3
22.1186	13	5	5	42.3	20.5	20.5	32.866	0	8.1098	91074000	9	P12236;P12235	P12236;P12235	ADP/ATP translocase 3;ADP/ATP translocase 3, N-terminally processed;ADP/ATP translocase 1	SLC25A6;SLC25A4
18.357	4	4	4	11.9	11.9	11.9	55.804	0	6.8828	7386300	6	P12268	P12268	Inosine-5-monophosphate dehydrogenase 2	IMPDH2
25.8409	110	110	110	43.6	43.6	43.6	267.29	0	323.31	6490900000	347	P12270	P12270	Nucleoprotein TPR	TPR
21.1939	5	5	5	42.5	42.5	42.5	16.572	0	13.387	21589000	17	P12273	P12273	Prolactin-inducible protein	PIP
20.1747	9	9	9	19.5	19.5	19.5	80.004	0	28.384	47343000	13	P12755	P12755	Ski oncogene	SKI
20.4251	30	13	13	40.8	20.4	20.4	103.06	0	76.406	73209000	16	P12814;P35609	P12814	Alpha-actinin-1	ACTN1
24.2	23	23	23	34	34	34	69.842	0	122.47	616700000	38	P12956	P12956	X-ray repair cross-complementing protein 6	XRCC6
22.3936	20	20	20	25.3	25.3	25.3	82.704	0	76.929	209380000	27	P13010	P13010	X-ray repair cross-complementing protein 5	XRCC5
18.0482	3	3	3	7	7	7	67.314	0	11.254	7589400	3	P13056	P13056	Nuclear receptor subfamily 2 group C member 1	NR2C1
22.1748	26	25	25	31.1	30	30	95.337	0	107.32	213060000	40	P13639	P13639	Elongation factor 2	EEF2
18.3278	3	3	3	10.3	10.3	10.3	36.294	0	5.7904	5264300	3	P13716	P13716	Delta-aminolevulinic acid dehydratase	ALAD
17.5805	5	3	3	9.7	6.2	6.2	70.288	0	8.4335	7252000	3	P13796	P13796	Plastin-2	LCP1
20.6781	11	11	9	21.9	21.9	18.4	70.81	0	32.341	62077000	14	P13797;Q14651	P13797	Plastin-3	PLS3
19.7319	6	6	6	21.5	21.5	21.5	45.518	0	14.686	20898000	8	P13861;P31323	P13861	cAMP-dependent protein kinase type II-alpha regulatory subunit	PRKAR2A
19.4773	2	2	2	17.4	17.4	17.4	12.476	0.00041789	2.6358	3649400	3	P14174	P14174	Macrophage migration inhibitory factor	MIF
18.383	2	2	2	3.8	3.8	3.8	59.425	0	3.241	6494900	3	P14314	P14314	Glucosidase 2 subunit beta	PRKCSH
20.3839	12	12	12	29	29	29	57.936	0	23.477	45153000	20	P14618;P30613	P14618	Pyruvate kinase PKM	PKM
20.6859	13	11	11	19.3	17.6	17.6	92.468	0	48.073	67471000	14	P14625;Q58FF3	P14625	Endoplasmin	HSP90B1
17.0528	4	4	4	4.2	4.2	4.2	117.97	0	5.5111	6798200	4	P14735	P14735	Insulin-degrading enzyme	IDE
23.8385	10	10	10	20.5	20.5	20.5	76.471	0	41.936	180000000	16	P14859;Q9UKI9;P09086	P14859	POU domain, class 2, transcription factor 1	POU2F1
24.2542	14	14	14	37.2	37.2	37.2	64.132	0	59.953	400200000	25	P14866	P14866	Heterogeneous nuclear ribonucleoprotein L	HNRNPL
18.2823	6	6	6	13	13	13	57.136	0	8.941	11796000	6	P14868	P14868	Aspartate--tRNA ligase, cytoplasmic	DARS
23.0291	24	24	22	42.8	42.8	39.2	81.744	0	202.51	393740000	52	P14923	P14923	Junction plakoglobin	JUP
18.5414	2	2	2	7	7	7	44.566	0	8.4264	6104100	2	P15309	P15309	Prostatic acid phosphatase;PAPf39	ACPP
21.6106	16	6	6	25.1	11.1	11.1	69.412	0	38.639	102470000	7	P15311	P15311	Ezrin	EZR
20.7942	7	6	6	21	18.8	18.8	54.537	0	27.584	38185000	7	P15336	P15336	Cyclic AMP-dependent transcription factor ATF-2	ATF2
22.0759	6	6	6	23.3	23.3	23.3	35.193	0	27.18	53050000	11	P15408	P15408	Fos-related antigen 2	FOSL2
13.2938	2	2	2	0.8	0.8	0.8	296.86	0.0039841	2.1106	1205000	2	P15822	P15822	Zinc finger protein 40	HIVEP1
24.6982	9	9	9	36.5	36.5	36.5	31.324	0	23.878	489970000	18	P15880	P15880	40S ribosomal protein S2	RPS2
18.2094	3	3	3	5.5	5.5	5.5	67.6	0	6.8776	6365200	3	P15923	P15923	Transcription factor E2-alpha	TCF3
23.8763	116	116	116	45.2	45.2	45.2	331.77	0	323.31	2510000000	244	P15924	P15924	Desmoplakin	DSP
19.1348	4	4	4	6.9	6.9	6.9	81.537	0	8.5873	15542000	4	P16070	P16070	CD44 antigen	CD44
25.8704	5	5	5	17.3	17.3	17.3	36.688	0	43.889	306720000	17	P16220;P18846	P16220	Cyclic AMP-responsive element-binding protein 1	CREB1
16.9178	4	4	4	7.7	7.7	7.7	76.074	0	5.5805	3342800	4	P16278	P16278	Beta-galactosidase	GLB1
16.5246	2	2	2	3.1	3.1	3.1	89.384	0.003231	2.2758	4148100	2	P16383	P16383	GC-rich sequence DNA-binding factor 2	GCFC2
28.4103	15	10	10	35.8	24.8	24.8	22.58	0	52.198	3567300000	28	P16401	P16401	Histone H1.5	HIST1H1B
30.1586	19	19	3	43.2	43.2	9.9	21.364	0	100.5	10786000000	58	P16403	P16403	Histone H1.2	HIST1H1C
20.655	14	14	14	15.6	15.6	15.6	114.76	0	50.825	75953000	23	P16615;O14983;Q93084	P16615	Sarcoplasmic/endoplasmic reticulum calcium ATPase 2	ATP2A2
27.6065	17	17	11	62.9	62.9	51.9	40.089	0	323.31	2656700000	94	P16989	P16989	Y-box-binding protein 3	YBX3
18.5201	2	2	2	11.2	11.2	11.2	25.915	0	4.273	3759300	2	P17026	P17026	Zinc finger protein 22	ZNF22
17.2084	2	2	2	5.2	5.2	5.2	42.155	0.0016461	2.507	2877300	2	P17028	P17028	Zinc finger protein 24	ZNF24
19.0021	6	6	6	14.2	14.2	14.2	63.629	0	17.465	14701000	6	P17029	P17029	Zinc finger protein with KRAB and SCAN domains 1	ZKSCAN1
17.3177	2	2	2	3.5	3.5	3.5	64.97	0.0032428	2.3149	5717800	3	P17098	P17098	Zinc finger protein 8	ZNF8
17.3523	3	3	3	10.9	10.9	10.9	46.247	0	4.0019	3681100	3	P17174	P17174	Aspartate aminotransferase, cytoplasmic	GOT1
22.2551	7	7	7	38.3	38.3	38.3	35.879	0	39.971	65074000	9	P17275	P17275	Transcription factor jun-B	JUNB
19.9342	6	6	6	11	11	11	89.405	0	13.374	34060000	7	P17480	P17480	Nucleolar transcription factor 1	UBTF
22.8497	7	7	7	43.5	43.5	43.5	35.173	0	128.84	98263000	13	P17535	P17535	Transcription factor jun-D	JUND
23.2104	9	9	8	34.4	34.4	32.2	52.967	0	77.509	184410000	23	P17544	P17544	Cyclic AMP-dependent transcription factor ATF-7	ATF7
22.5187	9	9	3	31.9	31.9	13.7	40.589	0	25.682	108160000	12	P17612	P17612	cAMP-dependent protein kinase catalytic subunit alpha	PRKACA
23.704	9	9	9	47.5	47.5	47.5	36.105	0	32.952	163970000	26	P17676	P17676	CCAAT/enhancer-binding protein beta	CEBPB
26.8604	33	33	25	49.8	49.8	39.3	69.147	0	244.02	3898800000	127	P17844	P17844	Probable ATP-dependent RNA helicase DDX5	DDX5
19.869	8	8	8	18.9	18.9	18.9	60.343	0	29.197	29684000	12	P17987	P17987	T-complex protein 1 subunit alpha	TCP1
25.4495	12	12	12	37.1	37.1	37.1	29.225	0	29.842	549850000	34	P18124	P18124	60S ribosomal protein L7	RPL7
19.7279	16	16	16	19	19	19	123.8	0	77.274	65126000	19	P18206	P18206	Vinculin	VCL
20.7595	4	4	4	30.5	30.5	30.5	20.055	0	14.44	12426000	5	P18510	P18510	Interleukin-1 receptor antagonist protein	IL1RN
19.7597	15	15	15	9.2	9.2	9.2	263.83	0	56.829	66576000	26	P18583	P18583	Protein SON	SON
24.9464	5	5	5	22.8	22.8	22.8	21.397	0	13.723	290970000	11	P18621	P18621	60S ribosomal protein L17	RPL17
23.2078	10	10	10	31.6	31.6	31.6	44.969	0	51.871	164700000	13	P18754	P18754	Regulator of chromosome condensation	RCC1
18.5995	5	5	5	11.8	11.8	11.8	99.808	0	9.3283	14696000	5	P19022;P55283	P19022	Cadherin-2	CDH2
24.582	25	25	25	33.2	33.2	33.2	76.613	0	201.33	879030000	74	P19338	P19338	Nucleolin	NCL
23.6783	8	8	8	37.5	37.5	37.5	31.441	0	36.344	187940000	14	P19387	P19387	DNA-directed RNA polymerase II subunit RPB3	POLR2C
25.9289	9	9	9	44.8	44.8	44.8	24.551	0	63.045	702680000	13	P19388	P19388	DNA-directed RNA polymerases I, II, and III subunit RPABC1	POLR2E
22.1117	6	6	6	31.3	31.3	31.3	27.391	0	39.609	67978000	8	P19404	P19404	NADH dehydrogenase [ubiquinone] flavoprotein 2, mitochondrial	NDUFV2
18.8296	3	3	3	9.6	9.6	9.6	44.887	0	4.7398	6522500	4	P19419	P19419	ETS domain-containing protein Elk-1	ELK1
17.5736	3	3	3	6.9	6.9	6.9	62.094	0	5.3597	4096300	3	P19525	P19525	Interferon-induced, double-stranded RNA-activated protein kinase	EIF2AK2
19.6104	5	5	5	13.4	13.4	13.4	61.52	0	6.3298	16008000	5	P19532	P19532	Transcription factor E3	TFE3
19.5918	5	5	5	18.3	18.3	18.3	41.213	0	8.6359	15013000	7	P19784	P19784	Casein kinase II subunit alpha	CSNK2A2
19.048	3	3	3	8.1	8.1	8.1	38.388	0	3.7443	10840000	3	P20042	P20042	Eukaryotic translation initiation factor 2 subunit 2	EIF2S2
22.1156	4	4	4	16.8	16.8	16.8	37.698	0	9.0812	40898000	4	P20226;Q6SJ96	P20226;Q6SJ96	TATA-box-binding protein;TATA box-binding protein-like protein 2	TBP;TBPL2
24.6061	4	4	4	34	34	34	22.168	0	174.42	255370000	14	P20290	P20290	Transcription factor BTF3	BTF3
19.7251	3	3	3	13.7	13.7	13.7	26.489	0	4.8603	12133000	3	P20618	P20618	Proteasome subunit beta type-1	PSMB1
20.202	3	3	3	19.3	19.3	19.3	16.762	0	4.3546	14475000	3	P20674	P20674	Cytochrome c oxidase subunit 5A, mitochondrial	COX5A
28.0552	51	49	48	68.9	67.6	65.4	66.408	0	323.31	9761400000	247	P20700	P20700	Lamin-B1	LMNB1
18.5551	5	5	5	12.3	12.3	12.3	76.572	0	35.824	12711000	5	P20810	P20810	Calpastatin	CAST
16.6956	5	5	5	4.6	4.6	4.6	183.56	0	6.1114	9128000	5	P20908	P20908	Collagen alpha-1(V) chain	COL5A1
21.48	16	16	16	19.6	19.6	19.6	92.619	0	38.033	114070000	17	P21127;Q9UQ88;Q13882	P21127;Q9UQ88	Cyclin-dependent kinase 11B;Cyclin-dependent kinase 11A	CDK11B;CDK11A
21.2169	13	13	13	34.2	34.2	34.2	56.5	0	31.836	60934000	17	P21281;P15313	P21281	V-type proton ATPase subunit B, brain isoform	ATP6V1B2
18.6194	2	2	2	20.2	20.2	20.2	20.567	0	3.2143	4832600	2	P21291	P21291	Cysteine and glycine-rich protein 1	CSRP1
27.2309	135	135	124	64.2	64.2	61.8	280.74	0	323.31	21107000000	584	P21333	P21333	Filamin-A	FLNA
15.4309	2	2	2	1.4	1.4	1.4	212.67	0.00042141	2.715	3312900	2	P21675;Q8IZX4	P21675;Q8IZX4	Transcription initiation factor TFIID subunit 1;Transcription initiation factor TFIID subunit 1-like	TAF1;TAF1L
23.6829	11	11	11	54.8	54.8	54.8	30.772	0	55.112	228940000	23	P21796	P21796	Voltage-dependent anion-selective channel protein 1	VDAC1
18.3621	6	6	6	10.2	10.2	10.2	77.328	0	7.778	11456000	7	P21980	P21980	Protein-glutamine gamma-glutamyltransferase 2	TGM2
27.3758	19	19	17	58.6	58.6	55.1	33.784	0	171.79	3308900000	104	P22087	P22087	rRNA 2-O-methyltransferase fibrillarin	FBL
19.5432	5	5	5	13.2	13.2	13.2	47.079	0	14.486	14516000	8	P22234	P22234	Multifunctional protein ADE2;Phosphoribosylaminoimidazole-succinocarboxamide synthase;Phosphoribosylaminoimidazole carboxylase	PAICS
19.3244	4	2	2	20.3	16.5	16.5	33.538	0	3.752	5908400	3	P22415	P22415	Upstream stimulatory factor 1	USF1
26.8798	24	24	24	64.9	64.9	64.9	37.429	0	244.22	2469800000	103	P22626	P22626	Heterogeneous nuclear ribonucleoproteins A2/B1	HNRNPA2B1
23.9355	24	24	20	37.1	37.1	33.5	104.76	0	183.87	545500000	49	P22670	P22670	MHC class II regulatory factor RFX1	RFX1
20.4797	14	14	14	22.9	22.9	22.9	89.786	0	26.224	68724000	16	P22735	P22735	Protein-glutamine gamma-glutamyltransferase K	TGM1
24.3385	16	16	15	25.5	25.5	24.3	76.149	0	92.259	636410000	38	P23246	P23246	Splicing factor, proline- and glutamine-rich	SFPQ
19.8557	4	4	4	10.6	10.6	10.6	51.091	0	6.1334	19925000	5	Q9NRH3;P23258	Q9NRH3;P23258	Tubulin gamma-2 chain;Tubulin gamma-1 chain	TUBG2;TUBG1
23.8416	5	5	5	28.7	28.7	28.7	23.742	0	15.827	180400000	10	P23284	P23284	Peptidyl-prolyl cis-trans isomerase B	PPIB
27.3159	21	21	21	80.7	80.7	80.7	26.688	0	197.02	3174300000	113	P23396	P23396	40S ribosomal protein S3	RPS3
20.0812	7	7	7	10.4	10.4	10.4	100.42	0	13.738	42155000	11	P23497;Q9H930	P23497	Nuclear autoantigen Sp-100	SP100
25.6335	2	2	2	12.1	12.1	12.1	36.876	0	28.658	104110000	5	P23511	P23511	Nuclear transcription factor Y subunit alpha	NFYA
21.8605	5	5	5	41	41	41	18.502	0	79.97	38078000	5	P23528;Q9Y281	P23528	Cofilin-1	CFL1
22.3357	3	3	2	19.8	19.8	14.6	24.542	0	11.28	42344000	4	P24390	P24390	ER lumen protein-retaining receptor 1	KDELR1
22.6245	4	4	4	33.8	33.8	33.8	24.763	0	11.569	77597000	6	P24534	P24534	Elongation factor 1-beta	EEF1B2
17.3628	2	2	2	7.8	7.8	7.8	28.908	0	3.3092	2696700	2	P24539	P24539	ATP synthase F(0) complex subunit B1, mitochondrial	ATP5F1
18.6846	5	2	2	40.7	18	18	19.827	0	4.3392	3791800	2	P24844	P24844	Myosin regulatory light polypeptide 9	MYL9
19.6366	2	2	2	7.4	7.4	7.4	33.242	0.0036145	2.1916	12226000	3	P24863	P24863	Cyclin-C	CCNC
23.1515	61	61	61	35.3	35.3	35.3	217.17	0	254.15	894500000	110	P24928	P24928	DNA-directed RNA polymerase II subunit RPB1	POLR2A
19.6482	7	6	6	24.5	21.8	21.8	33.929	0	9.075	15611000	6	P24941;Q00526	P24941	Cyclin-dependent kinase 2	CDK2
27.2743	64	64	64	73.1	73.1	73.1	90.98	0	323.31	8278100000	192	P25205	P25205	DNA replication licensing factor MCM3	MCM3
22.9488	2	2	2	8.2	8.2	8.2	22.831	0	5.6793	32385000	4	P25208	P25208	Nuclear transcription factor Y subunit beta	NFYB
21.575	9	9	9	37.9	37.9	37.9	34.258	0	22.822	56233000	13	P25311	P25311	Zinc-alpha-2-glycoprotein	AZGP1
28.8716	7	7	7	63.6	63.6	63.6	14.515	0	144.53	3438100000	14	P25398	P25398	40S ribosomal protein S12	RPS12
18.7307	4	3	3	10.1	8.5	8.5	88.06	0	28.945	15661000	3	P25440	P25440	Bromodomain-containing protein 2	BRD2
22.0966	5	5	3	10.6	10.6	6.8	44.712	0	5.0959	76240000	7	P25490;Q96MM3	P25490	Transcriptional repressor protein YY1	YY1
19.8432	5	4	4	17.4	13.8	13.8	38.044	0	7.0343	16930000	5	P25685	P25685	DnaJ homolog subfamily B member 1	DNAJB1
21.6146	12	12	12	26.8	26.8	26.8	59.75	0	28.02	99536000	28	P25705	P25705	ATP synthase subunit alpha, mitochondrial	ATP5A1
19.3066	3	3	3	24.4	24.4	24.4	25.898	0	34.712	8429600	5	P25787	P25787	Proteasome subunit alpha type-2	PSMA2
20.0438	5	5	5	25.1	25.1	25.1	28.433	0	26.941	14052000	5	P25788	P25788	Proteasome subunit alpha type-3	PSMA3
21.1707	2	2	2	24.2	24.2	24.2	10.4	0.0039904	2.1257	9442200	2	P25815	P25815	Protein S100-P	S100P
26.1754	32	32	21	45.8	45.8	29.1	67.819	0	168.13	2500900000	73	P26038	P26038	Moesin	MSN
22.045	10	10	10	25.3	25.3	25.3	54.416	0	20.165	121160000	19	P26196	P26196	Probable ATP-dependent RNA helicase DDX6	DDX6
22.011	30	30	30	22.5	22.5	22.5	183.16	0	79.122	321210000	48	P26358	P26358	DNA (cytosine-5)-methyltransferase 1	DNMT1
17.716	2	2	2	5.2	5.2	5.2	46.683	0	2.9258	3014200	2	P26367	P26367	Paired box protein Pax-6	PAX6
22.4074	9	9	9	30.1	30.1	30.1	53.5	0	62.549	83446000	10	P26368	P26368	Splicing factor U2AF 65 kDa subunit	U2AF2
25.2945	7	7	7	31.3	31.3	31.3	24.261	0	13.296	370390000	11	P26373	P26373	60S ribosomal protein L13	RPL13
22.6626	3	3	3	27.7	27.7	27.7	11.728	0	4.0965	39837000	3	P26447	P26447	Protein S100-A4	S100A4
21.429	4	4	3	19.6	19.6	13.9	24.033	0	10.351	16940000	4	P26583	P26583	High mobility group protein B2	HMGB2
26.3428	16	16	15	48.6	48.6	47.3	57.221	0	323.31	1617000000	56	P26599	P26599	Polypyrimidine tract-binding protein 1	PTBP1
19.8199	15	15	15	16.7	16.7	16.7	140.47	0	37.086	54605000	15	P26640	P26640	Valine--tRNA ligase	VARS
24.6965	14	14	14	30.7	30.7	30.7	50.118	0	46.835	652540000	35	P26641	P26641	Elongation factor 1-gamma	EEF1G
21.0401	7	7	7	30.2	30.2	30.2	31.73	0	12.809	32345000	9	P27105	P27105	Erythrocyte band 7 integral membrane protein	STOM
21.3573	11	8	8	46.9	35.9	35.9	27.764	0	26.548	37611000	9	P27348	P27348	14-3-3 protein theta	YWHAQ
20.1224	10	10	10	21.5	21.5	21.5	86.636	0	25.835	42233000	10	P27540	P27540	Aryl hydrocarbon receptor nuclear translocator	ARNT
25.3459	6	6	6	25.7	25.7	25.7	24.604	0	12.201	341180000	10	P27635;Q96L21	P27635	60S ribosomal protein L10	RPL10
19.3328	7	7	7	19.6	19.6	19.6	68.137	0	44.904	19809000	8	P27694	P27694	Replication protein A 70 kDa DNA-binding subunit;Replication protein A 70 kDa DNA-binding subunit, N-terminally processed	RPA1
21.0957	6	6	6	25.2	25.2	25.2	35.554	0	10.373	31374000	6	P27695	P27695	DNA-(apurinic or apyrimidinic site) lyase;DNA-(apurinic or apyrimidinic site) lyase, mitochondrial	APEX1
19.199	2	2	2	5.3	5.3	5.3	48.141	0.00041999	2.6843	12639000	9	P27797	P27797	Calreticulin	CALR
20.4531	11	11	11	13.6	13.6	13.6	121	0	47.257	91873000	31	P27816	P27816	Microtubule-associated protein 4	MAP4
16.9898	2	2	2	9.1	9.1	9.1	30.354	0.00083403	2.6227	2342700	2	P28062	P28062	Proteasome subunit beta type-8	PSMB8
20.6094	4	4	4	22.8	22.8	22.8	26.411	0	8.8542	17596000	7	P28066	P28066	Proteasome subunit alpha type-5	PSMA5
20.0861	2	2	2	12.1	12.1	12.1	29.204	0	13.772	12244000	3	P28070	P28070	Proteasome subunit beta type-4	PSMB4
17.7106	2	2	2	9.9	9.9	9.9	28.48	0	16.433	3217500	3	P28074	P28074	Proteasome subunit beta type-5	PSMB5
16.9529	3	3	3	5.9	5.9	5.9	75.475	0	3.5758	5074500	3	P28288	P28288	ATP-binding cassette sub-family D member 3	ABCD3
18.9421	3	3	3	16.4	16.4	16.4	40.569	0	5.1578	9569300	3	P28289	P28289	Tropomodulin-1	TMOD1
17.3322	7	7	7	7.6	7.6	7.6	138.38	0	14.078	10726000	7	P28290	P28290	Sperm-specific antigen 2	SSFA2
21.7958	16	16	16	31.4	31.4	31.4	79.467	0	73.023	149270000	19	P28331	P28331	NADH-ubiquinone oxidoreductase 75 kDa subunit, mitochondrial	NDUFS1
22.7811	9	9	4	19	19	12	47.945	0	21.222	115320000	14	P28347;Q99594;Q15562	P28347;Q99594;Q15562	Transcriptional enhancer factor TEF-1;Transcriptional enhancer factor TEF-5;Transcriptional enhancer factor TEF-4	TEAD1;TEAD3;TEAD2
23.6078	48	32	32	44.1	30.7	30.7	122.6	0	185.31	715910000	45	P28370	P28370	Probable global transcription activator SNF2L1	SMARCA1
15.9999	2	2	2	4.7	4.7	4.7	56.921	0	3.0572	1769400	2	P28702;P19793	P28702;P19793	Retinoic acid receptor RXR-beta;Retinoic acid receptor RXR-alpha	RXRB;RXRA
18.6969	6	6	6	8.5	8.5	8.5	133.11	0	10.673	22521000	12	P28715	P28715	DNA repair protein complementing XP-G cells	ERCC5
16.4875	4	4	4	5.4	5.4	5.4	138.35	0	6.3269	5788600	4	P29144	P29144	Tripeptidyl-peptidase 2	TPP2
18.6498	3	3	3	13.1	13.1	13.1	32.868	0	5.039	6580500	3	P29372	P29372	DNA-3-methyladenine glycosylase	MPG
18.4302	6	6	6	7.4	7.4	7.4	142.75	0	8.9551	21547000	8	P29374	P29374	AT-rich interactive domain-containing protein 4A	ARID4A
19.2056	19	19	19	13.4	13.4	13.4	192.09	0	43.74	50785000	21	P29375;Q9BY66;P41229	P29375	Lysine-specific demethylase 5A	KDM5A
19.813	5	5	5	14.6	14.6	14.6	67.877	0	14.3	23027000	21	P29401	P29401	Transketolase	TKT
22.6434	12	12	12	40	40	40	44.564	0	52.521	144130000	21	P29508;P48594	P29508	Serpin B3	SERPINB3
21.8161	4	4	4	13.3	13.3	13.3	44.505	0	10.349	44309000	14	P29558;Q6XE24	P29558	RNA-binding motif, single-stranded-interacting protein 1	RBMS1
22.9225	28	28	28	35.7	35.7	35.7	97.55	0	317.78	389530000	70	P29590	P29590	Protein PML	PML
24.064	11	11	11	54.8	54.8	54.8	31.121	0	114.46	280610000	15	P29692	P29692	Elongation factor 1-delta	EEF1D
18.6173	4	4	4	24.1	24.1	24.1	25.035	0	15.812	6031800	8	P30041	P30041	Peroxiredoxin-6	PRDX6
29.8842	13	13	13	77	77	77	17.818	0	261.91	8918400000	46	P30050	P30050	60S ribosomal protein L12	RPL12
18.2291	2	2	2	18.7	18.7	18.7	21.057	0	4.4847	3072600	2	P30086	P30086	Phosphatidylethanolamine-binding protein 1;Hippocampal cholinergic neurostimulating peptide	PEBP1
18.9033	9	9	9	23.2	23.2	23.2	56.782	0	13.905	14218000	9	P30101	P30101	Protein disulfide-isomerase A3	PDIA3
22.2936	16	16	12	35	35	26.7	65.308	0	55.025	164510000	22	P30153	P30153	Serine/threonine-protein phosphatase 2A 65 kDa regulatory subunit A alpha isoform	PPP2R1A
17.9792	6	6	6	11.7	11.7	11.7	91.866	0	7.5136	10077000	6	P30260	P30260	Cell division cycle protein 27 homolog	CDC27
16.0025	2	2	2	1.4	1.4	1.4	165.67	0.00042409	2.7632	4070300	2	P30414	P30414	NK-tumor recognition protein;Putative peptidyl-prolyl cis-trans isomerase	NKTR
18.5518	3	3	3	8.7	8.7	8.7	56.806	0	6.4969	8069900	5	P30419	P30419	Glycylpeptide N-tetradecanoyltransferase 1	NMT1
25.0612	50	50	50	49.9	49.9	49.9	133.9	0	323.31	2065500000	108	P30876	P30876	DNA-directed RNA polymerase II subunit RPB2	POLR2B
21.6061	2	2	2	12.5	12.5	12.5	19.25	0	3.1275	25537000	15	P31025;Q5VSP4	P31025;Q5VSP4	Lipocalin-1;Putative lipocalin 1-like protein 1	LCN1;LCN1P1
19.9357	3	3	3	10.4	10.4	10.4	43.66	0	10.041	18051000	3	P31153;Q00266	P31153	S-adenosylmethionine synthase isoform type-2	MAT2A
17.0536	2	2	2	14.9	14.9	14.9	42.414	0.0020383	2.3875	1632400	1	P31260	P31260	Homeobox protein Hox-A10	HOXA10
19.895	5	2	2	13.2	4.7	4.7	42.963	0.0040032	2.1546	14625000	4	P31483	P31483	Nucleolysin TIA-1 isoform p40	TIA1
23.3772	11	11	11	32.2	32.2	32.2	44.868	0	48.786	228790000	14	P31689	P31689	DnaJ homolog subfamily A member 1	DNAJA1
24.0131	5	5	5	19.9	19.9	19.9	36.926	0	62.439	253940000	14	P31942	P31942	Heterogeneous nuclear ribonucleoprotein H3	HNRNPH3
26.2201	16	16	11	40.5	40.5	24.3	49.229	0	209.78	1407100000	90	P31943	P31943	Heterogeneous nuclear ribonucleoprotein H;Heterogeneous nuclear ribonucleoprotein H, N-terminally processed	HNRNPH1
23.7295	15	15	15	53.7	53.7	53.7	27.679	0	83.947	208630000	25	P31944	P31944	Caspase-14;Caspase-14 subunit p17, mature form;Caspase-14 subunit p10, mature form;Caspase-14 subunit p20, intermediate form;Caspase-14 subunit p8, intermediate form	CASP14
22.4568	9	5	5	44.3	30.9	30.9	28.082	0	9.3504	80593000	8	P31946	P31946	14-3-3 protein beta/alpha;14-3-3 protein beta/alpha, N-terminally processed	YWHAB
22.6521	5	3	3	18.5	11.3	11.3	27.774	0	3.3277	105460000	5	P31947	P31947	14-3-3 protein sigma	SFN
19.4482	6	6	6	9.6	9.6	9.6	62.639	0	11.066	25036000	6	P31948	P31948	Stress-induced-phosphoprotein 1	STIP1
21.0157	4	3	3	24.2	18.7	18.7	21.892	0	5.7694	27561000	5	P32119	P32119	Peroxiredoxin-2	PRDX2
18.2909	3	3	3	11.3	11.3	11.3	33.36	0	7.8317	4810800	3	P32322;Q96C36	P32322	Pyrroline-5-carboxylate reductase 1, mitochondrial	PYCR1
20.1509	7	7	7	21.3	21.3	21.3	67.497	0	22.52	23283000	6	P32519	P32519	ETS-related transcription factor Elf-1	ELF1
26.43	9	9	9	59.9	59.9	59.9	21.863	0	73.401	813720000	32	P32969	P32969	60S ribosomal protein L9	RPL9
22.4192	35	35	35	47.9	47.9	47.9	109.68	0	190.51	336510000	44	P33176;O60282;Q12840	P33176	Kinesin-1 heavy chain	KIF5B
23.5042	15	15	9	40.4	40.4	23.7	60.959	0	59.93	285560000	18	P33240	P33240	Cleavage stimulation factor subunit 2	CSTF2
25.7146	43	43	43	55.2	55.2	55.2	96.557	0	323.31	2477900000	98	P33991	P33991	DNA replication licensing factor MCM4	MCM4
27.1795	47	47	47	57.9	57.9	57.9	82.285	0	323.31	6384100000	127	P33992	P33992	DNA replication licensing factor MCM5	MCM5
25.127	30	30	30	43.7	43.7	43.7	81.307	0	191.65	1392400000	66	P33993	P33993	DNA replication licensing factor MCM7	MCM7
19.8231	7	7	7	18.3	18.3	18.3	61.68	0	26.45	25972000	13	P35052	P35052	Glypican-1;Secreted glypican-1	GPC1
23.2763	35	35	27	48.9	48.9	40	100.07	0	323.31	477460000	43	P35221;Q9UI47	P35221	Catenin alpha-1	CTNNA1
17.9925	6	4	4	10.2	6.8	6.8	85.496	0	16.162	10953000	4	P35222	P35222	Catenin beta-1	CTNNB1
20.4949	2	2	2	13.8	13.8	13.8	36.949	0	10.338	17732000	5	P35226	P35226	Polycomb complex protein BMI-1	BMI1
23.1576	10	10	10	48.9	48.9	48.9	29.804	0	65.028	168420000	21	P35232	P35232	Prohibitin	PHB
17.228	2	2	2	3.7	3.7	3.7	69.689	0	3.1728	5372700	2	P35240	P35240	Merlin	NF2
21.2361	20	9	9	32.4	16	16	68.563	0	19.851	76571000	11	P35241	P35241	Radixin	RDX
21.8641	10	10	10	27.3	27.3	27.3	39.681	0	27.888	72528000	11	P35249	P35249	Replication factor C subunit 4	RFC4
20.7211	9	9	9	31.9	31.9	31.9	39.157	0	34.138	38028000	12	P35250	P35250	Replication factor C subunit 2	RFC2
15.847	3	3	3	3.7	3.7	3.7	128.25	0	13.698	3359600	3	P35251	P35251	Replication factor C subunit 1	RFC1
27.6693	4	4	4	50.8	50.8	50.8	14.787	0	137.73	853780000	20	P35268	P35268	60S ribosomal protein L22	RPL22
23.7072	86	86	71	46.7	46.7	38.3	226.53	0	323.31	1424300000	200	P35579;P12883;P13535;Q9UKX3;Q9Y623;P13533;P12882;P11055;Q9UKX2;A7E2Y1	P35579	Myosin-9	MYH9
20.4789	53	41	37	31.8	25.4	23.8	229	0	153.07	149060000	47	P35580	P35580	Myosin-10	MYH10
21.3433	17	17	17	26.9	26.9	26.9	102.49	0	43.92	127710000	17	P35606	P35606	Coatomer subunit beta	COPB2
18.5405	2	2	2	4.9	4.9	4.9	64.734	0	3.5123	8007100	3	P35610	P35610	Sterol O-acyltransferase 1	SOAT1
24.1494	19	19	19	31.6	31.6	31.6	80.954	0	87.339	502420000	38	P35611;P35612	P35611	Alpha-adducin	ADD1
25.1973	8	8	6	9.5	9.5	9.5	53.425	0	39.046	500150000	25	P35637	P35637	RNA-binding protein FUS	FUS
20.3947	18	18	18	12.5	12.5	12.5	213.62	0	67.894	102010000	35	P35658	P35658	Nuclear pore complex protein Nup214	NUP214
20.6013	5	5	5	15.2	15.2	15.2	42.674	0	10.716	33407000	5	P35659	P35659	Protein DEK	DEK
19.2678	2	2	2	11.3	11.3	11.3	11.776	0	2.9717	3156100	2	P35754	P35754	Glutaredoxin-1	GLRX
19.2663	4	4	4	14.8	14.8	14.8	32.996	0	5.1164	8197600	4	P36542	P36542	ATP synthase subunit gamma, mitochondrial	ATP5C1
25.4934	11	11	11	27.4	27.4	27.4	47.697	0	45.465	755800000	47	P36578	P36578	60S ribosomal protein L4	RPL4
21.1477	9	2	2	28.5	7.4	7.4	36.983	0	4.2671	37173000	2	P36873	P36873	Serine/threonine-protein phosphatase PP1-gamma catalytic subunit	PPP1CC
25.0269	3	3	3	39.2	39.2	39.2	14.523	0	141.11	273480000	6	P36954	P36954	DNA-directed RNA polymerase II subunit RPB9	POLR2I
16.9877	2	2	2	4.9	4.9	4.9	48.755	0.003992	2.1313	2989000	2	P36957	P36957	Dihydrolipoyllysine-residue succinyltransferase component of 2-oxoglutarate dehydrogenase complex, mitochondrial	DLST
26.08	6	6	6	62.5	62.5	62.5	14.57	0	32.327	496560000	14	P37108	P37108	Signal recognition particle 14 kDa protein	SRP14
22.9964	7	7	7	16.1	16.1	16.1	53.254	0	18.664	83675000	15	P37198	P37198	Nuclear pore glycoprotein p62	NUP62
18.506	2	2	2	13.1	13.1	13.1	22.391	0	5.5892	4839500	2	P37802	P37802	Transgelin-2	TAGLN2
17.377	2	2	2	7.1	7.1	7.1	37.54	0.00042159	2.7168	2893700	2	P37837	P37837	Transaldolase	TALDO1
24.3215	14	14	5	35.5	35.5	11.5	42.331	0	46.834	524130000	40	P38159;O75526;Q8N7X1	P38159	RNA-binding motif protein, X chromosome;RNA-binding motif protein, X chromosome, N-terminally processed	RBMX
17.9509	12	12	12	10.3	10.3	10.3	207.72	0	20.891	22803000	14	P38398	P38398	Breast cancer type 1 susceptibility protein	BRCA1
20.8554	10	10	10	25.5	25.5	25.5	62.608	0	48.541	49324000	17	P38432	P38432	Coilin	COIL
22.0055	17	17	17	38.4	38.4	38.4	68.303	0	125.72	143150000	20	P38606	P38606	V-type proton ATPase catalytic subunit A	ATP6V1A
24.4997	22	22	22	37	37	37	73.68	0	196.01	901400000	43	P38646	P38646	Stress-70 protein, mitochondrial	HSPA9
28.4348	24	24	21	48.4	48.4	42.6	46.871	0	177.44	8345800000	82	P38919	P38919	Eukaryotic initiation factor 4A-III;Eukaryotic initiation factor 4A-III, N-terminally processed	EIF4A3
28.39	11	11	11	55.9	55.9	55.9	16.06	0	45.324	3517500000	22	P39019	P39019	40S ribosomal protein S19	RPS19
25.0077	14	14	14	32	32	32	46.108	0	37.262	640960000	31	P39023;Q92901	P39023	60S ribosomal protein L3	RPL3
16.5336	3	3	3	3.4	3.4	3.4	141.72	0	4.6025	4174000	3	P39059	P39059	Collagen alpha-1(XV) chain;Restin;Restin-2;Restin-3;Restin-4	COL15A1
23.153	14	14	14	47.4	47.4	47.4	50.8	0	66.107	214520000	18	P39656	P39656	Dolichyl-diphosphooligosaccharide--protein glycosyltransferase 48 kDa subunit	DDOST
19.2365	4	4	4	11.1	11.1	11.1	42.592	0	12.63	12354000	4	P39748	P39748	Flap endonuclease 1	FEN1
18.1238	9	9	9	7.1	7.1	7.1	164.19	0	16.551	20566000	9	P39880;Q13948;O14529	P39880	Homeobox protein cut-like 1	CUX1
18.0611	2	2	2	7.2	7.2	7.2	38.498	0.00083229	2.5831	3828800	2	P40121	P40121	Macrophage-capping protein	CAPG
20.574	10	10	10	19.8	19.8	19.8	58.024	0	37.018	40585000	10	P40227;Q92526	P40227	T-complex protein 1 subunit zeta	CCT6A
21.6689	4	4	4	14	14	14	46.625	0	97.469	46681000	8	P40424;P40425;P40426	P40424;P40425	Pre-B-cell leukemia transcription factor 1;Pre-B-cell leukemia transcription factor 2	PBX1;PBX2
24.7359	6	6	6	26.6	26.6	26.6	23.577	0	21.058	251470000	26	P40429;Q6NVV1	P40429;Q6NVV1	60S ribosomal protein L13a;Putative 60S ribosomal protein L13a protein RPL13AP3	RPL13A;RPL13AP3
19.2942	10	10	10	15.9	15.9	15.9	84.6	0	24.655	32786000	10	P40692	P40692	DNA mismatch repair protein Mlh1	MLH1
19.3099	8	8	8	11.6	11.6	11.6	88.067	0	16.044	25346000	8	P40763	P40763	Signal transducer and activator of transcription 3	STAT3
18.5591	3	3	3	12.4	12.4	12.4	35.503	0	23.009	8110600	6	P40926	P40926	Malate dehydrogenase, mitochondrial	MDH2
20.8688	7	7	7	24.4	24.4	24.4	38.496	0	26.281	45956000	7	P40937	P40937	Replication factor C subunit 5	RFC5
19.7677	4	4	4	11.2	11.2	11.2	40.556	0	7.3085	18746000	8	P40938	P40938	Replication factor C subunit 3	RFC3
20.5507	14	14	14	21.9	21.9	21.9	82.999	0	37.527	62974000	19	P40939	P40939	Trifunctional enzyme subunit alpha, mitochondrial;Long-chain enoyl-CoA hydratase;Long chain 3-hydroxyacyl-CoA dehydrogenase	HADHA
21.7256	7	7	7	21.8	21.8	21.8	51.109	0	14.808	72824000	8	P41091;Q2VIR3	P41091;Q2VIR3	Eukaryotic translation initiation factor 2 subunit 3;Putative eukaryotic translation initiation factor 2 subunit 3-like protein	EIF2S3;EIF2S3L
21.5528	3	3	3	26.7	26.7	26.7	19.738	0	28.464	27687000	4	P41208	P41208	Centrin-2	CETN2
18.9694	3	3	3	10.6	10.6	10.6	52.999	0	7.1384	11292000	4	P41212	P41212	Transcription factor ETV6	ETV6
24.6717	6	6	6	35.4	35.4	35.4	17	0	61.123	213810000	13	P41223	P41223	Protein BUD31 homolog	BUD31
23.6671	23	23	14	47.8	47.8	28.7	75.491	0	323.31	479510000	81	P42166	P42166	Lamina-associated polypeptide 2, isoform alpha;Thymopoietin;Thymopentin	TMPO
23.5466	19	10	10	56.6	27.3	27.3	50.67	0	44.857	269570000	31	P42167	P42167	Lamina-associated polypeptide 2, isoforms beta/gamma;Thymopoietin;Thymopentin	TMPO
24.6286	42	42	42	45.2	45.2	45.2	117.8	0	323.31	1504400000	67	P42285	P42285	Superkiller viralicidic activity 2-like 2	SKIV2L2
13.3718	2	2	2	1.3	1.3	1.3	288.89	0.0057781	1.8842	1388600	1	P42345	P42345	Serine/threonine-protein kinase mTOR	MTOR
21.2343	13	13	13	24.2	24.2	24.2	72.697	0	42.091	83877000	17	P42357	P42357	Histidine ammonia-lyase	HAL
24.9277	3	3	2	31	31	15.5	9.461	0	15.945	127660000	6	P42677	P42677	40S ribosomal protein S27	RPS27
14.7566	4	4	4	2.5	2.5	2.5	218.97	0	3.9342	2574200	4	P42694	P42694	Probable helicase with zinc finger domain	HELZ
20.8026	19	19	19	16.8	16.8	16.8	168.89	0	63.05	124370000	25	P42695	P42695	Condensin-2 complex subunit D3	NCAPD3
21.0018	11	11	11	22.1	22.1	22.1	48.564	0	24.677	56692000	12	P42696	P42696	RNA-binding protein 34	RBM34
26.149	3	3	3	26	26	26	14.551	0	16.217	223240000	7	P42766	P42766	60S ribosomal protein L35	RPL35
17.61	2	2	2	5.9	5.9	5.9	59.572	0	4.7917	3200900	3	P43003	P43003	Excitatory amino acid transporter 1	SLC1A3
26.1232	35	35	35	46.9	46.9	46.9	94.622	0	323.31	2704400000	120	P43243	P43243	Matrin-3	MATR3
15.6618	2	2	2	3.1	3.1	3.1	104.74	0	4.5425	2332900	2	P43246	P43246	DNA mismatch repair protein Msh2	MSH2
22.3378	3	3	3	11.9	11.9	11.9	32.235	0	10.459	53009000	5	P43307	P43307	Translocon-associated protein subunit alpha	SSR1
22.9127	6	6	6	26.9	26.9	26.9	31.566	0	14.232	126340000	13	P45880	P45880	Voltage-dependent anion-selective channel protein 2	VDAC2
26.6309	12	12	11	55	55	48.7	22.225	0	53.779	1039200000	35	P45973	P45973	Chromobox protein homolog 5	CBX5
21.9992	83	83	83	34.5	34.5	34.5	358.69	0	220.66	750380000	211	P46013	P46013	Antigen KI-67	MKI67
26.1874	32	32	32	52	52	52	63.541	0	323.31	2063300000	90	P46060	P46060	Ran GTPase-activating protein 1	RANGAP1
16.434	2	2	2	3.5	3.5	3.5	73.457	0	2.903	3098700	2	P46063	P46063	ATP-dependent DNA helicase Q1	RECQL
26.2874	31	31	31	44.7	44.7	44.7	89.301	0	323.31	2620900000	93	P46087	P46087	Probable 28S rRNA (cytosine(4447)-C(5))-methyltransferase	NOP2
21.4668	31	31	31	16.5	16.5	16.5	282.58	0	216.91	339100000	72	P46100	P46100	Transcriptional regulator ATRX	ATRX
17.4544	4	4	4	6.1	6.1	6.1	119.41	0	5.8938	5926700	4	P46379	P46379	Large proline-rich protein BAG6	BAG6
21.0189	7	7	7	25.9	25.9	25.9	36.072	0	31.234	38246000	11	P46736	P46736	Lys-63-specific deubiquitinase BRCC36	BRCC3
25.2241	4	4	4	31.1	31.1	31.1	16.561	0	5.9926	274350000	9	P46776	P46776	60S ribosomal protein L27a	RPL27A
28.1866	14	14	14	38	38	38	34.362	0	126.8	3360600000	59	P46777	P46777	60S ribosomal protein L5	RPL5
25.0095	2	2	2	16.2	16.2	16.2	18.565	0	24.843	202650000	5	P46778	P46778	60S ribosomal protein L21	RPL21
23.0507	2	2	2	15.3	15.3	15.3	15.747	0	3.9493	69510000	2	P46779	P46779	60S ribosomal protein L28	RPL28
25.4571	9	9	9	33.5	33.5	33.5	22.591	0	15.089	506700000	15	P46781	P46781	40S ribosomal protein S9	RPS9
26.3035	9	9	9	37.3	37.3	37.3	22.876	0	62.488	828190000	23	P46782	P46782	40S ribosomal protein S5;40S ribosomal protein S5, N-terminally processed	RPS5
28.3951	6	6	6	38.2	38.2	38.2	18.898	0	43.661	2824100000	27	P46783;Q9NQ39	P46783;Q9NQ39	40S ribosomal protein S10;Putative 40S ribosomal protein S10-like	RPS10;RPS10P5
17.67	11	11	11	7.3	7.3	7.3	270.63	0	16.572	21063000	11	P46821	P46821	Microtubule-associated protein 1B;MAP1B heavy chain;MAP1 light chain LC1	MAP1B
20.4278	4	4	4	18.1	18.1	18.1	54.461	0	29.357	23978000	5	P46937	P46937	Transcriptional coactivator YAP1	YAP1
13.7103	2	2	2	1	1	1	394.46	0.0008316	2.5779	2332100	2	P46939	P46939	Utrophin	UTRN
21.1615	38	38	36	28.2	28.2	27.2	189.25	0	108.48	194680000	44	P46940;Q13576	P46940	Ras GTPase-activating-like protein IQGAP1	IQGAP1
20.0413	4	4	4	5.5	5.5	5.5	80.529	0	8.538	31291000	7	P46977	P46977	Dolichyl-diphosphooligosaccharide--protein glycosyltransferase subunit STT3A	STT3A
22.8228	11	9	9	56.6	47.2	47.2	32.949	0	65.259	96449000	9	P47755	P47755	F-actin-capping protein subunit alpha-2	CAPZA2
23.6138	13	13	13	43.3	43.3	43.3	31.35	0	57.446	218230000	26	P47756	P47756	F-actin-capping protein subunit beta	CAPZB
17.3178	4	4	4	5.8	5.8	5.8	87.798	0	4.6578	7351500	4	P47897	P47897	Glutamine--tRNA ligase	QARS
25.2799	2	2	2	14.5	14.5	14.5	17.752	0.0054454	1.9292	162960000	3	P47914	P47914	60S ribosomal protein L29	RPL29
23.7866	7	7	7	61.8	61.8	61.8	15.075	0	16.944	144700000	10	P47929	P47929	Galectin-7	LGALS7
20.2031	3	3	3	16.4	16.4	16.4	23.277	0	4.0986	14486000	3	P48047	P48047	ATP synthase subunit O, mitochondrial	ATP5O
18.1969	4	4	4	10.7	10.7	10.7	64.149	0	4.0268	8413200	4	P48163	P48163	NADP-dependent malic enzyme	ME1
20.9953	11	7	5	22.4	17.8	13.9	83.529	0	55.52	60621000	9	P48380	P48380	Transcription factor RFX3	RFX3
20.7012	11	11	11	20.5	20.5	20.5	65.322	0	30.551	68192000	13	P48382	P48382	DNA-binding protein RFX5	RFX5
19.5941	6	6	6	12.3	12.3	12.3	57.21	0	9.0865	21368000	6	P48444	P48444	Coatomer subunit delta	ARCN1
19.019	6	6	6	13.3	13.3	13.3	59.67	0	9.4574	17531000	9	P48643	P48643	T-complex protein 1 subunit epsilon	CCT5
19.9887	3	3	3	8	8	8	55.527	0	5.2093	23930000	8	P48651	P48651	Phosphatidylserine synthase 1	PTDSS1
22.3335	48	48	48	36	36	36	177.44	0	202.36	470390000	85	P48681	P48681	Nestin	NES
20.8777	4	4	4	13.1	13.1	13.1	38.914	0	7.7546	36607000	5	P48729;Q8N752	P48729;Q8N752	Casein kinase I isoform alpha;Casein kinase I isoform alpha-like	CSNK1A1;CSNK1A1L
20.6705	10	10	10	25	25	25	65.414	0	32.732	53409000	12	P49116	P49116	Nuclear receptor subfamily 2 group C member 2	NR2C2
22.485	2	2	2	7.7	7.7	7.7	13.293	0	3.0785	35221000	3	P49207	P49207	60S ribosomal protein L34	RPL34
18.165	2	2	2	4.5	4.5	4.5	53.283	0.0032441	2.3213	6172100	4	P49336;Q9BWU1	P49336;Q9BWU1	Cyclin-dependent kinase 8;Cyclin-dependent kinase 19	CDK8;CDK19
20.5725	8	8	8	18.3	18.3	18.3	60.533	0	41.922	48340000	16	P49368	P49368	T-complex protein 1 subunit gamma	CCT3
20.5829	3	3	3	11	11	11	33.535	0	4.076	28271000	24	P49406	P49406	39S ribosomal protein L19, mitochondrial	MRPL19
19.4671	42	42	42	16.3	16.3	16.3	357.52	0	90.348	141320000	69	P49454	P49454	Centromere protein F	CENPF
17.9015	4	4	4	11	11	11	49.901	0	4.4542	6611000	4	P49642	P49642	DNA primase small subunit	PRIM1
19.0068	6	6	6	14.3	14.3	14.3	58.805	0	17.392	14749000	6	P49643	P49643	DNA primase large subunit	PRIM2
19.3252	4	4	4	8.8	8.8	8.8	82.785	0	20.998	15764000	5	P49711;Q8NI51	P49711	Transcriptional repressor CTCF	CTCF
22.7739	5	5	5	24.2	24.2	24.2	28.467	0	19.778	57375000	6	P49716	P49716	CCAAT/enhancer-binding protein delta	CEBPD
18.3045	3	3	3	24.9	24.9	24.9	22.836	0	6.6023	3237500	4	P49721	P49721	Proteasome subunit beta type-2	PSMB2
27.481	48	48	48	61.1	61.1	61.1	101.89	0	323.31	8242700000	173	P49736	P49736	DNA replication licensing factor MCM2	MCM2
18.3301	6	6	6	13.1	13.1	13.1	70.389	0	23.111	13512000	7	P49748	P49748	Very long-chain specific acyl-CoA dehydrogenase, mitochondrial	ACADVL
18.4101	9	9	9	8.3	8.3	8.3	241.64	0	17.715	29609000	16	P49750	P49750	YLP motif-containing protein 1	YLPM1
18.5681	2	2	2	14.6	14.6	14.6	24.976	0	17.403	4663600	2	P49755	P49755	Transmembrane emp24 domain-containing protein 10	TMED10
23.9935	22	22	22	28.2	28.2	28.2	100.18	0	126.98	551160000	42	P49756	P49756	RNA-binding protein 25	RBM25
18.0133	2	2	2	6.8	6.8	6.8	38.989	0	4.4923	4762400	2	P49770	P49770	Translation initiation factor eIF-2B subunit beta	EIF2B2
21.6312	31	31	31	30.4	30.4	30.4	153.94	0	159.85	204630000	65	P49790	P49790	Nuclear pore complex protein Nup153	NUP153
21.2392	69	69	47	27.9	27.9	20.5	358.2	0	196.82	465380000	155	P49792;O14715;Q99666;P0DJD0;P0DJD1	P49792	E3 SUMO-protein ligase RanBP2	RANBP2
19.6124	8	8	8	19.8	19.8	19.8	50.817	0	12.243	18435000	9	P49821	P49821	NADH dehydrogenase [ubiquinone] flavoprotein 1, mitochondrial	NDUFV1
21.8282	21	21	21	39.9	39.9	39.9	72.668	0	176.86	152660000	27	P49848	P49848	Transcription initiation factor TFIID subunit 6	TAF6
25.0419	11	11	11	46.2	46.2	46.2	42.91	0	172.34	449070000	16	P49903	P49903	Selenide, water dikinase 1	SEPHS1
24.1315	27	27	27	39.1	39.1	39.1	80.592	0	208.54	624870000	57	P49959	P49959	Double-strand break repair protein MRE11A	MRE11A
16.245	2	2	2	7	7	7	50.663	0	3.943	2174600	2	P50395;P31150	P50395;P31150	Rab GDP dissociation inhibitor beta;Rab GDP dissociation inhibitor alpha	GDI2;GDI1
24.2986	11	11	11	48.8	48.8	48.8	28.994	0	80.503	247630000	19	P50402	P50402	Emerin	EMD
19.482	7	7	7	11.1	11.1	11.1	88.367	0	15.206	27093000	8	P50416	P50416	Carnitine O-palmitoyltransferase 1, liver isoform	CPT1A
21.9212	8	8	8	24.2	24.2	24.2	46.44	0	32.316	91340000	11	P50454	P50454	Serpin H1	SERPINH1
18.1158	2	2	2	4.9	4.9	4.9	58.702	0	8.9402	6533200	2	P50548	P50548	ETS domain-containing transcription factor ERF	ERF
23.2636	12	12	11	29.8	29.8	27.7	42.777	0	42.838	191330000	19	P50750	P50750	Cyclin-dependent kinase 9	CDK9
26.2553	5	5	5	24.7	24.7	24.7	23.432	0	15.497	480600000	30	P50914	P50914	60S ribosomal protein L14	RPL14
20.5216	16	16	16	31.9	31.9	31.9	59.62	0	31.393	55698000	14	P50990	P50990	T-complex protein 1 subunit theta	CCT8
20.3432	10	10	10	20.4	20.4	20.4	57.924	0	14.957	43898000	17	P50991	P50991	T-complex protein 1 subunit delta	CCT4
22.9388	17	17	15	37.5	37.5	34.9	69.72	0	64.654	225130000	29	P51114	P51114	Fragile X mental retardation syndrome-related protein 1	FXR1
19.8357	11	8	8	21.1	15.9	15.9	74.222	0	17.936	32750000	8	P51116	P51116	Fragile X mental retardation syndrome-related protein 2	FXR2
19.0939	3	3	3	10.1	10.1	10.1	45.566	0	6.9431	12310000	15	P51398	P51398	28S ribosomal protein S29, mitochondrial	DAP3
24.2517	44	44	27	28.6	28.6	20.1	181.28	0	153.1	1198500000	100	P51531	P51531	Probable global transcription activator SNF2L2	SMARCA2
23.4157	43	26	26	24	15.7	15.7	184.64	0	124.03	704990000	62	P51532	P51532	Transcription activator BRG1	SMARCA4
24.7866	3	3	3	24.9	24.9	24.9	18.998	0	52.905	202580000	8	P51571	P51571	Translocon-associated protein subunit delta	SSR4
21.8424	13	13	13	30.2	30.2	30.2	52.44	0	28.122	82727000	20	P51608	P51608	Methyl-CpG-binding protein 2	MECP2
26.1483	59	59	58	39.9	39.9	39.5	208.73	0	323.31	5577900000	227	P51610	P51610	Host cell factor 1;HCF N-terminal chain 1;HCF N-terminal chain 2;HCF N-terminal chain 3;HCF N-terminal chain 4;HCF N-terminal chain 5;HCF N-terminal chain 6;HCF C-terminal chain 1;HCF C-terminal chain 2;HCF C-terminal chain 3;HCF C-terminal chain 4;HCF C-terminal chain 5;HCF C-terminal chain 6	HCFC1
19.46	5	5	5	11.3	11.3	11.3	54.847	0	6.9971	15866000	5	P51648;P48448;P30838;P43353	P51648	Fatty aldehyde dehydrogenase	ALDH3A2
18.4008	7	7	7	12	12	12	79.685	0	9.6043	14536000	8	P51659	P51659	Peroxisomal multifunctional enzyme type 2;(3R)-hydroxyacyl-CoA dehydrogenase;Enoyl-CoA hydratase 2	HSD17B4
18.208	2	2	2	11.1	11.1	11.1	37.025	0	14.702	4541800	2	P51665	P51665	26S proteasome non-ATPase regulatory subunit 7	PSMD7
14.165	2	2	2	2.3	2.3	2.3	109.82	0.00042176	2.7217	936830	1	P51784	P51784	Ubiquitin carboxyl-terminal hydrolase 11	USP11
21.7731	2	2	2	22.7	22.7	22.7	20.105	0	23.152	32255000	4	P51970	P51970	NADH dehydrogenase [ubiquinone] 1 alpha subcomplex subunit 8	NDUFA8
24.9099	17	17	17	48.7	48.7	48.7	39.594	0	101.8	598950000	34	P51991	P51991	Heterogeneous nuclear ribonucleoprotein A3	HNRNPA3
25.8505	32	32	32	46.2	46.2	46.2	77.515	0	234.06	2843700000	139	P52272	P52272	Heterogeneous nuclear ribonucleoprotein M	HNRNPM
22.8799	9	9	9	23.3	23.3	23.3	57.861	0	34.543	154370000	17	P52292	P52292	Importin subunit alpha-1	KPNA2
20.75	9	5	5	19.9	12.5	12.5	60.221	0	30.495	35271000	11	P52294	P52294	Importin subunit alpha-5;Importin subunit alpha-5, N-terminally processed	KPNA1
24.0041	3	3	3	22.4	22.4	22.4	18.001	0	13.376	151430000	6	P52298	P52298	Nuclear cap-binding protein subunit 2	NCBP2
25.9641	5	5	5	54	54	54	17.143	0	149.01	589120000	13	P52434	P52434	DNA-directed RNA polymerases I, II, and III subunit RPABC3	POLR2H
21.9187	4	4	4	46.2	46.2	46.2	13.293	0	25.401	23788000	5	P52435;Q9H1A7;Q9GZM3	P52435;Q9H1A7;Q9GZM3	DNA-directed RNA polymerase II subunit RPB11-a;DNA-directed RNA polymerase II subunit RPB11-b2;DNA-directed RNA polymerase II subunit RPB11-b1	POLR2J;POLR2J3;POLR2J2
24.7614	13	11	11	37.8	31.3	31.3	45.671	0	78.536	426600000	27	P52597	P52597	Heterogeneous nuclear ribonucleoprotein F;Heterogeneous nuclear ribonucleoprotein F, N-terminally processed	HNRNPF
20.5155	2	2	2	5.9	5.9	5.9	41.513	0	7.4442	7494600	2	P52655	P52655	Transcription initiation factor IIA subunit 1;Transcription initiation factor IIA alpha chain;Transcription initiation factor IIA beta chain	GTF2A1
17.0881	6	6	6	5.4	5.4	5.4	152.78	0	9.5457	9892600	5	P52701	P52701	DNA mismatch repair protein Msh6	MSH6
20.4601	7	7	7	17.3	17.3	17.3	71.421	0	27.569	43274000	10	P52739	P52739	Zinc finger protein 131	ZNF131
21.1699	9	9	9	22.6	22.6	22.6	68.895	0	50.844	58984000	14	P52747;P36508	P52747	Zinc finger protein 143	ZNF143
21.0295	13	12	12	19.8	18.5	18.5	92.153	0	57.136	74916000	13	P52756	P52756	RNA-binding protein 5	RBM5
25.3471	12	12	10	71.3	71.3	61.9	32.922	0	89.979	554860000	22	P52907	P52907	F-actin-capping protein subunit alpha-1	CAPZA1
24.0806	47	47	47	34.1	34.1	34.1	197.58	0	322.16	1330500000	98	P52948	P52948	Nuclear pore complex protein Nup98-Nup96;Nuclear pore complex protein Nup98;Nuclear pore complex protein Nup96	NUP98
21.626	5	5	5	15.4	15.4	15.4	34.012	0	9.0138	55023000	10	P53007	P53007	Tricarboxylate transport protein, mitochondrial	SLC25A1
18.0071	4	4	4	9.6	9.6	9.6	68.254	0	8.2689	9483600	3	P53350	P53350	Serine/threonine-protein kinase PLK1	PLK1
20.0253	20	20	20	23.3	23.3	23.3	120.84	0	68.706	62960000	21	P53396	P53396	ATP-citrate synthase	ACLY
25.3417	2	2	2	30	30	30	16.408	0	4.0641	42522000	3	P53567	P53567	CCAAT/enhancer-binding protein gamma	CEBPG
18.8997	3	3	3	13.5	13.5	13.5	43.215	0	16.028	11737000	4	P53582	P53582	Methionine aminopeptidase 1	METAP1
18.0881	5	5	5	7.8	7.8	7.8	107.14	0	11.42	13375000	5	P53618	P53618	Coatomer subunit beta	COPB1
19.4526	13	13	13	13.7	13.7	13.7	138.34	0	32.782	50223000	16	P53621	P53621	Coatomer subunit alpha;Xenin;Proxenin	COPA
19.853	13	13	13	19.7	19.7	19.7	99.058	0	57.866	45455000	16	P53814	P53814	Smoothelin	SMTN
18.5521	3	3	3	8.8	8.8	8.8	39.75	0	3.4046	4228000	3	P53990	P53990	IST1 homolog	IST1
25.134	6	6	6	45.7	45.7	45.7	14.395	0	75.245	184110000	9	P53999	P53999	Activated RNA polymerase II transcriptional coactivator p15	SUB1
19.433	18	18	18	15.9	15.9	15.9	159	0	28.532	52379000	19	P54132	P54132	Bloom syndrome protein	BLM
21.6234	19	19	19	28.3	28.3	28.3	111.83	0	116.5	142150000	28	P54198	P54198	Protein HIRA	HIRA
18.8932	5	5	5	10.9	10.9	10.9	86.922	0	31.289	14606000	5	P54253	P54253	Ataxin-1	ATXN1
15.1976	2	2	2	2.3	2.3	2.3	105.83	0.0032402	2.3049	2104300	2	P54277	P54277	PMS1 protein homolog 1	PMS1
18.8361	9	9	9	10.3	10.3	10.3	124.57	0	19.534	25740000	9	P54289	P54289	Voltage-dependent calcium channel subunit alpha-2/delta-1;Voltage-dependent calcium channel subunit alpha-2-1;Voltage-dependent calcium channel subunit delta-1	CACNA2D1
18.9576	14	4	4	22.2	8.5	8.5	70.02	0	11.507	17819000	4	P54652	P54652	Heat shock-related 70 kDa protein 2	HSPA2
18.6477	4	4	4	14.7	14.7	14.7	43.171	0	5.2954	5339000	4	P54727;P54725	P54727	UV excision repair protein RAD23 homolog B	RAD23B
22.8521	6	6	6	38.5	38.5	38.5	26.477	0	13.928	106000000	9	P54819	P54819	Adenylate kinase 2, mitochondrial;Adenylate kinase 2, mitochondrial, N-terminally processed	AK2
17.8302	7	7	7	10.7	10.7	10.7	87.301	0	12.127	10487000	8	P54886	P54886	Delta-1-pyrroline-5-carboxylate synthase;Glutamate 5-kinase;Gamma-glutamyl phosphate reductase	ALDH18A1
20.0527	6	6	6	26.4	26.4	26.4	33.232	0	12.131	19577000	6	P54920	P54920	Alpha-soluble NSF attachment protein	NAPA
19.082	4	4	4	17.5	17.5	17.5	40.736	0	7.2254	7769400	4	P55036;A2A3N6	P55036	26S proteasome non-ATPase regulatory subunit 4	PSMD4
19.6157	5	5	5	6.1	6.1	6.1	110.42	0	11.096	41776000	5	P55060	P55060	Exportin-2	CSE1L
23.2515	28	28	28	43.1	43.1	43.1	89.321	0	186.17	449370000	46	P55072	P55072	Transitional endoplasmic reticulum ATPase	VCP
24.7124	12	12	12	39	39	39	51.958	0	65.449	467310000	26	P55081	P55081	Microfibrillar-associated protein 1	MFAP1
19.6163	6	6	6	13.1	13.1	13.1	51.294	0	9.4661	20896000	7	P55084	P55084	Trifunctional enzyme subunit beta, mitochondrial;3-ketoacyl-CoA thiolase	HADHB
18.5416	3	3	3	6.6	6.6	6.6	113.32	0	15.23	9157500	3	P55197	P55197	Protein AF-10	MLLT10
18.8289	4	4	4	8.8	8.8	8.8	112.05	0	7.5742	12572000	4	P55198	P55198	Protein AF-17	MLLT6
20.4513	11	11	11	25	25	25	68.264	0	47.003	50178000	11	P55199	P55199	RNA polymerase II elongation factor ELL	ELL
19.082	6	6	6	6.6	6.6	6.6	137.5	0	11.276	33296000	9	P55201	P55201	Peregrin	BRPF1
19.1688	3	3	2	11.5	11.5	9	45.374	0	9.9386	8251300	3	P55209	P55209	Nucleosome assembly protein 1-like 1	NAP1L1
25.3913	53	53	53	45.4	45.4	45.4	136.06	0	323.31	3036600000	162	P55265	P55265	Double-stranded RNA-specific adenosine deaminase	ADAR
23.0543	4	4	4	22	22	22	35.54	0	40.333	113240000	5	P55735	P55735	Protein SEC13 homolog	SEC13
26.8631	8	8	8	48.4	48.4	48.4	14.173	0	63.591	976540000	12	P55769	P55769	NHP2-like protein 1;NHP2-like protein 1, N-terminally processed	NHP2L1
17.3639	5	5	5	6.5	6.5	6.5	103.28	0	9.5625	8096600	4	P55786;A6NEC2	P55786	Puromycin-sensitive aminopeptidase	NPEPPS
20.7915	9	5	5	22.9	10.5	10.5	49.263	0	58.48	30855000	6	P55795	P55795	Heterogeneous nuclear ribonucleoprotein H2	HNRNPH2
19.5114	8	8	8	18.7	18.7	18.7	92.48	0	14.8	26904000	8	P55884	P55884	Eukaryotic translation initiation factor 3 subunit B	EIF3B
23.0059	12	12	12	28.9	28.9	28.9	52.839	0	32.097	210570000	17	P56182	P56182	Ribosomal RNA processing protein 1 homolog A	RRP1
27.0476	8	8	8	56.7	56.7	56.7	26.599	0	94.734	1248500000	34	P56537	P56537	Eukaryotic translation initiation factor 6	EIF6
20.8733	5	5	4	15.3	15.3	13.5	48.944	0	36.324	36495000	7	P56545	P56545	C-terminal-binding protein 2	CTBP2
21.6706	6	6	6	21.1	21.1	21.1	27.978	0	8.9125	36720000	6	P57088	P57088	Transmembrane protein 33	TMEM33
17.9481	6	6	6	6.6	6.6	6.6	120.04	0	9.8897	13656000	6	P57678	P57678	Gem-associated protein 4	GEMIN4
24.1345	37	37	37	42.3	42.3	42.3	106.37	0	282.35	939220000	59	P57740	P57740	Nuclear pore complex protein Nup107	NUP107
20.4424	58	51	51	39.5	32.2	32.2	555.65	0	198.09	389000000	86	P58107	P58107	Epiplakin	EPPK1
18.6819	2	2	2	6.7	6.7	6.7	44.694	0	4.7234	5046400	2	P58317	P58317	Zinc finger protein 121	ZNF121
17.2816	5	5	4	5.7	5.7	4.9	118.96	0	9.036	8125300	6	P59923;P0DPD5;Q15929;Q8IYX0;P0CB33;Q5FWF6;Q8N859;Q5JVG8;Q8N9Z0;Q96H40;Q5HY98;Q15928;Q3SXZ3;A6NP11;O75346;A2RRD8;Q8IW36;Q9HBT8;Q5VIY5;Q7L2R6;Q96JC4;Q9NV72;Q8WV37;Q8TB69;A8MT65;Q9Y2Q1;Q6ZN08;Q86XU0;B4DXR9;Q03936;Q03938;Q8NB42;Q6ZN06;P17039;Q3MIS6;O14628;Q8IYB9;Q96JL9;Q86YE8;Q76KX8;P17035;P0CJ79;Q86XN6;Q08AN1;Q96SE7;Q9P2J8;Q96IR2;A6NN14	P59923	Zinc finger protein 445	ZNF445
25.8983	7	7	7	53	53	53	19.667	0	46.382	562880000	12	P59998	P59998	Actin-related protein 2/3 complex subunit 4	ARPC4
20.7035	6	6	6	32.5	32.5	32.5	30.791	0	14.836	34150000	5	P60174	P60174	Triosephosphate isomerase	TPI1
18.8631	6	6	6	14.8	14.8	14.8	52.22	0	7.139	13351000	7	P60228	P60228	Eukaryotic translation initiation factor 3 subunit E	EIF3E
25.4912	5	5	3	42.4	42.4	26.5	16.93	0	40.029	471630000	7	P60660	P60660	Myosin light polypeptide 6	MYL6
21.8829	15	12	7	31.3	25.4	12.6	46.153	0	24.137	88946000	20	P60842	P60842	Eukaryotic initiation factor 4A-I	EIF4A1
29.6578	5	5	5	40.3	40.3	40.3	13.373	0	102.58	4235000000	25	P60866	P60866	40S ribosomal protein S20	RPS20
20.5628	6	6	6	29.3	29.3	29.3	27.399	0	13.252	26331000	9	P60900	P60900	Proteasome subunit alpha type-6	PSMA6
18.5805	2	2	2	15.7	15.7	15.7	21.258	0	12.355	3528000	2	P60953	P60953	Cell division control protein 42 homolog	CDC42
23.7603	12	12	12	34.9	34.9	34.9	47.371	0	124.74	298390000	17	P61158;Q9P1U1;Q9C0K3	P61158	Actin-related protein 3	ACTR3
24.4981	14	14	14	40.6	40.6	40.6	44.76	0	110.14	308040000	21	P61160	P61160	Actin-related protein 2	ACTR2
19.3435	3	3	3	14.6	14.6	14.6	42.613	0	60.64	13304000	3	P61163	P61163	Alpha-centractin	ACTR1A
17.646	2	2	2	17.2	17.2	17.2	20.529	0	3.2383	2256100	2	P84085;P84077;P61204;P18085	P84085;P84077;P61204;P18085	ADP-ribosylation factor 5;ADP-ribosylation factor 1;ADP-ribosylation factor 3;ADP-ribosylation factor 4	ARF5;ARF1;ARF3;ARF4
24.7053	3	3	3	36.2	36.2	36.2	14.478	0	33.756	82067000	3	P61218	P61218	DNA-directed RNA polymerases I, II, and III subunit RPABC2	POLR2F
22.5182	3	3	3	20	20	20	18.275	0	15.563	60071000	4	P61244	P61244	Protein max	MAX
26.5865	16	16	16	50.8	50.8	50.8	29.945	0	72.079	1713000000	40	P61247	P61247	40S ribosomal protein S3a	RPS3A
20.197	2	2	2	11.4	11.4	11.4	29.506	0	4.7375	15626000	3	P61289	P61289	Proteasome activator complex subunit 3	PSME3
25.7011	9	9	9	43.1	43.1	43.1	24.146	0	14.987	600090000	22	P61313	P61313	60S ribosomal protein L15	RPL15
28.0788	6	6	6	44.9	44.9	44.9	15.798	0	18.007	1701100000	22	P61353	P61353	60S ribosomal protein L27	RPL27
18.439	2	2	2	6.6	6.6	6.6	40.329	0.0032454	2.3253	5685900	2	P61421	P61421	V-type proton ATPase subunit d 1	ATP6V0D1
24.2468	3	3	3	42.4	42.4	42.4	10.275	0	37.54	79628000	8	P61513	P61513	60S ribosomal protein L37a	RPL37A
21.7322	8	8	8	15.1	15.1	15.1	52.264	0	11.865	55741000	10	P61619;Q9H9S3	P61619;Q9H9S3	Protein transport protein Sec61 subunit alpha isoform 1;Protein transport protein Sec61 subunit alpha isoform 2	SEC61A1;SEC61A2
20.3629	2	2	2	19.5	19.5	19.5	12.497	0	11.442	6742500	2	P61803	P61803	Dolichyl-diphosphooligosaccharide--protein glycosyltransferase subunit DAD1	DAD1
18.9746	2	2	2	19.8	19.8	19.8	20.198	0	5.2653	2575800	2	P61923	P61923	Coatomer subunit zeta-1	COPZ1
25.8302	2	2	2	23.2	23.2	23.2	10.871	0	11.689	119310000	2	P61956;Q6EEV6;P55854	P61956;Q6EEV6;P55854	Small ubiquitin-related modifier 2;Small ubiquitin-related modifier 4;Small ubiquitin-related modifier 3	SUMO2;SUMO4;SUMO3
21.9995	8	8	8	28.4	28.4	28.4	38.926	0	59.157	62894000	10	P61962	P61962	DDB1- and CUL4-associated factor 7	DCAF7
25.0696	13	13	13	56	56	56	36.588	0	62.854	563430000	27	P61964	P61964	WD repeat-containing protein 5	WDR5
26.504	19	19	19	47.9	47.9	47.9	50.976	0	151.34	2188900000	107	P61978	P61978	Heterogeneous nuclear ribonucleoprotein K	HNRNPK
22.6646	7	4	4	27.5	17.8	17.8	28.302	0	13.329	106380000	8	P61981	P61981	14-3-3 protein gamma;14-3-3 protein gamma, N-terminally processed	YWHAG
29.4008	17	17	17	67.5	67.5	67.5	22.127	0	138.93	7087800000	72	P62081	P62081	40S ribosomal protein S7	RPS7
23.7446	13	13	6	35.2	35.2	14.5	37.512	0	25.586	252990000	18	P62136	P62136	Serine/threonine-protein phosphatase PP1-alpha catalytic subunit	PPP1CA
22.8491	12	6	6	40.4	23.9	23.9	37.186	0	16.93	128440000	10	P62140	P62140	Serine/threonine-protein phosphatase PP1-beta catalytic subunit	PPP1CB
16.9746	2	2	2	6.2	6.2	6.2	45.626	0	2.9142	3090700	2	P62195;Q8NB90	P62195;Q8NB90	26S protease regulatory subunit 8;Spermatogenesis-associated protein 5	PSMC5;SPATA5
25.5388	10	10	10	50	50	50	24.205	0	116.4	438700000	23	P62241	P62241	40S ribosomal protein S8	RPS8
27.4729	8	8	8	60	60	60	14.839	0	180.3	1490200000	26	P62244	P62244	40S ribosomal protein S15a	RPS15A
26.3957	8	8	8	39	39	39	16.445	0	26.375	971150000	24	P62249	P62249	40S ribosomal protein S16	RPS16
24.9722	15	15	13	54.5	54.5	47.5	29.174	0	75.123	559550000	52	P62258	P62258	14-3-3 protein epsilon	YWHAE
27.7885	8	8	8	39.7	39.7	39.7	16.273	0	73.22	927300000	14	P62263	P62263	40S ribosomal protein S14	RPS14
26.8949	7	7	7	49	49	49	15.807	0	58.303	748720000	23	P62266	P62266	40S ribosomal protein S23	RPS23
26.4028	10	10	10	51.3	51.3	51.3	17.718	0	45.031	798490000	17	P62269	P62269	40S ribosomal protein S18	RPS18
26.9654	7	7	7	38.4	38.4	38.4	17.222	0	38.934	1179400000	23	P62277	P62277	40S ribosomal protein S13	RPS13
24.9672	7	7	7	39.9	39.9	39.9	18.431	0	56.406	328010000	11	P62280	P62280	40S ribosomal protein S11	RPS11
27.5997	4	4	4	65.2	65.2	65.2	10.803	0	27.081	813550000	13	P62304	P62304	Small nuclear ribonucleoprotein E	SNRPE
25.8075	3	3	3	48.8	48.8	48.8	9.7251	0	17.767	234910000	3	P62306	P62306	Small nuclear ribonucleoprotein F	SNRPF
24.886	2	2	2	32.4	32.4	32.4	11.845	0	52.176	93011000	4	P62310	P62310	U6 snRNA-associated Sm-like protein LSm3	LSM3
23.271	3	3	3	36.2	36.2	36.2	9.1275	0	9.3696	50611000	3	P62312	P62312	U6 snRNA-associated Sm-like protein LSm6	LSM6
28.9974	4	4	4	37	37	37	13.281	0	244.78	2143600000	11	P62314	P62314	Small nuclear ribonucleoprotein Sm D1	SNRPD1
28.5742	9	9	9	55.9	55.9	55.9	13.527	0	200.91	2797700000	30	P62316	P62316	Small nuclear ribonucleoprotein Sm D2	SNRPD2
29.7328	5	5	5	49.2	49.2	49.2	13.916	0	138.78	5353300000	24	P62318	P62318	Small nuclear ribonucleoprotein Sm D3	SNRPD3
27.489	17	17	17	45.1	45.1	45.1	29.995	0	141.5	1883700000	35	P62424	P62424	60S ribosomal protein L7a	RPL7A
25.8396	9	9	9	65.7	65.7	65.7	19.294	0	146.98	600480000	21	P62487	P62487	DNA-directed RNA polymerase II subunit RPB7	POLR2G
25.6848	15	15	15	55.9	55.9	55.9	29.597	0	88.385	862970000	45	P62701;P22090;Q8TD47	P62701;P22090	40S ribosomal protein S4, X isoform;40S ribosomal protein S4, Y isoform 1	RPS4X;RPS4Y1
20.1825	2	2	2	9.4	9.4	9.4	35.594	0	10.434	19039000	3	P67775;P62714	P67775;P62714	Serine/threonine-protein phosphatase 2A catalytic subunit alpha isoform;Serine/threonine-protein phosphatase 2A catalytic subunit beta isoform	PPP2CA;PPP2CB
28.1189	8	8	8	38.5	38.5	38.5	17.695	0	81.979	1749000000	37	P62750	P62750	60S ribosomal protein L23a	RPL23A
23.7229	5	5	5	20.1	20.1	20.1	28.68	0	13.925	110760000	7	P62753	P62753	40S ribosomal protein S6	RPS6
35.4134	20	20	20	65	65	65	11.367	0	323.31	274560000000	1033	P62805	P62805	Histone H4	HIST1H4A
23.7603	7	7	7	33.3	33.3	33.3	24.423	0	28.896	156300000	14	P62826	P62826	GTP-binding nuclear protein Ran	RAN
26.0978	6	6	6	42.1	42.1	42.1	14.865	0	94.352	646330000	10	P62829	P62829	60S ribosomal protein L23	RPL23
24.5577	4	4	4	55.2	55.2	55.2	17.04	0	74.104	172860000	5	P62841	P62841	40S ribosomal protein S15	RPS15
25.8816	4	4	4	35.3	35.3	35.3	15.423	0	29.252	370920000	11	P62847	P62847	40S ribosomal protein S24	RPS24
29.4136	6	6	6	30.4	30.4	30.4	13.742	0	50.553	3575700000	21	P62851	P62851	40S ribosomal protein S25	RPS25
26.0787	3	3	3	31.3	31.3	31.3	13.015	0	32.601	354360000	9	P62854;Q5JNZ5	P62854;Q5JNZ5	40S ribosomal protein S26;Putative 40S ribosomal protein S26-like 1	RPS26;RPS26P11
26.6576	2	2	2	36.2	36.2	36.2	7.8409	0	13.519	317590000	5	P62857	P62857	40S ribosomal protein S28	RPS28
26.2179	3	3	3	20.3	20.3	20.3	6.6478	0	7.347	156100000	5	P62861	P62861	40S ribosomal protein S30	FAU
28.9546	7	7	7	42.6	42.6	42.6	12.784	0	66.155	3121400000	17	P62888	P62888	60S ribosomal protein L30	RPL30
28.3954	5	5	5	42.4	42.4	42.4	14.463	0	27.682	2471500000	13	P62899	P62899	60S ribosomal protein L31	RPL31
28.2845	11	11	11	41	41	41	24.831	0	79.474	3269600000	44	P62906	P62906	60S ribosomal protein L10a	RPL10A
23.5839	7	7	7	36.3	36.3	36.3	15.86	0	17.853	88015000	8	P62910	P62910	60S ribosomal protein L32	RPL32
27.5417	8	8	8	46.6	46.6	46.6	20.252	0	112.86	1953800000	38	P62913	P62913	60S ribosomal protein L11	RPL11
26.0489	8	8	8	30.7	30.7	30.7	28.024	0	19.152	694230000	30	P62917	P62917	60S ribosomal protein L8	RPL8
22.8891	3	3	3	24.8	24.8	24.8	18.012	0	31.413	77677000	26	P62937;P0DN26;A0A0B4J2A2;A0A075B767;A0A075B759;Q9Y536;F5H284	P62937	Peptidyl-prolyl cis-trans isomerase A;Peptidyl-prolyl cis-trans isomerase A, N-terminally processed	PPIA
32.8239	17	17	17	58.3	58.3	58.3	17.965	0	263.05	45617000000	280	P62979;P62987;P0CG47;P0CG48	P62979;P62987;P0CG47;P0CG48	Ubiquitin-40S ribosomal protein S27a;Ubiquitin;40S ribosomal protein S27a;Ubiquitin-60S ribosomal protein L40;Ubiquitin;60S ribosomal protein L40;Polyubiquitin-B;Ubiquitin;Polyubiquitin-C;Ubiquitin	RPS27A;UBA52;UBB;UBC
26.3357	11	11	10	37.8	37.8	35.1	33.665	0	64.723	1016300000	44	P62995	P62995	Transformer-2 protein homolog beta	TRA2B
18.7719	9	9	9	11	11	11	104.55	0	14.39	19694000	9	P63010;Q10567	P63010;Q10567	AP-2 complex subunit beta;AP-1 complex subunit beta-1	AP2B1;AP1B1
23.5718	12	9	8	49.4	39.6	35.9	27.745	0	35.487	174570000	16	P63104	P63104	14-3-3 protein zeta/delta	YWHAZ
16.7932	2	2	2	4.9	4.9	4.9	51.691	0.0040096	2.1742	2725800	2	P63151;Q9Y2T4	P63151;Q9Y2T4	Serine/threonine-protein phosphatase 2A 55 kDa regulatory subunit B alpha isoform;Serine/threonine-protein phosphatase 2A 55 kDa regulatory subunit B gamma isoform	PPP2R2A;PPP2R2C
27.0342	13	13	2	51.7	51.7	22.5	24.614	0	115.9	2199000000	57	P63162	P63162	Small nuclear ribonucleoprotein-associated protein N	SNRPN
25.735	3	3	3	36.6	36.6	36.6	11.557	0	28.798	390940000	6	P63165;G2XKQ0	P63165	Small ubiquitin-related modifier 1	SUMO1
24.7787	3	3	3	49.4	49.4	49.4	10.366	0	66.773	143920000	6	P63167;Q96FJ2	P63167;Q96FJ2	Dynein light chain 1, cytoplasmic;Dynein light chain 2, cytoplasmic	DYNLL1;DYNLL2
27.0602	5	5	5	47.1	47.1	47.1	8.2178	0	9.4947	419820000	10	P63173	P63173	60S ribosomal protein L38	RPL38
22.6499	4	4	4	26.4	26.4	26.4	18.658	0	14.278	65809000	5	P63208	P63208	S-phase kinase-associated protein 1	SKP1
26.5505	5	5	5	62.7	62.7	62.7	9.1113	0	201.74	491430000	16	P63220	P63220	40S ribosomal protein S21	RPS21
23.9856	4	4	4	31.2	31.2	31.2	16.832	0	96.956	132890000	38	P63241;Q9GZV4;Q6IS14	P63241	Eukaryotic translation initiation factor 5A-1	EIF5A
28.3514	19	19	19	71.6	71.6	71.6	35.076	0	323.31	6849100000	94	P63244	P63244	Guanine nucleotide-binding protein subunit beta-2-like 1;Guanine nucleotide-binding protein subunit beta-2-like 1, N-terminally processed	GNB2L1
31.9836	35	35	2	82.1	82.1	7.2	41.792	0	323.31	84925000000	480	P63261	P63261	Actin, cytoplasmic 2;Actin, cytoplasmic 2, N-terminally processed	ACTG1
25.9503	6	6	6	54.4	54.4	54.4	18.007	0	39.114	389010000	13	P63279	P63279	SUMO-conjugating enzyme UBC9	UBE2I
26.3595	15	9	9	63.9	51.2	51.2	35.924	0	157.47	1119300000	34	P67809;Q9Y2T7	P67809	Nuclease-sensitive element-binding protein 1	YBX1
22.0455	4	4	4	22.3	22.3	22.3	24.942	0	14.352	43287000	5	P67870	P67870	Casein kinase II subunit beta	CSNK2B
22.5622	12	12	6	31.5	31.5	18.1	28.521	0	23.53	92893000	24	P67936	P67936	Tropomyosin alpha-4 chain	TPM4
26.017	18	3	3	40.1	11.7	11.7	42.051	0	10.946	1358100000	6	P68133;P68032;P63267;P62736	P68133;P68032;P63267;P62736	Actin, alpha skeletal muscle;Actin, alpha cardiac muscle 1;Actin, gamma-enteric smooth muscle;Actin, aortic smooth muscle	ACTA1;ACTC1;ACTG2;ACTA2
25.4937	11	11	11	29.7	29.7	29.7	50.184	0	84.494	992160000	108	Q5VTE0;P68104;Q05639	Q5VTE0;P68104;Q05639	Putative elongation factor 1-alpha-like 3;Elongation factor 1-alpha 1;Elongation factor 1-alpha 2	EEF1A1P5;EEF1A1;EEF1A2
23.9161	12	12	4	40.4	40.4	12	50.151	0	60.496	332400000	69	P68363;Q9BQE3;Q71U36;P0DPH8;P0DPH7;Q9NY65;Q6PEY2;Q9H853;A6NHL2	P68363;Q9BQE3;Q71U36;P0DPH8;P0DPH7;Q9NY65;Q6PEY2	Tubulin alpha-1B chain;Tubulin alpha-1C chain;Tubulin alpha-1A chain;Tubulin alpha-8 chain;Tubulin alpha-3E chain	TUBA1B;TUBA1C;TUBA1A;TUBA8;TUBA3E
17.7593	11	3	3	36.2	7.6	7.6	49.924	0	3.516	4659000	3	P68366	P68366	Tubulin alpha-4A chain	TUBA4A
22.6859	9	9	9	29.4	29.4	29.4	45.143	0	52.502	121460000	15	P68400;Q8NEV1	P68400;Q8NEV1	Casein kinase II subunit alpha;Casein kinase II subunit alpha 3	CSNK2A1;CSNK2A3
23.6087	29	29	29	35.4	35.4	35.4	97.667	0	244.69	486100000	43	P78316	P78316	Nucleolar protein 14	NOP14
19.5007	4	4	4	18	18	18	31.834	0	5.5665	12611000	5	P78345	P78345	Ribonuclease P protein subunit p38	RPP38
20.9953	7	7	7	31.7	31.7	31.7	29.321	0	26.925	31355000	7	P78346	P78346	Ribonuclease P protein subunit p30	RPP30
20.3566	14	14	14	20.2	20.2	20.2	112.42	0	90.792	64446000	17	P78347	P78347	General transcription factor II-I	GTF2I
19.5035	6	6	4	10	10	7.7	77.526	0	11.314	21555000	6	P78362;Q9UPE1	P78362	SRSF protein kinase 2;SRSF protein kinase 2 N-terminal;SRSF protein kinase 2 C-terminal	SRPK2
20.4897	8	8	8	16.7	16.7	16.7	105.53	0	102.49	47116000	11	P78364	P78364	Polyhomeotic-like protein 1	PHC1
20.1042	9	9	9	19.1	19.1	19.1	57.488	0	23.836	36068000	11	P78371	P78371	T-complex protein 1 subunit beta	CCT2
24.8258	12	12	12	39.1	39.1	39.1	40.968	0	110.33	386600000	21	P78406	P78406	mRNA export factor	RAE1
19.9416	54	54	54	14.7	14.7	14.7	469.08	0	121.36	221540000	70	P78527	P78527	DNA-dependent protein kinase catalytic subunit	PRKDC
17.5694	4	4	4	8.8	8.8	8.8	80.762	0	7.6399	6613100	4	P78563	P78563	Double-stranded RNA-specific editase 1	ADARB1
26.1818	6	6	6	47.3	47.3	47.3	11.284	0	14.472	380600000	50	P81605	P81605	Dermcidin;Survival-promoting peptide;DCD-1	DCD
18.1794	4	4	4	13.1	13.1	13.1	41.28	0	7.3502	7124700	5	P82650	P82650	28S ribosomal protein S22, mitochondrial	MRPS22
20.6709	5	5	5	27.6	27.6	27.6	23.671	0	8.8345	20033000	9	P82979	P82979	SAP domain-containing ribonucleoprotein	SARNP
17.3161	2	2	2	8.1	8.1	8.1	39.499	0.00042194	2.7244	2937300	3	P83369	P83369	U7 snRNA-associated Sm-like protein LSm11	LSM11
24.9506	4	4	4	25.5	25.5	25.5	17.779	0	7.0859	259410000	5	P83731	P83731	60S ribosomal protein L24	RPL24
21.7059	2	2	2	30.3	30.3	30.3	16.786	0	34.683	30787000	3	P83876	P83876	Thioredoxin-like protein 4A	TXNL4A
23.7177	2	2	2	16	16	16	12.469	0	3.2796	55184000	4	Q969Q0;P83881	Q969Q0;P83881	60S ribosomal protein L36a-like;60S ribosomal protein L36a	RPL36AL;RPL36A
25.9935	6	5	5	30.8	22.2	22.2	21.418	0	24.15	534460000	13	P83916	P83916	Chromobox protein homolog 1	CBX1
25.8603	2	2	2	26.9	26.9	26.9	12.259	0	114.36	304590000	3	P84090	P84090	Enhancer of rudimentary homolog	ERH
24.2381	5	5	5	25.5	25.5	25.5	23.466	0	7.207	118730000	10	P84098	P84098	60S ribosomal protein L19	RPL19
26.87	7	6	6	37.8	37.8	37.8	19.329	0	38.158	858530000	22	P84103	P84103	Serine/arginine-rich splicing factor 3	SRSF3
21.27	18	18	18	33.2	33.2	33.2	75.456	0	30.963	85978000	20	P85037	P85037	Forkhead box protein K1	FOXK1
21.4232	13	13	13	25.2	25.2	25.2	82.447	0	57.767	84363000	19	P98082	P98082	Disabled homolog 2	DAB2
24.1879	31	31	30	39.5	39.5	38.4	103.53	0	323.31	745330000	53	P98175;P78332	P98175	RNA-binding protein 10	RBM10
24.8552	2	2	2	31.8	31.8	31.8	17.17	0	13.694	242810000	5	P98179	P98179	RNA-binding protein 3	RBM3
22.0686	5	5	5	17.9	17.9	17.9	29.096	0	9.6147	70377000	5	Q00059	Q00059	Transcription factor A, mitochondrial	TFAM
22.4794	7	7	7	21.5	21.5	21.5	40.094	0	21.918	105250000	10	Q00325	Q00325	Phosphate carrier protein, mitochondrial	SLC25A3
20.0226	16	16	16	18.8	18.8	18.8	141.45	0	65.843	70299000	16	Q00341	Q00341	Vigilin	HDLBP
22.736	5	5	5	20.5	20.5	20.5	34.91	0	13.993	55886000	6	Q00577	Q00577	Transcriptional activator protein Pur-alpha	PURA
19.9137	24	24	24	18.4	18.4	18.4	191.61	0	79.252	88891000	32	Q00610;P53675	Q00610	Clathrin heavy chain 1	CLTC
18.7151	2	2	2	8	8	8	25.177	0.00042337	2.7402	4303200	2	Q00688	Q00688	Peptidyl-prolyl cis-trans isomerase FKBP3	FKBP3
23.9714	19	19	19	24.4	24.4	24.4	90.583	0	68.171	608570000	64	Q00839	Q00839	Heterogeneous nuclear ribonucleoprotein U	HNRNPU
25.7242	124	124	113	56.9	56.9	52.9	274.61	0	323.31	7871400000	328	Q01082;P11277	Q01082	Spectrin beta chain, non-erythrocytic 1	SPTBN1
23.2089	8	8	5	26.7	26.7	17.9	41.59	0	59.545	155130000	12	Q01085	Q01085	Nucleolysin TIAR	TIAL1
20.8363	5	5	5	22.8	22.8	22.8	33.488	0	10.333	16850000	6	Q01105;P0DME0	Q01105;P0DME0	Protein SET;Protein SETSIP	SET;SETSIP
24.4767	4	4	4	21.7	21.7	21.7	25.476	0	33.224	210120000	9	Q01130;Q9BRL6	Q01130;Q9BRL6	Serine/arginine-rich splicing factor 2;Serine/arginine-rich splicing factor 8	SRSF2;SRSF8
20.1043	9	9	9	15.8	15.8	15.8	69.061	0	20.132	33817000	13	Q01167	Q01167	Forkhead box protein K2	FOXK2
19.5809	4	4	4	12.8	12.8	12.8	48.736	0	13.165	14900000	5	Q01196	Q01196	Runt-related transcription factor 1	RUNX1
22.3974	2	2	2	15.3	15.3	15.3	19.443	0	5.5479	38670000	2	Q01658	Q01658	Protein Dr1	DR1
22.2517	9	9	9	27.5	27.5	27.5	38.725	0	68.321	84893000	10	Q01664	Q01664	Transcription factor AP-4	TFAP4
21.0967	20	20	20	32.7	32.7	32.7	100.83	0	63.903	123340000	23	Q01780	Q01780	Exosome component 10	EXOSC10
19.073	6	6	6	10.9	10.9	10.9	105.95	0	13.314	23163000	6	Q01831	Q01831	DNA repair protein complementing XP-C cells	XPC
23.2037	8	8	8	14.2	14.2	14.2	68.477	0	32.273	164230000	17	Q01844	Q01844	RNA-binding protein EWS	EWSR1
20.6614	8	8	8	11.8	11.8	11.8	80.735	0	13.289	54729000	8	Q02040	Q02040	A-kinase anchor protein 17A	AKAP17A
19.7487	2	2	2	5.9	5.9	5.9	64.899	0	5.6519	11453000	3	Q02086	Q02086	Transcription factor Sp2	SP2
22.0524	21	21	21	29.2	29.2	29.2	110.06	0	120.45	217470000	35	Q02241	Q02241	Kinesin-like protein KIF23	KIF23
17.3691	13	13	13	7.6	7.6	7.6	295.22	0	25.72	26747000	22	Q02388	Q02388	Collagen alpha-1(VII) chain	COL7A1
23.17	19	19	19	29.6	29.6	29.6	113.75	0	142.78	386960000	63	Q02413	Q02413	Desmoglein-1	DSG1
22.3417	3	3	3	7.8	7.8	7.8	81.924	0	12.851	42520000	10	Q02447	Q02447	Transcription factor Sp3	SP3
24.5479	15	7	7	43.7	25.1	25.1	21.842	0	55.985	171690000	11	Q02539	Q02539	Histone H1.1	HIST1H1A
23.549	5	5	5	30.1	30.1	30.1	20.762	0	9.397	110450000	9	Q02543	Q02543	60S ribosomal protein L18a	RPL18A
23.0029	23	23	23	38.7	38.7	38.7	83.549	0	109.03	369830000	33	Q02809	Q02809	Procollagen-lysine,2-oxoglutarate 5-dioxygenase 1	PLOD1
23.6267	12	12	12	34.7	34.7	34.7	32.728	0	23.333	168380000	17	Q02878	Q02878	60S ribosomal protein L6	RPL6
17.8142	15	11	11	11.7	8.9	8.9	183.26	0	20.634	20051000	12	Q02880	Q02880	DNA topoisomerase 2-beta	TOP2B
18.415	4	4	4	17.2	17.2	17.2	34.061	0	6.8945	5941800	5	Q02978	Q02978	Mitochondrial 2-oxoglutarate/malate carrier protein	SLC25A11
23.2461	2	2	2	13	13	13	37.005	0	31.507	49744000	2	Q03060	Q03060	cAMP-responsive element modulator	CREM
17.8969	19	19	19	7	7	7	431.76	0	26.594	39050000	23	Q03164	Q03164	Histone-lysine N-methyltransferase 2A;MLL cleavage product N320;MLL cleavage product C180	KMT2A
20.9096	19	19	19	26.3	26.3	26.3	106.83	0	93.319	96522000	27	Q03188	Q03188	Centromere protein C	CENPC
25.5371	40	37	37	55.6	52.3	52.3	69.948	0	194.06	1801400000	92	Q03252	Q03252	Lamin-B2	LMNB2
17.0177	3	3	3	7.4	7.4	7.4	87.217	0	7.4397	4909700	3	Q03518	Q03518	Antigen peptide transporter 1	TAP1
16.0471	3	3	3	5.4	5.4	5.4	75.663	0	3.5038	2031300	2	Q03519	Q03519	Antigen peptide transporter 2	TAP2
22.8214	33	33	33	37.6	37.6	37.6	120.97	0	108.78	355760000	46	Q03701	Q03701	CCAAT/enhancer-binding protein zeta	CEBPZ
16.701	2	2	2	4.9	4.9	4.9	60.218	0.0054201	1.9081	2237400	1	Q04206	Q04206	Transcription factor p65	RELA
21.3035	25	25	23	17.6	17.6	16.7	175.49	0	68.592	176000000	32	Q04637;REV__Q8NEG2	Q04637	Eukaryotic translation initiation factor 4 gamma 1	EIF4G1
17.4649	3	3	3	6.1	6.1	6.1	83.416	0	6.1131	6512600	2	Q04726;Q04725;Q04724;Q04727	Q04726	Transducin-like enhancer protein 3	TLE3
27.0497	5	5	5	31.8	31.8	31.8	17.259	0	101.28	1111300000	11	Q04837	Q04837	Single-stranded DNA-binding protein, mitochondrial	SSBP1
21.9801	12	10	9	49.2	45.1	39.4	28.218	0	64.843	66191000	12	Q04917	Q04917	14-3-3 protein eta	YWHAH
22.3931	9	9	9	27.4	27.4	27.4	48.357	0	37.816	99142000	17	Q05048	Q05048	Cleavage stimulation factor subunit 1	CSTF1
23.7062	7	7	7	27.5	27.5	27.5	53.542	0	80.943	164230000	14	Q05519	Q05519	Serine/arginine-rich splicing factor 11	SRSF11
21.2196	11	11	11	17.4	17.4	17.4	93.23	0	48.731	65933000	12	Q05682	Q05682	Caldesmon	CALD1
19.4776	3	2	2	4.8	3.2	3.2	70.547	0	4.6682	18251000	4	Q05BQ5	Q05BQ5	MBT domain-containing protein 1	MBTD1
23.9111	14	14	14	33	33	33	52.998	0	139.68	299720000	29	Q05D32	Q05D32	CTD small phosphatase-like protein 2	CTDSPL2
23.2217	7	7	7	21.6	21.6	21.6	48.948	0	23.206	156510000	14	Q06265	Q06265	Exosome complex component RRP45	EXOSC9
21.1432	12	12	12	27.4	27.4	27.4	55.637	0	32.173	44004000	15	Q06330;Q9UBG7	Q06330	Recombining binding protein suppressor of hairless	RBPJ
22.1517	9	9	9	29.5	29.5	29.5	51.295	0	58.445	93187000	13	Q06546	Q06546	GA-binding protein alpha chain	GABPA
23.2419	9	9	8	34.2	34.2	30.8	42.429	0	28.985	128960000	14	Q06587	Q06587	E3 ubiquitin-protein ligase RING1	RING1
21.7698	11	10	9	19	17.7	14.7	71.174	0	43.701	118000000	17	Q06787	Q06787	Fragile X mental retardation protein 1	FMR1
23.3534	6	6	3	27.1	27.1	15.6	22.11	0	9.5287	160760000	16	Q06830	Q06830	Peroxiredoxin-1	PRDX1
26.0607	7	7	7	33.5	33.5	33.5	21.634	0	34.63	489950000	27	Q07020	Q07020	60S ribosomal protein L18	RPL18
19.1365	3	3	3	14.5	14.5	14.5	31.362	0	54.915	7492200	5	Q07021	Q07021	Complement component 1 Q subcomponent-binding protein, mitochondrial	C1QBP
25.3554	33	33	33	64.5	64.5	64.5	66.022	0	323.31	1631200000	120	Q07065;Q96K21	Q07065	Cytoskeleton-associated protein 4	CKAP4
20.9078	34	34	34	27.9	27.9	27.9	195.46	0	128.11	179020000	47	Q07157	Q07157	Tight junction protein ZO-1	TJP1
24.167	9	9	9	26.9	26.9	26.9	48.227	0	32.011	207200000	17	Q07666;Q5VWX1	Q07666	KH domain-containing, RNA-binding, signal transduction-associated protein 1	KHDRBS1
16.586	4	2	2	7.9	3.8	3.8	65.309	0	3.2662	3541500	2	Q07866	Q07866	Kinesin light chain 1	KLC1
26.819	16	16	15	48.8	48.8	46	27.744	0	108.38	1539000000	53	Q07955	Q07955	Serine/arginine-rich splicing factor 1	SRSF1
22.9848	7	3	3	13.2	5.7	5.7	56.678	0	22.528	107910000	11	Q08170	Q08170	Serine/arginine-rich splicing factor 4	SRSF4
22.7426	21	21	21	38.1	38.1	38.1	76.631	0	104.73	280720000	32	Q08188	Q08188	Protein-glutamine gamma-glutamyltransferase E;Protein-glutamine gamma-glutamyltransferase E 50 kDa catalytic chain;Protein-glutamine gamma-glutamyltransferase E 27 kDa non-catalytic chain	TGM3
24.0653	33	33	33	27.7	27.7	27.7	140.96	0	295.31	1070800000	70	Q08211	Q08211	ATP-dependent RNA helicase A	DHX9
20.5918	30	30	30	24.3	24.3	24.3	167.35	0	97.392	131170000	45	Q08378	Q08378	Golgin subfamily A member 3	GOLGA3
18.7959	7	7	7	10.6	10.6	10.6	113.08	0	29.602	20936000	7	Q08379	Q08379	Golgin subfamily A member 2	GOLGA2
22.1127	12	12	12	18.8	18.8	18.8	99.986	0	56.162	217690000	34	Q08554	Q08554	Desmocollin-1	DSC1
22.385	14	14	14	26.4	26.4	26.4	81.074	0	54.079	164310000	17	Q08945	Q08945	FACT complex subunit SSRP1	SSRP1
26.7887	14	8	8	44.7	33.9	33.9	47.655	0	85.315	1623000000	44	Q09028	Q09028	Histone-binding protein RBBP4	RBBP4
24.9842	25	25	25	33.8	33.8	33.8	91.838	0	90.758	1128400000	46	Q09161	Q09161	Nuclear cap-binding protein subunit 1	NCBP1
18.7682	13	13	8	7.5	7.5	5.4	264.16	0	19.688	31700000	14	Q09472	Q09472	Histone acetyltransferase p300	EP300
22.4792	132	132	132	43.1	43.1	43.1	629.09	0	323.31	2198400000	355	Q09666	Q09666	Neuroblast differentiation-associated protein AHNAK	AHNAK
18.6113	3	3	3	5.5	5.5	5.5	80.657	0	4.1872	11613000	3	Q0ZGT2	Q0ZGT2	Nexilin	NEXN
16.3495	2	2	2	3.6	3.6	3.6	51.55	0	4.1344	1753600	2	Q10469	Q10469	Alpha-1,6-mannosyl-glycoprotein 2-beta-N-acetylglucosaminyltransferase	MGAT2
19.8849	5	5	5	11.6	11.6	11.6	64.732	0	43.479	30013000	9	Q10471	Q10471	Polypeptide N-acetylgalactosaminyltransferase 2;Polypeptide N-acetylgalactosaminyltransferase 2 soluble form	GALNT2
23.6315	41	41	41	34	34	34	160.88	0	298.62	896640000	64	Q10570	Q10570	Cleavage and polyadenylation specificity factor subunit 1	CPSF1
20.5782	3	3	3	18.3	18.3	18.3	19.769	0	6.3006	15655000	4	Q10589	Q10589	Bone marrow stromal antigen 2	BST2
22.5587	26	26	26	22.6	22.6	22.6	162.12	0	241.7	370670000	40	Q12769	Q12769	Nuclear pore complex protein Nup160	NUP160
24.2381	32	32	32	52.7	52.7	52.7	89.034	0	194.58	890470000	56	Q12788	Q12788	Transducin beta-like protein 3	TBL3
19.2939	24	24	24	13.9	13.9	13.9	238.87	0	37.045	70701000	30	Q12789	Q12789	General transcription factor 3C polypeptide 1	GTF3C1
22.2721	15	15	15	18.3	18.3	18.3	85.862	0	94.001	151950000	20	Q12797	Q12797	Aspartyl/asparaginyl beta-hydroxylase	ASPH
21.0474	7	6	6	17.7	14.1	14.1	57.255	0	13.901	39009000	8	Q12800	Q12800	Alpha-globin transcription factor CP2	TFCP2
23.7234	9	9	9	34.3	34.3	34.3	44.141	0	65.145	249290000	15	Q12824	Q12824	SWI/SNF-related matrix-associated actin-dependent regulator of chromatin subfamily B member 1	SMARCB1
20.3147	33	33	33	13	13	13	338.26	0	92.059	183890000	67	Q12830	Q12830	Nucleosome-remodeling factor subunit BPTF	BPTF
21.6659	7	7	5	20.6	20.6	16.5	55.944	0	14.429	73201000	9	Q12857	Q12857	Nuclear factor 1 A-type	NFIA
20.121	10	10	10	10.7	10.7	10.7	104.82	0	17.015	42191000	10	Q12872	Q12872	Splicing factor, suppressor of white-apricot homolog	SFSWAP
19.439	30	17	15	17.4	12	10.5	226.59	0	32.156	64681000	24	Q12873	Q12873	Chromodomain-helicase-DNA-binding protein 3	CHD3
25.7404	18	18	18	37.3	37.3	37.3	58.848	0	124.14	1345300000	44	Q12874	Q12874	Splicing factor 3A subunit 3	SF3A3
22.8167	51	51	51	37.2	37.2	37.2	213.57	0	323.31	657520000	91	Q12888	Q12888	Tumor suppressor p53-binding protein 1	TP53BP1
18.8617	5	5	5	10.8	10.8	10.8	62.165	0	8.0564	12862000	5	Q12899	Q12899	Tripartite motif-containing protein 26	TRIM26
27.3641	21	21	21	59.7	59.7	59.7	43.062	0	263.72	3282300000	80	Q12905	Q12905	Interleukin enhancer-binding factor 2	ILF2
25.8995	33	33	27	44.3	44.3	40	95.337	0	323.31	2316000000	101	Q12906	Q12906	Interleukin enhancer-binding factor 3	ILF3
17.1115	3	3	3	6.7	6.7	6.7	91.88	0	4.3511	4956000	3	Q12929	Q12929	Epidermal growth factor receptor kinase substrate 8	EPS8
21.1908	7	7	7	27.5	27.5	27.5	56.788	0	21.006	35906000	10	Q12948	Q12948	Forkhead box protein C1	FOXC1
19.3767	2	2	2	17.9	17.9	17.9	21.711	0	3.1761	4764900	2	Q12962	Q12962	Transcription initiation factor TFIID subunit 10	TAF10
16.1812	2	2	2	4.1	4.1	4.1	124.39	0.00041982	2.6798	4606900	2	Q12986	Q12986	Transcriptional repressor NF-X1	NFX1
20.5097	11	11	11	21.8	21.8	21.8	82.921	0	25.706	55236000	14	Q12996	Q12996	Cleavage stimulation factor subunit 3	CSTF3
18.8016	3	3	3	9.5	9.5	9.5	35.816	0	5.0815	8225000	3	Q13011	Q13011	Delta(3,5)-Delta(2,4)-dienoyl-CoA isomerase, mitochondrial	ECH1
15.6346	2	2	2	1.2	1.2	1.2	188.91	0.00042445	2.7726	3815500	2	Q13029	Q13029	PR domain zinc finger protein 2	PRDM2
17.4699	2	2	2	3.7	3.7	3.7	71.655	0	11.975	4901500	2	Q13042	Q13042	Cell division cycle protein 16 homolog	CDC16
17.7808	5	5	5	7.7	7.7	7.7	87.927	0	9.7648	8107000	5	Q13105	Q13105	Zinc finger and BTB domain-containing protein 17	ZBTB17
21.8274	16	16	16	26.5	26.5	26.5	106.91	0	65.588	148860000	18	Q13111	Q13111	Chromatin assembly factor 1 subunit A	CHAF1A
22.0692	11	11	11	29.3	29.3	29.3	61.492	0	57.546	114410000	19	Q13112	Q13112	Chromatin assembly factor 1 subunit B	CHAF1B
24.485	18	18	18	38.2	38.2	38.2	65.601	0	94.364	516590000	27	Q13123	Q13123	Protein Red	IK
15.482	4	4	4	2.5	2.5	2.5	217.95	0	4.423	3981700	4	Q13129	Q13129	Zinc finger protein Rlf	RLF
17.6065	6	6	6	8.2	8.2	8.2	135.78	0	23.633	11774000	6	Q13136;O75335;O75334	Q13136	Liprin-alpha-1	PPFIA1
22.8005	6	6	6	16.7	16.7	16.7	44.739	0	20.765	94965000	11	Q13148	Q13148	TAR DNA-binding protein 43	TARDBP
23.9377	6	6	6	22.6	22.6	22.6	30.84	0	149.62	208890000	19	Q13151	Q13151	Heterogeneous nuclear ribonucleoprotein A0	HNRNPA0
18.424	4	2	2	14.4	10	10	30.54	0	4.435	5627400	2	Q13162	Q13162	Peroxiredoxin-4	PRDX4
28.3213	11	10	9	45.4	38.8	30.1	20.811	0	59.048	2347800000	37	Q13185	Q13185	Chromobox protein homolog 3	CBX3
17.9806	4	4	4	7.3	7.3	7.3	100.2	0	10.416	12674000	5	Q13200	Q13200	26S proteasome non-ATPase regulatory subunit 2	PSMD2
22.399	25	25	25	35.9	35.9	35.9	100.89	0	104.93	248870000	28	Q13206	Q13206	Probable ATP-dependent RNA helicase DDX10	DDX10
21.5325	4	4	4	11.9	11.9	11.9	36.688	0	7.5793	39434000	5	Q13227	Q13227	G protein pathway suppressor 2	GPS2
23.6274	11	10	10	44.8	41.6	41.6	25.542	0	34.576	194390000	13	Q13242	Q13242	Serine/arginine-rich splicing factor 9	SRSF9
24.8769	7	6	6	22.8	19.5	19.5	31.263	0	50.215	246490000	16	Q13243	Q13243	Serine/arginine-rich splicing factor 5	SRSF5
26.7861	11	11	7	28.2	28.2	20.9	39.586	0	135.17	1735800000	55	Q13247	Q13247	Serine/arginine-rich splicing factor 6	SRSF6
27.9958	40	40	40	62.5	62.5	62.5	88.549	0	323.31	8565100000	217	Q13263	Q13263	Transcription intermediary factor 1-beta	TRIM28
24.6163	19	19	17	46.8	46.8	44	52.164	0	71.879	565820000	37	Q13283	Q13283	Ras GTPase-activating protein-binding protein 1	G3BP1
19.3467	2	2	2	5.4	5.4	5.4	41	0.0054623	1.9567	12001000	2	Q13303	Q13303	Voltage-gated potassium channel subunit beta-2	KCNAB2
24.794	26	18	16	36	23.8	22.2	70.782	0	79.481	930890000	40	Q13310;P0CB38	Q13310	Polyadenylate-binding protein 4	PABPC4
15.4963	7	7	7	2.9	2.9	2.9	350.68	0	9.6629	7627000	7	Q13315	Q13315	Serine-protein kinase ATM	ATM
24.5607	27	27	22	46.6	46.6	38.9	80.785	0	101.02	1088900000	73	Q13330	Q13330	Metastasis-associated protein MTA1	MTA1
19.9825	4	4	4	15.1	15.1	15.1	36.501	0	7.146	19682000	4	Q13347	Q13347	Eukaryotic translation initiation factor 3 subunit I	EIF3I
18.6071	4	4	4	13.1	13.1	13.1	58.823	0	14.731	11580000	5	Q13356	Q13356	Peptidyl-prolyl cis-trans isomerase-like 2	PPIL2
22.1329	2	2	2	5.7	5.7	5.7	61.06	0	3.4854	110380000	5	Q13362;Q16537;Q14738	Q13362;Q16537;Q14738	Serine/threonine-protein phosphatase 2A 56 kDa regulatory subunit gamma isoform;Serine/threonine-protein phosphatase 2A 56 kDa regulatory subunit epsilon isoform;Serine/threonine-protein phosphatase 2A 56 kDa regulatory subunit delta isoform	PPP2R5C;PPP2R5E;PPP2R5D
18.1981	3	2	2	6.6	4.8	4.8	47.535	0	3.2644	6315200	2	Q13363	Q13363	C-terminal-binding protein 1	CTBP1
19.148	4	4	4	9.1	9.1	9.1	71.456	0	6.174	11619000	4	Q13409	Q13409	Cytoplasmic dynein 1 intermediate chain 2	DYNC1I2
19.4482	5	5	5	13.3	13.3	13.3	65.971	0	11.033	20744000	6	Q13416	Q13416	Origin recognition complex subunit 2	ORC2
18.6981	7	7	7	14.8	14.8	14.8	57.949	0	9.9904	12334000	7	Q13425;Q13424;Q13884	Q13425	Beta-2-syntrophin	SNTB2
22.3539	8	8	8	13.1	13.1	13.1	88.616	0	59.206	117930000	17	Q13427	Q13427	Peptidyl-prolyl cis-trans isomerase G	PPIG
16.7208	4	4	4	2.9	2.9	2.9	152.1	0	5.5989	8209100	7	Q13428	Q13428	Treacle protein	TCOF1
27.1859	52	52	52	54.3	54.3	54.3	100.23	0	323.31	6870800000	138	Q13435	Q13435	Splicing factor 3B subunit 2	SF3B2
18.2817	2	2	2	0.9	0.9	0.9	261.14	0.0057604	1.8597	43337000	1	Q13439	Q13439	Golgin subfamily A member 4	GOLGA4
23.8249	2	2	2	1.1	1.1	1.1	243.4	0	3.0596	1694000000	4	Q13459	Q13459	Unconventional myosin-IXb	MYO9B
17.7324	6	6	6	6.8	6.8	6.8	112.37	0	10.239	11106000	7	Q13472;O95985	Q13472	DNA topoisomerase 3-alpha	TOP3A
19.997	3	3	3	6.9	6.9	6.9	60.438	0	4.6836	19882000	4	Q13485	Q13485	Mothers against decapentaplegic homolog 4	SMAD4
18.971	5	5	4	10.9	10.9	9.7	70.754	0	8.8017	12847000	6	Q13492	Q13492	Phosphatidylinositol-binding clathrin assembly protein	PICALM
17.9793	3	3	3	7.1	7.1	7.1	83.23	0	5.7846	7235300	3	Q13495	Q13495	Mastermind-like domain-containing protein 1	MAMLD1
19.2371	5	5	5	19.8	19.8	19.8	47.687	0	6.2192	12358000	7	Q13501	Q13501	Sequestosome-1	SQSTM1
20.4798	8	8	7	20.9	20.9	19.1	54.401	0	18.095	38020000	11	Q13506	Q13506	NGFI-A-binding protein 1	NAB1
17.6364	2	2	2	8.9	8.9	8.9	44.659	0	4.3156	4890000	2	Q13510	Q13510	Acid ceramidase;Acid ceramidase subunit alpha;Acid ceramidase subunit beta	ASAH1
17.9652	4	4	4	5	5	5	116.99	0	7.6926	10492000	4	Q13523	Q13523	Serine/threonine-protein kinase PRP4 homolog	PRPF4B
16.8969	12	12	12	5.4	5.4	5.4	301.36	0	17.399	16840000	11	Q13535	Q13535	Serine/threonine-protein kinase ATR	ATR
26.6099	16	16	12	36.5	36.5	27.2	55.102	0	208.44	2150800000	57	Q13547	Q13547	Histone deacetylase 1	HDAC1
19.2471	6	6	6	19	19	19	44.23	0	23.513	12445000	5	Q13561	Q13561	Dynactin subunit 2	DCTN2
24.9745	25	25	25	48.1	48.1	48.1	61.494	0	228.12	824140000	47	Q13573	Q13573	SNW domain-containing protein 1	SNW1
25.1678	9	8	8	41.1	38.3	38.3	32.688	0	61.892	565370000	30	Q13595	Q13595	Transformer-2 protein homolog alpha	TRA2A
22.4503	10	10	10	28.9	28.9	28.9	43.664	0	22.819	97425000	10	Q13601	Q13601	KRR1 small subunit processome component homolog	KRR1
21.0007	10	10	10	27.1	27.1	27.1	55.827	0	25.658	48255000	11	Q13610	Q13610	Periodic tryptophan protein 1 homolog	PWP1
23.0615	34	34	23	44.4	44.4	31.8	87.679	0	92.236	420190000	55	Q13619	Q13619	Cullin-4A	CUL4A
21.7051	31	20	20	34.3	23.8	23.8	103.98	0	93.535	191460000	41	Q13620	Q13620	Cullin-4B	CUL4B
18.2563	2	2	2	7.1	7.1	7.1	31.192	0.0036159	2.1967	4070300	1	Q13643	Q13643	Four and a half LIM domains protein 3	FHL3
20.2736	10	10	10	16.1	16.1	16.1	91.916	0	19.801	55770000	12	Q13724	Q13724	Mannosyl-oligosaccharide glucosidase	MOGS
21.3264	5	5	5	21.4	21.4	21.4	44.355	0	26.568	36813000	6	Q13761	Q13761	Runt-related transcription factor 3	RUNX3
17.7794	4	4	4	8.2	8.2	8.2	78.507	0	5.8292	7874100	4	Q13769	Q13769	THO complex subunit 5 homolog	THOC5
26.1919	163	163	163	61	61	61	284.54	0	323.31	10962000000	474	Q13813	Q13813	Spectrin alpha chain, non-erythrocytic 1	SPTAN1
22.7521	21	21	21	27.1	27.1	27.1	83.654	0	76.836	233120000	30	Q13823	Q13823	Nucleolar GTP-binding protein 2	GNL2
19.0195	3	3	3	6.2	6.2	6.2	82.86	0	7.2754	24445000	3	Q13835	Q13835	Plakophilin-1	PKP1
23.9988	13	13	6	33.2	33.2	15.9	48.991	0	37.616	318500000	26	Q13838	Q13838	Spliceosome RNA helicase DDX39B	DDX39B
20.2845	6	6	6	21.5	21.5	21.5	52.562	0	25.394	33207000	10	Q13867	Q13867	Bleomycin hydrolase	BLMH
23.8394	9	9	9	37.5	37.5	37.5	32.789	0	21.369	210130000	12	Q13868	Q13868	Exosome complex component RRP4	EXOSC2
20.9385	3	3	3	10.7	10.7	10.7	50.791	0	11.603	30146000	3	Q13887	Q13887	Krueppel-like factor 5	KLF5
23.2439	14	14	14	40	40	40	49.601	0	32.214	248340000	23	Q13895	Q13895	Bystin	BYSL
18.1763	2	2	2	5.2	5.2	5.2	56.647	0	3.8029	5332000	2	Q13950	Q13950	Runt-related transcription factor 2	RUNX2
23.9702	7	7	7	37.9	37.9	37.9	21.508	0	28.626	131470000	12	Q13951	Q13951	Core-binding factor subunit beta	CBFB
24.4196	5	5	5	11.4	11.4	11.4	50.302	0	9.5111	269290000	16	Q13952	Q13952	Nuclear transcription factor Y subunit gamma	NFYC
14.9186	3	2	2	2.6	2.1	2.1	164.92	0.005473	1.9748	2075000	2	Q14004	Q14004	Cyclin-dependent kinase 13	CDK13
23.947	3	3	3	26.7	26.7	26.7	18.648	0	20.332	161720000	5	Q14011	Q14011	Cold-inducible RNA-binding protein	CIRBP
27.8743	18	18	16	33.8	33.8	31	38.434	0	99.223	3198500000	61	Q14103	Q14103	Heterogeneous nuclear ribonucleoprotein D0	HNRNPD
17.008	4	4	4	6.1	6.1	6.1	122.29	0	12.109	6062600	4	Q14126	Q14126	Desmoglein-2	DSG2
24.0568	20	20	20	33.9	33.9	33.9	83.629	0	117.29	593330000	41	Q14137	Q14137	Ribosome biogenesis protein BOP1	BOP1
20.5166	18	18	18	13.6	13.6	13.6	170.54	0	46.224	105010000	18	Q14146	Q14146	Unhealthy ribosome biogenesis protein 2 homolog	URB2
16.3957	2	2	2	2.8	2.8	2.8	107.11	0	3.659	4655700	1	Q14149	Q14149	MORC family CW-type zinc finger protein 3	MORC3
22.9756	14	14	8	18.6	18.6	10.4	107.47	0	157.78	305170000	21	Q14151	Q14151	Scaffold attachment factor B2	SAFB2
17.7576	6	6	6	5.7	5.7	5.7	166.57	0	12.977	12853000	8	Q14152	Q14152	Eukaryotic translation initiation factor 3 subunit A	EIF3A
23.6708	17	17	17	24.9	24.9	24.9	114.53	0	207.77	387270000	37	Q14157	Q14157	Ubiquitin-associated protein 2-like	UBAP2L
16.3622	8	8	8	8.1	8.1	8.1	174.88	0	8.8941	6402300	7	Q14160	Q14160	Protein scribble homolog	SCRIB
19.2832	3	3	3	8.9	8.9	8.9	65.947	0	17.343	15312000	4	Q14181	Q14181	DNA polymerase alpha subunit B	POLA2
15.3574	2	2	2	2.1	2.1	2.1	162.46	0.0032323	2.2778	3148400	2	Q14191	Q14191	Werner syndrome ATP-dependent helicase	WRN
18.3935	2	2	2	7.9	7.9	7.9	32.193	0.0040048	2.1591	6198300	2	Q14192	Q14192	Four and a half LIM domains protein 2	FHL2
19.6745	11	10	10	9	8.2	8.2	152.38	0	44.571	50209000	12	Q14202	Q14202	Zinc finger MYM-type protein 3	ZMYM3
13.2819	3	3	3	0.9	0.9	0.9	532.4	0	3.6075	2559700	3	Q14204	Q14204	Cytoplasmic dynein 1 heavy chain 1	DYNC1H1
22.0895	17	17	17	24.4	24.4	24.4	84.051	0	40.189	133880000	24	Q14244	Q14244	Ensconsin	MAP7
26.4512	25	25	25	45.6	45.6	45.6	61.585	0	187.6	2477300000	62	Q14247	Q14247	Src substrate cortactin	CTTN
18.415	6	6	6	16.8	16.8	16.8	47.064	0	15.119	9087300	6	Q14254	Q14254	Flotillin-2	FLOT2
19.792	47	34	34	22	17.2	17.2	291.02	0	108.19	137080000	37	Q14315	Q14315	Filamin-C	FLNC
17.5984	3	3	3	11.2	11.2	11.2	44.561	0	5.8512	3572200	3	Q14318	Q14318	Peptidyl-prolyl cis-trans isomerase FKBP8	FKBP8
20.9565	4	4	3	15.9	15.9	12.1	40.241	0	10.922	32557000	5	Q14320	Q14320	Protein FAM50A	FAM50A
23.2711	11	11	11	35.7	35.7	35.7	29.172	0	67.261	131600000	12	Q14331	Q14331	Protein FRG1	FRG1
15.8197	2	2	2	2.4	2.4	2.4	124.98	0	6.9465	2776200	2	Q14432	Q14432	cGMP-inhibited 3,5-cyclic phosphodiesterase A	PDE3A
23.8522	11	11	11	23	23	23	78.365	0	60.299	318010000	30	Q14444	Q14444	Caprin-1	CAPRIN1
23.5089	16	16	16	35.3	35.3	35.3	59.379	0	93.292	286500000	22	Q14498;Q86U06	Q14498	RNA-binding protein 39	RBM39
18.9929	11	11	11	15.6	15.6	15.6	113.93	0	32.031	28694000	11	Q14527	Q14527	Helicase-like transcription factor	HLTF
16.4839	2	2	2	3.9	3.9	3.9	59.594	0.0079395	1.7747	2291300	2	Q14554	Q14554	Protein disulfide-isomerase A5	PDIA5
21.9572	28	27	27	28.4	27.6	27.6	139.31	0	109.05	256520000	35	Q14562	Q14562	ATP-dependent RNA helicase DHX8	DHX8
25.9961	43	43	43	54.6	54.6	54.6	92.888	0	323.31	3212600000	134	Q14566	Q14566	DNA replication licensing factor MCM6	MCM6
18.6592	17	17	15	8.5	8.5	7.7	304.1	0	31.668	55886000	19	Q14573	Q14573	Inositol 1,4,5-trisphosphate receptor type 3	ITPR3
19.1641	7	7	7	13.4	13.4	13.4	99.968	0	22.177	28785000	9	Q14574	Q14574	Desmocollin-3	DSC3
20.8823	13	13	10	13.8	13.8	11.4	126.47	0	29.158	75381000	15	Q14671	Q14671	Pumilio homolog 1	PUM1
22.064	29	29	29	27.9	27.9	27.9	226.66	0	312.04	377080000	68	Q14676	Q14676	Mediator of DNA damage checkpoint protein 1	MDC1
19.4851	6	6	6	11.8	11.8	11.8	68.259	0	10.667	16144000	6	Q14677	Q14677	Clathrin interactor 1	CLINT1
26.2335	78	78	78	55.6	55.6	55.6	143.23	0	323.31	5680800000	185	Q14683	Q14683	Structural maintenance of chromosomes protein 1A	SMC1A
17.8761	5	5	5	6.7	6.7	6.7	84.427	0	7.0121	7939000	6	Q14684	Q14684	Ribosomal RNA processing protein 1 homolog B	RRP1B
18.4945	5	5	5	7.5	7.5	7.5	136.16	0	39.268	21420000	4	Q14687	Q14687	Genetic suppressor element 1	GSE1
22.7956	50	50	50	28.7	28.7	28.7	208.7	0	180.71	691650000	69	Q14690	Q14690	Protein RRP5 homolog	PDCD11
20.2078	3	3	3	20.9	20.9	20.9	22.988	0	32.348	15742000	3	Q14691	Q14691	DNA replication complex GINS protein PSF1	GINS1
23.1488	29	29	29	25.2	25.2	25.2	145.81	0	126.81	474290000	70	Q14692	Q14692	Ribosome biogenesis protein BMS1 homolog	BMS1
15.3442	2	2	2	3.6	3.6	3.6	87.133	0	3.2006	1539000	2	Q14694	Q14694	Ubiquitin carboxyl-terminal hydrolase 10	USP10
18.9858	7	7	7	8.9	8.9	8.9	106.87	0	11.185	22323000	7	Q14697	Q14697	Neutral alpha-glucosidase AB	GANAB
21.6664	4	4	4	8.6	8.6	8.6	70.702	0	11.036	69896000	8	Q14739	Q14739	Lamin-B receptor	LBR
22.4748	32	32	32	45.9	45.9	45.9	99.326	0	139.38	250650000	38	Q14764	Q14764	Major vault protein	MVP
17.6251	3	3	3	8.6	8.6	8.6	56.08	0	12.805	5660200	4	Q14781	Q14781	Chromobox protein homolog 2	CBX2
12.7485	2	2	2	0.7	0.7	0.7	376.01	0.0012392	2.5243	1300600	2	Q14789	Q14789	Golgin subfamily B member 1	GOLGB1
20.5193	13	13	13	31.9	31.9	31.9	73.261	0	55.417	55607000	14	Q14807	Q14807	Kinesin-like protein KIF22	KIF22
21.3242	9	9	9	28.2	28.2	28.2	55.937	0	16.93	47261000	11	Q14814;Q06413;Q02078	Q14814	Myocyte-specific enhancer factor 2D	MEF2D
25.4552	74	74	55	38.4	38.4	30.4	218	0	323.31	4094100000	211	Q14839	Q14839	Chromodomain-helicase-DNA-binding protein 4	CHD4
15.4614	2	2	2	2.5	2.5	2.5	132.37	0.00042319	2.7384	2842400	1	Q14865	Q14865	AT-rich interactive domain-containing protein 5B	ARID5B
19.9499	25	25	25	15.5	15.5	15.5	220.62	0	49.294	94188000	35	Q14966	Q14966	Zinc finger protein 638	ZNF638
23.0858	19	19	19	28.8	28.8	28.8	97.169	0	127.65	356100000	32	Q14974	Q14974	Importin subunit beta-1	KPNB1
24.2339	15	15	15	16.7	16.7	16.7	73.602	0	59.195	651110000	53	Q14978	Q14978	Nucleolar and coiled-body phosphoprotein 1	NOLC1
26.0468	116	116	116	57.4	57.4	57.4	238.26	0	323.31	8179700000	450	Q14980	Q14980	Nuclear mitotic apparatus protein 1	NUMA1
19.7366	10	10	10	17.5	17.5	17.5	82.562	0	31.296	31450000	11	Q15003	Q15003	Condensin complex subunit 2	NCAPH
20.7201	3	3	3	13.8	13.8	13.8	34.833	0	16.947	24182000	4	Q15006	Q15006	ER membrane protein complex subunit 2	EMC2
19.8894	4	4	4	14.1	14.1	14.1	44.243	0	15.379	20395000	7	Q15007	Q15007	Pre-mRNA-splicing regulator WTAP	WTAP
19.6712	5	5	5	17	17	17	45.531	0	13.047	20873000	6	Q15008	Q15008	26S proteasome non-ATPase regulatory subunit 6	PSMD6
20.8944	8	8	6	30.2	30.2	25.7	32.307	0	13.519	33134000	9	Q15014	Q15014	Mortality factor 4-like protein 2	MORF4L2
22.8847	12	12	12	52.4	52.4	52.4	41.487	0	104.71	162620000	16	Q15019	Q15019	Septin-2	2002-09-01
16.478	3	3	3	3.5	3.5	3.5	109.93	0	4.9198	4655200	3	Q15020	Q15020	Squamous cell carcinoma antigen recognized by T-cells 3	SART3
20.0833	18	18	18	16.6	16.6	16.6	157.18	0	81.432	83317000	20	Q15021	Q15021	Condensin complex subunit 1	NCAPD2
21.1049	14	14	14	27.6	27.6	27.6	83.054	0	115.29	83445000	17	Q15022	Q15022	Polycomb protein SUZ12	SUZ12
22.8403	7	7	7	28.9	28.9	28.9	31.821	0	85.244	135170000	13	Q15024	Q15024	Exosome complex component RRP42	EXOSC7
27.0412	58	58	57	70.6	70.6	69.5	109.43	0	323.31	7043500000	142	Q15029	Q15029	116 kDa U5 small nuclear ribonucleoprotein component	EFTUD2
19.5709	11	11	11	11.5	11.5	11.5	143.16	0	40.441	52960000	11	Q15047	Q15047	Histone-lysine N-methyltransferase SETDB1	SETDB1
23.2034	12	12	12	32.3	32.3	32.3	41.193	0	25.432	173850000	17	Q15050	Q15050	Ribosome biogenesis regulatory protein homolog	RRS1
18.6398	5	4	4	8	6.7	6.7	79.541	0	5.8881	13070000	4	Q15059	Q15059	Bromodomain-containing protein 3	BRD3
24.4292	18	18	18	30	30	30	74.89	0	68.882	835880000	51	Q15061	Q15061	WD repeat-containing protein 43	WDR43
18.418	2	2	2	4.6	4.6	4.6	48.547	0.0054411	1.9245	5253700	2	Q15070	Q15070	Mitochondrial inner membrane protein OXA1L	OXA1L
17.9176	2	2	2	7.3	7.3	7.3	48.121	0	3.6825	4209200	3	Q15084	Q15084	Protein disulfide-isomerase A6	PDIA6
22.4213	3	3	3	16.5	16.5	16.5	26.352	0	12.058	33702000	3	Q15125	Q15125	3-beta-hydroxysteroid-Delta(8),Delta(7)-isomerase	EBP
24.5594	237	237	229	51.5	51.5	49.1	531.78	0	323.31	7169900000	605	Q15149	Q15149	Plectin	PLEC
23.2349	15	14	14	33.3	31.6	31.6	54.231	0	74.928	207310000	24	Q15233	Q15233	Non-POU domain-containing octamer-binding protein	NONO
24.7735	33	33	33	44.6	44.6	44.6	102.45	0	323.31	1118500000	65	Q15269	Q15269	Periodic tryptophan protein 2 homolog	PWP2
24.9505	6	6	6	24.6	24.6	24.6	34.208	0	64.334	389070000	30	Q15287	Q15287	RNA-binding protein with serine-rich domain 1	RNPS1
24.3465	18	18	18	40.3	40.3	40.3	59.152	0	94.673	554630000	31	Q15291	Q15291	Retinoblastoma-binding protein 5	RBBP5
19.4705	5	5	5	8	8	8	70.962	0	10.359	21794000	5	Q15326	Q15326	Zinc finger MYND domain-containing protein 11	ZMYND11
17.589	4	4	4	5.4	5.4	5.4	103.05	0	9.4865	8280600	4	Q15361	Q15361	Transcription termination factor 1	TTF1
25.3012	15	15	12	71.9	71.9	61	37.497	0	87.468	702880000	30	Q15365;P57723	Q15365	Poly(rC)-binding protein 1	PCBP1
25.1243	11	8	7	46	35.3	31.5	38.58	0	114.08	621750000	25	Q15366	Q15366	Poly(rC)-binding protein 2	PCBP2
21.1718	2	2	2	16.9	16.9	16.9	13.133	0	5.7674	21262000	2	Q15370	Q15370	Transcription elongation factor B polypeptide 2	TCEB2
27.8289	56	56	56	54.2	54.2	54.2	135.58	0	323.31	12398000000	254	Q15393	Q15393	Splicing factor 3B subunit 3	SF3B3
24.4349	23	23	23	32.3	32.3	32.3	73.584	0	174.92	771070000	45	Q15397	Q15397	Pumilio domain-containing protein KIAA0020	KIAA0020
20.2402	12	6	6	16.8	8.3	8.3	102.64	0	74.559	42109000	7	Q15424	Q15424	Scaffold attachment factor B1	SAFB
22.7283	4	4	4	10.4	10.4	10.4	44.385	0	19.093	111180000	8	Q15427	Q15427	Splicing factor 3B subunit 4	SF3B4
24.9244	7	7	7	17.5	17.5	17.5	49.255	0	26.85	445790000	8	Q15428	Q15428	Splicing factor 3A subunit 2	SF3A2
26.8186	43	43	43	54.2	54.2	54.2	88.885	0	323.31	4852800000	136	Q15459	Q15459	Splicing factor 3A subunit 1	SF3A1
19.8466	18	18	18	19.3	19.3	19.3	137.75	0	73.45	57509000	20	Q15477	Q15477	Helicase SKI2W	SKIV2L
20.9769	3	3	3	12.5	12.5	12.5	51.522	0	7.4575	30958000	5	Q15517	Q15517	Corneodesmosin	CDSN
21.5053	2	2	2	13.5	13.5	13.5	22.22	0	19.484	20837000	3	Q15528	Q15528	Mediator of RNA polymerase II transcription subunit 22	MED22
21.2832	3	3	3	4.8	4.8	4.8	45.929	0	3.1816	12761000	3	Q15532	Q15532	Protein SSXT	SS18
22.5038	21	21	21	43.8	43.8	43.8	86.829	0	99.347	202210000	25	Q15542	Q15542	Transcription initiation factor TFIID subunit 5	TAF5
19.5073	2	2	2	17.5	17.5	17.5	23.307	0	23.954	6707000	2	Q15544	Q15544	Transcription initiation factor TFIID subunit 11	TAF11
18.6519	3	3	3	9.2	9.2	9.2	40.259	0	3.8743	7414100	5	Q15545	Q15545	Transcription initiation factor TFIID subunit 7	TAF7
19.3433	7	7	7	19	19	19	59.593	0	29.777	17959000	8	Q15554	Q15554	Telomeric repeat-binding factor 2	TERF2
18.8391	5	5	5	9.2	9.2	9.2	74.68	0	8.3842	14538000	5	Q15582	Q15582	Transforming growth factor-beta-induced protein ig-h3	TGFBI
14.7759	2	2	2	1.2	1.2	1.2	159.15	0.0043651	2.0802	1627100	2	Q15596	Q15596	Nuclear receptor coactivator 2	NCOA2
17.3858	2	2	2	8	8	8	37.413	0	7.7819	3253900	2	Q15599	Q15599	Na(+)/H(+) exchange regulatory cofactor NHE-RF2	SLC9A3R2
20.142	3	3	3	8.6	8.6	8.6	43.071	0	6.1951	12726000	6	Q15629	Q15629	Translocating chain-associated membrane protein 1	TRAM1
22.5594	9	9	9	21	21	21	68.329	0	54.13	98896000	21	Q15637	Q15637	Splicing factor 1	SF1
22.1445	2	2	2	1	1	1	227.58	0.0016367	2.4328	537810000	2	Q15643	Q15643	Thyroid receptor-interacting protein 11	TRIP11
18.3172	7	7	7	6.8	6.8	6.8	168.48	0	34.844	25476000	12	Q15648	Q15648	Mediator of RNA polymerase II transcription subunit 1	MED1
15.8415	4	4	4	2.1	2.1	2.1	284.52	0	8.0364	7574800	4	Q15652	Q15652	Probable JmjC domain-containing histone demethylation protein 2C	JMJD1C
20.0877	5	5	5	33.6	33.6	33.6	29.999	0	16.189	16714000	5	Q15691	Q15691	Microtubule-associated protein RP/EB family member 1	MAPRE1
24.6067	12	12	12	45.7	45.7	45.7	36.091	0	38.543	408770000	18	Q15717;Q12926;P26378	Q15717	ELAV-like protein 1	ELAVL1
20.8704	8	8	8	23.8	23.8	23.8	63.966	0	51.638	47926000	14	Q15723	Q15723	ETS-related transcription factor Elf-2	ELF2
20.8583	13	13	13	36.7	36.7	36.7	54.643	0	23.106	47523000	14	Q15750	Q15750	TGF-beta-activated kinase 1 and MAP3K7-binding protein 1	TAB1
16.1534	3	3	3	6.1	6.1	6.1	65.815	0	3.9222	2332400	3	Q15776	Q15776	Zinc finger protein with KRAB and SCAN domains 8	ZKSCAN8
19.9406	2	2	2	20.1	20.1	20.1	16.511	0	4.2035	7044400	3	Q15828	Q15828	Cystatin-M	CST6
24.2681	2	2	2	17.3	17.3	17.3	9.0714	0	17.815	60609000	7	Q15843	Q15843	NEDD8	NEDD8
23.1627	6	6	4	20.2	20.2	16.8	36.954	0	19.318	93899000	12	Q15853	Q15853	Upstream stimulatory factor 2	USF2
22.6464	8	8	8	31.3	31.3	31.3	40.594	0	18.789	78784000	14	Q15906	Q15906	Vacuolar protein sorting-associated protein 72 homolog	VPS72
20.1016	9	9	9	14.5	14.5	14.5	85.362	0	30.526	36003000	11	Q15910	Q15910	Histone-lysine N-methyltransferase EZH2	EZH2
15.7082	5	5	5	2.3	2.3	2.3	404.41	0	7.4254	7709300	6	Q15911	Q15911	Zinc finger homeobox protein 3	ZFHX3
20.1566	3	3	3	7.1	7.1	7.1	50.679	0	3.555	26883000	6	Q16181;Q6ZU15	Q16181	Septin-7	2007-09-01
18.7327	5	4	4	9	7.2	7.2	55.39	0	4.6367	14812000	4	Q16352	Q16352	Alpha-internexin	INA
17.1716	3	3	3	7.3	7.3	7.3	56.195	0	5.5015	4133700	3	Q16401	Q16401	26S proteasome non-ATPase regulatory subunit 5	PSMD5
26.2549	54	54	54	49.9	49.9	49.9	126.97	0	323.31	4404400000	115	Q16531	Q16531	DNA damage-binding protein 1	DDB1
18.6424	2	2	2	24.2	24.2	24.2	17.781	0	6.1534	4091800	6	Q16540	Q16540	39S ribosomal protein L23, mitochondrial	MRPL23
18.0677	2	2	2	8.5	8.5	8.5	44.468	0	8.2417	3846200	2	Q16543	Q16543	Hsp90 co-chaperone Cdc37;Hsp90 co-chaperone Cdc37, N-terminally processed	CDC37
17.5592	3	3	3	9.4	9.4	9.4	62.293	0	13.77	5986900	3	Q16555	Q16555	Dihydropyrimidinase-related protein 2	DPYSL2
26.9375	15	15	9	39.8	39.8	28.9	47.82	0	268.19	2056500000	52	Q16576	Q16576	Histone-binding protein RBBP7	RBBP7
21.2385	9	9	6	47.7	47.7	37.5	28.974	0	39.27	44534000	10	Q16594	Q16594	Transcription initiation factor TFIID subunit 9	TAF9
18.5385	3	3	3	6.7	6.7	6.7	60.673	0	5.809	11803000	3	Q16610	Q16610	Extracellular matrix protein 1	ECM1
27.9635	10	10	9	35.3	35.3	35.3	27.366	0	60.914	2617300000	51	Q16629	Q16629	Serine/arginine-rich splicing factor 7	SRSF7
19.4781	3	3	3	10.7	10.7	10.7	59.209	0	6.5777	13146000	5	Q16630	Q16630	Cleavage and polyadenylation specificity factor subunit 6	CPSF6
25.7577	20	20	20	42.8	42.8	42.8	71.428	0	323.31	1531800000	84	Q16643	Q16643	Drebrin	DBN1
18.847	7	7	7	15.6	15.6	15.6	51.471	0	9.6941	12731000	7	Q16649	Q16649	Nuclear factor interleukin-3-regulated protein	NFIL3
24.0902	6	6	6	16.1	16.1	16.1	53.54	0	58.937	160730000	10	Q16656	Q16656	Nuclear respiratory factor 1	NRF1
18.331	4	4	4	6.8	6.8	6.8	88.255	0	18.063	12201000	5	Q16666	Q16666	Gamma-interferon-inducible protein 16	IFI16
18.0446	4	4	4	11.7	11.7	11.7	42.509	0	5.0639	7300200	4	Q16795	Q16795	NADH dehydrogenase [ubiquinone] 1 alpha subcomplex subunit 9, mitochondrial	NDUFA9
20.8143	14	14	14	21.9	21.9	21.9	83.677	0	28.485	81127000	17	Q16891	Q16891	MICOS complex subunit MIC60	IMMT
19.8839	9	9	9	20.5	20.5	20.5	51.588	0	17.12	24187000	9	Q1ED39	Q1ED39	Lysine-rich nucleolar protein 1	KNOP1
24.8381	33	33	33	49.7	49.7	49.7	85.104	0	195.63	1079800000	70	Q1KMD3	Q1KMD3	Heterogeneous nuclear ribonucleoprotein U-like protein 2	HNRNPUL2
17.0194	6	6	6	6.9	6.9	6.9	135.62	0	8.631	7041100	6	Q27J81	Q27J81	Inverted formin-2	INF2
21.5859	34	29	29	29.6	26	26	150.83	0	166.09	236090000	45	Q29RF7	Q29RF7	Sister chromatid cohesion protein PDS5 homolog A	PDS5A
19.6531	16	16	16	19.3	19.3	19.3	146.89	0	34.109	44520000	16	Q2KHR2	Q2KHR2	DNA-binding protein RFX7	RFX7
20.7331	21	21	21	16.1	16.1	16.1	189.97	0	94.496	113290000	32	Q2KHR3	Q2KHR3	Glutamine and serine-rich protein 1	QSER1
18.7956	6	6	6	8.6	8.6	8.6	91.809	0	13.374	15016000	6	Q2NL82	Q2NL82	Pre-rRNA-processing protein TSR1 homolog	TSR1
23.1439	11	11	11	20.5	20.5	20.5	86.435	0	51.755	176100000	19	Q2TAL8	Q2TAL8	Glutamine-rich protein 1	QRICH1
26.1494	20	20	20	46.6	46.6	46.6	57.543	0	184.37	1935200000	79	Q2TAY7	Q2TAY7	WD40 repeat-containing protein SMU1;WD40 repeat-containing protein SMU1, N-terminally processed	SMU1
20.1332	10	10	10	21.8	21.8	21.8	75.235	0	35.688	37951000	14	Q2TB10	Q2TB10	Zinc finger protein 800	ZNF800
18.3758	7	7	7	9.7	9.7	9.7	103.79	0	12.635	16668000	7	Q2TBE0	Q2TBE0	CWF19-like protein 2	CWF19L2
17.6769	4	4	4	7.3	7.3	7.3	83.393	0	6.803	6286400	4	Q32P28	Q32P28	Prolyl 3-hydroxylase 1	LEPRE1
19.5047	5	5	5	18.6	18.6	18.6	37.432	0	11.484	11158000	4	Q3B726	Q3B726	DNA-directed RNA polymerase I subunit RPA43	TWISTNB
15.9182	4	4	4	2.4	2.4	2.4	326.02	0	9.249	7183000	4	Q3L8U1	Q3L8U1	Chromodomain-helicase-DNA-binding protein 9	CHD9
21.0497	2	2	2	15.4	15.4	15.4	21.701	0	6.5648	19535000	3	Q3MHD2	Q3MHD2	Protein LSM12 homolog	LSM12
16.7716	5	5	5	3.6	3.6	3.6	248.62	0	8.3423	10965000	5	Q3T8J9;Q9H869	Q3T8J9;Q9H869	GON-4-like protein;YY1-associated protein 1	GON4L;YY1AP1
20.8355	4	4	4	14.2	14.2	14.2	39.646	0	13.056	26195000	7	Q3ZCQ8	Q3ZCQ8	Mitochondrial import inner membrane translocase subunit TIM50	TIMM50
17.9306	3	3	3	7.8	7.8	7.8	60.547	0	20.968	6995200	5	Q49A26	Q49A26	Putative oxidoreductase GLYR1	GLYR1
23.1863	18	18	18	32.3	32.3	32.3	66.898	0	80.365	267250000	23	Q4G0J3	Q4G0J3	La-related protein 7	LARP7
17.9446	7	7	7	7.7	7.7	7.7	147.81	0	12.966	13875000	8	Q4LE39	Q4LE39	AT-rich interactive domain-containing protein 4B	ARID4B
17.9049	2	2	2	7.3	7.3	7.3	37.19	0	4.1994	3681500	2	Q52LJ0	Q52LJ0	Protein FAM98B	FAM98B
18.8682	8	8	8	11.9	11.9	11.9	91.094	0	15.206	20097000	8	Q52LR7	Q52LR7	Enhancer of polycomb homolog 2	EPC2
16.2028	2	2	2	2.7	2.7	2.7	132.89	0	2.9596	3318800	2	Q53EP0	Q53EP0	Fibronectin type III domain-containing protein 3B	FNDC3B
18.7798	5	5	5	12.3	12.3	12.3	54.178	0	5.2099	11251000	6	Q53EZ4	Q53EZ4	Centrosomal protein of 55 kDa	CEP55
22.4565	12	12	12	23.2	23.2	23.2	70.592	0	36.831	143890000	13	Q53F19	Q53F19	Uncharacterized protein C17orf85	C17orf85
20.358	7	7	7	11.5	11.5	11.5	79.835	0	12.573	43004000	7	Q53GS7	Q53GS7	Nucleoporin GLE1	GLE1
23.5536	16	16	16	35.9	35.9	35.9	65.38	0	124.26	357040000	22	Q53GS9	Q53GS9	U4/U6.U5 tri-snRNP-associated protein 2	USP39
20.0629	12	12	12	17.4	17.4	17.4	78.033	0	18.764	46003000	13	Q53H47	Q53H47	Histone-lysine N-methyltransferase SETMAR;Histone-lysine N-methyltransferase;Transposon Hsmar1 transposase	SETMAR
22.9585	10	10	10	37.5	37.5	37.5	31.323	0	25.466	122260000	12	Q53HL2	Q53HL2	Borealin	CDCA8
16.1694	2	2	2	3.4	3.4	3.4	98.172	0.00042608	2.8106	2579600	2	Q53TQ3	Q53TQ3	INO80 complex subunit D	INO80D
18.9933	10	10	10	13.4	13.4	13.4	144.74	0	20.986	37052000	12	Q562F6	Q562F6	Shugoshin-like 2	SGOL2
18.1237	3	3	3	10	10	10	28.66	0	4.2835	3998600	3	Q56A73	Q56A73	Spindlin-4	SPIN4
16.1532	2	2	2	2.9	2.9	2.9	95.4	0	3.2355	3061000	2	Q5BJF6	Q5BJF6	Outer dense fiber protein 2	ODF2
21.871	8	8	8	18.6	18.6	18.6	65.653	0	34.427	111230000	14	Q5BKZ1	Q5BKZ1	DBIRD complex subunit ZNF326	ZNF326
22.6296	2	2	2	25.7	25.7	25.7	16.131	0	42.972	45423000	2	Q5EBL8	Q5EBL8	PDZ domain-containing protein 11	PDZD11
18.6303	7	7	7	10.8	10.8	10.8	97.668	0	16.142	17448000	9	Q5H9R7	Q5H9R7	Serine/threonine-protein phosphatase 6 regulatory subunit 3	PPP6R3
21.2398	5	5	5	31.4	31.4	31.4	26.422	0	39.773	27240000	6	Q5HYI8	Q5HYI8	Rab-like protein 3	RABL3
21.9282	30	30	30	36.6	36.6	36.6	139.44	0	156.83	263390000	42	Q5JPE7;P69849;Q15155	Q5JPE7;P69849;Q15155	Nodal modulator 2;Nodal modulator 3;Nodal modulator 1	NOMO2;NOMO3;NOMO1
19.7184	3	3	3	16.1	16.1	16.1	37.54	0	11.125	13802000	4	Q5JPI3	Q5JPI3	Uncharacterized protein C3orf38	C3orf38
14.936	3	3	3	1.8	1.8	1.8	242.96	0	4.2305	3322600	3	Q5JSZ5	Q5JSZ5	Protein PRRC2B	PRRC2B
21.2998	23	22	22	19.1	18.6	18.6	143.7	0	64.37	170380000	23	Q5JTH9	Q5JTH9	RRP12-like protein	RRP12
23.1231	14	14	14	33.4	33.4	33.4	66.248	0	72.441	292340000	33	Q5JTV8	Q5JTV8	Torsin-1A-interacting protein 1	TOR1AIP1
18.4531	5	3	3	27.9	14.3	14.3	29.207	0	5.756	5383300	3	Q5JUX0	Q5JUX0	Spindlin-3	SPIN3
19.4216	3	3	3	9.3	9.3	9.3	46.029	0	5.5118	19663000	2	Q5JVF3	Q5JVF3	PCI domain-containing protein 2	PCID2
21.3033	6	6	6	21.7	21.7	21.7	37.629	0	13.862	41406000	8	Q5PSV4	Q5PSV4	Breast cancer metastasis-suppressor 1-like protein	BRMS1L
23.5914	25	25	25	46.3	46.3	46.3	84.468	0	238.63	442350000	67	Q5QJE6	Q5QJE6	Deoxynucleotidyltransferase terminal-interacting protein 2	DNTTIP2
22.8827	7	7	7	32.7	32.7	32.7	28.235	0	33.671	77333000	12	Q5RKV6	Q5RKV6	Exosome complex component MTR3	EXOSC6
17.749	2	2	2	3.3	3.3	3.3	72.235	0	5.4793	5947500	2	Q5SNT2	Q5SNT2	Transmembrane protein 201	TMEM201
21.8393	35	35	35	22.1	22.1	22.1	196.04	0	73.061	300180000	54	Q5SRE5	Q5SRE5	Nucleoporin NUP188 homolog	NUP188
21.2383	8	8	8	16.3	16.3	16.3	61.206	0	16.19	61846000	9	Q5SSJ5	Q5SSJ5	Heterochromatin protein 1-binding protein 3	HP1BP3
18.3645	6	6	6	5.8	5.8	5.8	128.72	0	11.707	17212000	5	Q5SVZ6	Q5SVZ6	Zinc finger MYM-type protein 1	ZMYM1
14.782	2	2	2	1.5	1.5	1.5	175.29	0.001634	2.4074	2366600	2	Q5SW79	Q5SW79	Centrosomal protein of 170 kDa	CEP170
16.6824	7	7	7	6.5	6.5	6.5	159.43	0	8.9644	7677500	6	Q5SXM2	Q5SXM2	snRNA-activating protein complex subunit 4	SNAPC4
23.3606	15	15	15	25.4	25.4	25.4	79.322	0	43.872	280050000	28	Q5SY16	Q5SY16	Polynucleotide 5-hydroxyl-kinase NOL9	NOL9
15.0321	2	2	2	1.3	1.3	1.3	196.63	0.005106	2.0017	2144300	2	Q5T200	Q5T200	Zinc finger CCCH domain-containing protein 13	ZC3H13
22.1494	7	7	7	21.3	21.3	21.3	42.008	0	20.369	93036000	11	Q5T280	Q5T280	Putative methyltransferase C9orf114	C9orf114
21.5085	10	10	10	28.5	28.5	28.5	50.381	0	117.21	80553000	14	Q5T3I0	Q5T3I0	G patch domain-containing protein 4	GPATCH4
19.9811	8	8	8	18.7	18.7	18.7	84.567	0	31.036	38290000	9	Q5T3J3	Q5T3J3	Ligand-dependent nuclear receptor-interacting factor 1	LRIF1
16.0268	5	5	5	3.9	3.9	3.9	214.11	0	7.6243	7477400	5	Q5T5P2	Q5T5P2	Sickle tail protein homolog	KIAA1217
15.9373	5	5	5	4.4	4.4	4.4	217.33	0	5.8913	6525900	5	Q5T5U3	Q5T5U3	Rho GTPase-activating protein 21	ARHGAP21
21.0623	22	22	22	31.3	31.3	31.3	94.474	0	88.33	102920000	29	Q5T5X7	Q5T5X7	BEN domain-containing protein 3	BEND3
21.9899	10	10	10	14.4	14.4	14.4	117.11	0	56.58	120780000	18	Q5T6F2	Q5T6F2	Ubiquitin-associated protein 2	UBAP2
21.9119	15	15	15	34.5	34.5	34.5	64.135	0	37.449	98644000	23	Q5T749	Q5T749	Keratinocyte proline-rich protein	KPRP
21.5408	2	2	2	3.6	3.6	3.6	26.238	0.0016468	2.5078	33561000	3	Q5T750	Q5T750	Skin-specific protein 32	XP32
20.5726	16	14	14	14.1	12.8	12.8	113.6	0	43.639	53019000	16	Q5T8P6	Q5T8P6	RNA-binding protein 26	RBM26
21.0848	9	9	9	23.5	23.5	23.5	67.662	0	21.486	62275000	10	Q5TA45	Q5TA45	Integrator complex subunit 11	CPSF3L
16.1346	2	2	2	4.6	4.6	4.6	125.73	0	5.4506	3597200	2	Q5TC82	Q5TC82	Roquin-1	RC3H1
17.8992	9	9	9	9.7	9.7	9.7	168.35	0	18.843	17112000	11	Q5TGY3	Q5TGY3	AT-hook DNA-binding motif-containing protein 1	AHDC1
15.4722	3	2	2	1.8	1.3	1.3	237.3	0.00042589	2.806	5227400	2	Q5THK1	Q5THK1	Protein PRR14L	PRR14L
21.0627	13	13	13	35.1	35.1	35.1	61.945	0	38.054	56947000	18	Q5TKA1	Q5TKA1	Protein lin-9 homolog	LIN9
20.679	41	41	41	23.3	23.3	23.3	228.52	0	156.93	191390000	43	Q5TZA2;REV__Q9NRC6;Q86T23	Q5TZA2	Rootletin	CROCC
22.1104	52	52	52	29.4	29.4	29.4	274.46	0	228.38	493540000	128	Q5UIP0	Q5UIP0	Telomere-associated protein RIF1	RIF1
21.9786	37	37	37	39.6	39.6	39.6	156.02	0	134.3	272760000	79	Q5VT52	Q5VT52	Regulation of nuclear pre-mRNA domain-containing protein 2	RPRD2
18.5229	8	8	8	13.4	13.4	13.4	113.66	0	14.673	19963000	7	Q5VTR2	Q5VTR2	E3 ubiquitin-protein ligase BRE1A	RNF20
14.1537	2	2	2	1.1	1.1	1.1	251.11	0	2.9547	1895500	1	Q5VUA4	Q5VUA4	Zinc finger protein 318	ZNF318
19.0864	6	6	6	8.5	8.5	8.5	103.58	0	13.22	18370000	6	Q5VWG9	Q5VWG9	Transcription initiation factor TFIID subunit 3	TAF3
18.0479	13	13	13	7.3	7.3	7.3	268.84	0	21.106	29809000	14	Q5VWN6	Q5VWN6	Protein FAM208B	FAM208B
21.466	28	28	27	23.1	23.1	22.4	172.79	0	105.19	205660000	46	Q5VZL5	Q5VZL5	Zinc finger MYM-type protein 4	ZMYM4
15.4025	2	2	2	3.6	3.6	3.6	81.116	0	3.8652	1732500	2	Q5W0B1	Q5W0B1	RING finger protein 219	RNF219
16.0688	2	2	2	3.9	3.9	3.9	82.359	0.00164	2.4569	2268200	2	Q5XG87	Q5XG87	Non-canonical poly(A) RNA polymerase PAPD7	PAPD7
20.3008	15	15	15	30.3	30.3	30.3	91.173	0	55.527	56833000	15	Q63ZY3	Q63ZY3	KN motif and ankyrin repeat domain-containing protein 2	KANK2
20.191	16	16	16	23.1	23.1	23.1	110.01	0	30.623	62245000	15	Q659A1	Q659A1	Little elongation complex subunit 2	ICE2
19.6922	3	3	3	7.7	7.7	7.7	83.495	0	46.748	16096000	5	Q66K89	Q66K89	Transcription factor E4F1	E4F1
18.6068	2	2	2	3.6	3.6	3.6	44.915	0	3.4552	7984100	2	Q66PJ3	Q66PJ3	ADP-ribosylation factor-like protein 6-interacting protein 4	ARL6IP4
21.9214	28	28	28	20.5	20.5	20.5	197.39	0	210.25	266110000	61	Q68CP9	Q68CP9	AT-rich interactive domain-containing protein 2	ARID2
20.1726	7	7	7	11.5	11.5	11.5	87.054	0	22.309	43728000	9	Q68CQ4	Q68CQ4	Digestive organ expansion factor homolog	DIEXF
18.1011	5	5	5	10.7	10.7	10.7	75.598	0	15.014	11529000	5	Q68D10	Q68D10	Protein SPT2 homolog	SPTY2D1
20.3505	14	14	14	18.6	18.6	18.6	118.07	0	84.757	70853000	17	Q68E01	Q68E01	Integrator complex subunit 3	INTS3
19.4453	10	10	10	18.1	18.1	18.1	112.68	0	33.855	33551000	11	Q69YH5	Q69YH5	Cell division cycle-associated protein 2	CDCA2
18.4609	14	14	14	9.2	9.2	9.2	202.02	0	24.439	35360000	14	Q69YN4	Q69YN4	Protein virilizer homolog	KIAA1429
19.4126	12	12	12	15	15	15	124.6	0	41.07	37685000	12	Q69YQ0	Q69YQ0	Cytospin-A	SPECC1L
17.4278	3	3	3	3.5	3.5	3.5	115.08	0	6.2178	6347400	3	Q6AI39	Q6AI39	GLTSCR1-like protein	GLTSCR1L
23.1196	8	8	8	30.9	30.9	30.9	28.661	0	12.502	118480000	11	Q6DKI1	Q6DKI1	60S ribosomal protein L7-like 1	RPL7L1
20.6239	10	10	10	20.3	20.3	20.3	68.226	0	57.144	42013000	9	Q6IBW4	Q6IBW4	Condensin-2 complex subunit H2	NCAPH2
19.7622	11	11	10	14.1	14.1	13.2	95.532	0	25.249	40016000	17	Q6IE81	Q6IE81	Protein Jade-1	JADE1
20.2994	5	5	5	13.9	13.9	13.9	33.165	0	10.202	20647000	4	Q6IPU0	Q6IPU0	Centromere protein P	CENPP
20.2683	10	10	10	11.1	11.1	11.1	122.83	0	40.554	55569000	14	Q6IQ32	Q6IQ32	ADNP homeobox protein 2	ADNP2
18.8867	4	4	4	11.1	11.1	11.1	49.741	0	6.5631	11633000	4	Q6IQ49	Q6IQ49	Protein SDE2 homolog	SDE2
20.8769	33	33	33	14.1	14.1	14.1	316.05	0	89.369	246480000	52	Q6KC79	Q6KC79	Nipped-B-like protein	NIPBL
21.3105	16	16	16	32.3	32.3	32.3	79.493	0	68.212	93628000	24	Q6MZP7	Q6MZP7	Protein lin-54 homolog	LIN54
19.2834	10	10	9	17.7	17.7	16.8	109.28	0	24.235	32544000	13	Q6N043;Q86YH2	Q6N043	Zinc finger protein 280D	ZNF280D
19.8716	3	3	3	8.8	8.8	8.8	47.278	0	7.964	16308000	8	Q6NT76	Q6NT76	Homeobox-containing protein 1	HMBOX1
18.033	5	5	5	10.6	10.6	10.6	64.551	0	7.0736	9387400	5	Q6NW34	Q6NW34	Uncharacterized protein C3orf17	C3orf17
19.5882	7	7	7	21.9	21.9	21.9	67.942	0	34.375	22858000	7	Q6NYC8	Q6NYC8	Phostensin	PPP1R18
19.6669	4	4	4	12.6	12.6	12.6	43.476	0	9.4305	13318000	6	Q6NZI2	Q6NZI2	Polymerase I and transcript release factor	PTRF
20.7461	13	13	13	25.3	25.3	25.3	78.576	0	67.288	59797000	15	Q6NZY4	Q6NZY4	Zinc finger CCHC domain-containing protein 8	ZCCHC8
21.8949	19	19	19	35	35	35	60.576	0	46.761	128690000	27	Q6P1J9	Q6P1J9	Parafibromin	CDC73
21.0286	4	4	4	28.8	28.8	28.8	23.339	0	17.131	27809000	7	Q6P1K2	Q6P1K2	Polyamine-modulated factor 1	PMF1
16.4713	4	4	4	7.9	7.9	7.9	72.063	0	9.499	3179900	4	Q6P1M0;Q6PCB7	Q6P1M0	Long-chain fatty acid transport protein 4	SLC27A4
20.2572	18	18	18	18.9	18.9	18.9	136.97	0	85.129	81460000	23	Q6P1X5	Q6P1X5	Transcription initiation factor TFIID subunit 2	TAF2
19.8917	6	6	6	23.2	23.2	23.2	35.431	0	9.6757	17510000	6	Q6P2C8	Q6P2C8	Mediator of RNA polymerase II transcription subunit 27	MED27
19.8435	16	16	16	16.3	16.3	16.3	151.66	0	34.375	57388000	17	Q6P2E9	Q6P2E9	Enhancer of mRNA-decapping protein 4	EDC4
24.8517	92	92	92	42.4	42.4	42.4	273.6	0	323.31	3845200000	206	Q6P2Q9	Q6P2Q9	Pre-mRNA-processing-splicing factor 8	PRPF8
18.997	7	7	7	8.4	8.4	8.4	113.86	0	17.653	25637000	7	Q6P4F7;Q3KRB8	Q6P4F7	Rho GTPase-activating protein 11A	ARHGAP11A
21.2749	28	28	28	30	30	30	139	0	132.42	147160000	29	Q6P4R8	Q6P4R8	Nuclear factor related to kappa-B-binding protein	NFRKB
20.2988	10	10	10	16.2	16.2	16.2	107.99	0	29.269	46435000	13	Q6P9B9	Q6P9B9	Integrator complex subunit 5	INTS5
15.1909	2	2	2	4.5	4.5	4.5	94.868	0	9.3011	1384000	2	Q6PCB5	Q6PCB5	Round spermatid basic protein 1-like protein	RSBN1L
20.8197	15	15	15	14.4	14.4	14.4	133.5	0	47.431	107350000	20	Q6PD62	Q6PD62	RNA polymerase-associated protein CTR9 homolog	CTR9
19.0966	16	16	16	12.3	12.3	12.3	175.48	0	32.802	44286000	16	Q6PGP7	Q6PGP7	Tetratricopeptide repeat protein 37	TTC37
19.8281	3	3	3	24.5	24.5	24.5	20.642	0	6.5021	9308100	3	Q6PI98	Q6PI98	INO80 complex subunit C	INO80C
17.4745	2	2	2	4.3	4.3	4.3	53.957	0.0064985	1.8249	3824300	2	Q6PII3	Q6PII3	Coiled-coil domain-containing protein 174	CCDC174
21.1252	18	18	18	27.6	27.6	27.6	114.99	0	82.391	112070000	23	Q6PJG2	Q6PJG2	ELM2 and SANT domain-containing protein 1	ELMSAN1
23.2926	24	24	24	39.7	39.7	39.7	82.875	0	127.31	441830000	66	Q6PJT7	Q6PJT7	Zinc finger CCCH domain-containing protein 14	ZC3H14
21.731	7	7	7	27	27	27	33.231	0	43.854	45251000	8	Q6PK04	Q6PK04	Coiled-coil domain-containing protein 137	CCDC137
21.9985	21	21	21	27.3	27.3	27.3	123.51	0	109	251400000	34	Q6PKG0;Q659C4	Q6PKG0	La-related protein 1	LARP1
21.9898	33	33	29	28.9	28.9	25.5	158.55	0	128.17	287360000	50	Q6PL18	Q6PL18	ATPase family AAA domain-containing protein 2	ATAD2
20.8308	10	10	10	34	34	34	42.441	0	28.118	41033000	15	Q6RFH5	Q6RFH5	WD repeat-containing protein 74	WDR74
16.6611	2	2	2	5.9	5.9	5.9	56.051	0.0032389	2.2985	2072600	1	Q6SPF0	Q6SPF0	Atherin	SAMD1
21.0919	13	10	10	36.9	29.4	29.4	55.015	0	18.54	71523000	10	Q6STE5	Q6STE5	SWI/SNF-related matrix-associated actin-dependent regulator of chromatin subfamily D member 3	SMARCD3
17.5825	5	5	5	3.4	3.4	3.4	297.91	0	18.022	20215000	10	Q6UB99	Q6UB99	Ankyrin repeat domain-containing protein 11	ANKRD11
22.3564	6	6	6	12.5	12.5	12.5	66.526	0	61.499	128870000	15	Q6UN15	Q6UN15	Pre-mRNA 3-end-processing factor FIP1	FIP1L1
20.6139	6	6	6	16.6	16.6	16.6	66.958	0	38.19	32095000	7	Q6UUV7	Q6UUV7	CREB-regulated transcription coactivator 3	CRTC3
20.6527	5	5	5	23.1	23.1	23.1	60.54	0	10.447	52753000	8	Q6UWP8	Q6UWP8	Suprabasin	SBSN
18.3182	2	2	2	7.3	7.3	7.3	46.662	0	5.2018	6536600	2	Q6UWZ7	Q6UWZ7	BRCA1-A complex subunit Abraxas	FAM175A
19.9938	4	4	4	17.4	17.4	17.4	53.846	0	34.427	18794000	5	Q6UX04	Q6UX04	Peptidyl-prolyl cis-trans isomerase CWC27 homolog	CWC27
23.5662	11	11	11	33.5	33.5	33.5	35.079	0	45.982	211150000	15	Q6UXN9	Q6UXN9	WD repeat-containing protein 82	WDR82
19.2526	5	5	5	27.6	27.6	27.6	29.159	0	7.9032	8744700	5	Q6UXV4	Q6UXV4	MICOS complex subunit MIC27	APOOL
20.612	9	9	9	12	12	12	136.39	0	106.19	78525000	20	Q6VMQ6	Q6VMQ6	Activating transcription factor 7-interacting protein 1	ATF7IP
17.3866	3	3	3	3.7	3.7	3.7	104.9	0	4.5534	6339900	3	Q6VY07	Q6VY07	Phosphofurin acidic cluster sorting protein 1	PACS1
16.8424	6	6	6	6.2	6.2	6.2	192.19	0	12.18	11398000	6	Q6W2J9	Q6W2J9	BCL-6 corepressor	BCOR
20.2519	19	19	19	26.1	26.1	26.1	116.53	0	58.185	76165000	24	Q6WCQ1	Q6WCQ1	Myosin phosphatase Rho-interacting protein	MPRIP
19.0293	10	10	10	10.4	10.4	10.4	150.07	0	71.489	27287000	9	Q6Y7W6	Q6Y7W6	PERQ amino acid-rich with GYF domain-containing protein 2	GIGYF2
18.0797	3	3	3	6.2	6.2	6.2	98.899	0	44.427	8588100	6	Q6ZN55	Q6ZN55	Zinc finger protein 574	ZNF574
16.7691	2	2	2	6.6	6.6	6.6	50.479	0	3.2502	2233800	2	Q6ZNF0	Q6ZNF0	Iron/zinc purple acid phosphatase-like protein	PAPL
20.2534	15	15	15	13.6	13.6	13.6	142.32	0	20.585	71247000	15	Q6ZRQ5	Q6ZRQ5	Protein MMS22-like	MMS22L
18.6118	17	17	17	5.4	5.4	5.4	343.55	0	27.74	40461000	26	Q6ZRS2	Q6ZRS2	Helicase SRCAP	SRCAP
14.2536	2	2	2	2.9	2.9	2.9	136.76	0	3.6247	1191500	2	Q6ZU35	Q6ZU35	Uncharacterized protein KIAA1211	KIAA1211
17.2946	4	4	4	3.6	3.6	3.6	146.09	0	3.883	9163700	5	Q6ZU65	Q6ZU65	Ubinuclein-2	UBN2
18.6033	3	3	3	7.9	7.9	7.9	57.324	0	3.7354	9159700	2	Q6ZUT6	Q6ZUT6	Uncharacterized protein C15orf52	C15orf52
21.6493	4	4	4	19.3	19.3	19.3	30.847	0	15.479	39469000	7	Q6ZVX7	Q6ZVX7	F-box only protein 50	NCCRP1
19.8425	10	10	10	14	14	14	121.34	0	26.012	41367000	11	Q6ZW49	Q6ZW49	PAX-interacting protein 1	PAXIP1
18.5965	2	2	2	6.6	6.6	6.6	39.309	0	3.6213	8323700	3	Q70UQ0	Q70UQ0	Inhibitor of nuclear factor kappa-B kinase-interacting protein	IKBIP
20.2012	4	4	4	16.5	16.5	16.5	37.548	0	6.2092	20493000	4	Q70Z53	Q70Z53	Protein FRA10AC1	FRA10AC1
18.9468	7	7	7	20.3	20.3	20.3	47.521	0	7.9783	10611000	7	Q71F23	Q71F23	Centromere protein U	CENPU
19.8887	6	6	6	11	11	11	80.595	0	16.034	25238000	8	Q71RC2	Q71RC2	La-related protein 4	LARP4
19.0949	2	2	2	5.1	5.1	5.1	78.17	0	7.3526	12318000	3	Q71SY5	Q71SY5	Mediator of RNA polymerase II transcription subunit 25	MED25
20.1372	11	11	11	13.6	13.6	13.6	113.09	0	22.369	49587000	13	Q75QN2	Q75QN2	Integrator complex subunit 8	INTS8
18.3123	8	8	8	7.9	7.9	7.9	131.61	0	17.687	19530000	9	Q76FK4	Q76FK4	Nucleolar protein 8	NOL8
17.5244	6	6	6	7	7	7	153.82	0	9.6951	13763000	10	Q76L83	Q76L83	Putative Polycomb group protein ASXL2	ASXL2
21.3965	37	37	37	27.8	27.8	27.8	199.07	0	93.145	220830000	40	Q7KZ85	Q7KZ85	Transcription elongation factor SPT6	SUPT6H
20.0317	16	16	16	24.4	24.4	24.4	102	0	36.266	56813000	23	Q7KZF4	Q7KZF4	Staphylococcal nuclease domain-containing protein 1	SND1
18.8175	2	2	2	6.1	6.1	6.1	46.03	0	4.875	8778000	2	Q7KZN9	Q7KZN9	Cytochrome c oxidase assembly protein COX15 homolog	COX15
22.0771	33	33	33	34.4	34.4	34.4	117.36	0	115.43	234510000	35	Q7L014	Q7L014	Probable ATP-dependent RNA helicase DDX46	DDX46
21.002	26	26	26	26.5	26.5	26.5	133.94	0	89.686	157510000	27	Q7L2E3	Q7L2E3	Putative ATP-dependent RNA helicase DHX30	DHX30
18.5027	6	6	6	20.3	20.3	20.3	74.354	0	10.016	11886000	8	Q7L2J0	Q7L2J0	7SK snRNA methylphosphate capping enzyme	MEPCE
20.2988	4	4	4	16.4	16.4	16.4	30.595	0	14.05	18059000	4	Q7L2Z9	Q7L2Z9	Centromere protein Q	CENPQ
17.4383	3	3	3	9.8	9.8	9.8	65.683	0	8.9014	3729800	4	Q7L311	Q7L311	Armadillo repeat-containing X-linked protein 2	ARMCX2
20.7324	3	3	3	10.1	10.1	10.1	50.559	0	7.5507	24389000	3	Q7L4I2	Q7L4I2	Arginine/serine-rich coiled-coil protein 2	RSRC2
17.3762	4	4	4	6.6	6.6	6.6	98.182	0	17.302	7315100	6	Q7L590	Q7L590	Protein MCM10 homolog	MCM10
16.3309	2	2	2	4	4	4	45.287	0.0054837	1.985	1895800	2	Q7L5Y9	Q7L5Y9	Macrophage erythroblast attacher	MAEA
18.777	12	12	11	10.7	10.7	10.1	191.58	0	26.561	35936000	18	Q7LBC6	Q7LBC6	Lysine-specific demethylase 3B	KDM3B
20.4112	3	3	3	36.4	36.4	36.4	12.405	0	17.849	11155000	3	Q7RTV0	Q7RTV0	PHD finger-like domain-containing protein 5A	PHF5A
18.9992	4	4	4	4.3	4.3	4.3	100.23	0	4.5496	17815000	6	Q7Z2K6	Q7Z2K6	Endoplasmic reticulum metallopeptidase 1	ERMP1
20.2136	15	15	15	22.2	22.2	22.2	101.43	0	53.22	69307000	22	Q7Z2W4	Q7Z2W4	Zinc finger CCCH-type antiviral protein 1	ZC3HAV1
20.0974	2	2	2	14.1	14.1	14.1	22.814	0	13.282	14584000	13	Q7Z2W9	Q7Z2W9	39S ribosomal protein L21, mitochondrial	MRPL21
14.9264	2	2	2	1.2	1.2	1.2	210.85	0	3.4186	2491100	2	Q7Z2Z1	Q7Z2Z1	Treslin	TICRR
18.6579	19	19	19	8.3	8.3	8.3	302.88	0	30.989	57906000	29	Q7Z333	Q7Z333	Probable helicase senataxin	SETX
19.6771	18	18	18	23.2	23.2	23.2	121.02	0	40.999	43591000	17	Q7Z3B3	Q7Z3B3	KAT8 regulatory NSL complex subunit 1	KANSL1
23.1183	17	17	17	40.8	40.8	40.8	55.435	0	80.649	245850000	25	Q7Z3B4	Q7Z3B4	Nucleoporin p54	NUP54
23.1901	32	32	32	30.6	30.6	30.6	155.34	0	202.29	526350000	86	Q7Z3K3	Q7Z3K3	Pogo transposable element with ZNF domain	POGZ
19.4039	22	13	13	13.4	9.2	9.2	227.87	0	34.035	71449000	15	Q7Z406	Q7Z406	Myosin-14	MYH14
18.9913	6	6	6	17.4	17.4	17.4	76.12	0	21.179	13550000	7	Q7Z417	Q7Z417	Nuclear fragile X mental retardation-interacting protein 2	NUFIP2
14.2443	2	2	2	2	2	2	155.23	0	2.9228	1377900	2	Q7Z478	Q7Z478	ATP-dependent RNA helicase DHX29	DHX29
17.8063	5	5	5	7.4	7.4	7.4	108.62	0	22.601	12148000	5	Q7Z4H7	Q7Z4H7	HAUS augmin-like complex subunit 6	HAUS6
17.8645	2	2	2	3.6	3.6	3.6	74.316	0.0043358	2.0379	7875100	2	Q7Z4V5	Q7Z4V5	Hepatoma-derived growth factor-related protein 2	HDGFRP2
21.1565	24	24	24	25.6	25.6	25.6	141.47	0	81.592	158950000	33	Q7Z589	Q7Z589	Protein EMSY	EMSY
18.7144	12	12	12	8.1	8.1	8.1	203.35	0	18.799	37420000	17	Q7Z5J4	Q7Z5J4	Retinoic acid-induced protein 1	RAI1
21.1162	20	20	20	23.2	23.2	23.2	132.94	0	91.064	156840000	25	Q7Z5K2	Q7Z5K2	Wings apart-like protein homolog	WAPAL
17.591	4	4	4	12.8	12.8	12.8	61.024	0	14.459	6317800	4	Q7Z5L9	Q7Z5L9	Interferon regulatory factor 2-binding protein 2	IRF2BP2
18.1434	7	7	7	5.4	5.4	5.4	201.56	0	17.476	22005000	7	Q7Z6E9	Q7Z6E9	E3 ubiquitin-protein ligase RBBP6	RBBP6
24.9992	4	4	4	29.3	29.3	29.3	20.132	0	66.12	234740000	9	Q7Z6I8	Q7Z6I8	UPF0461 protein C5orf24	C5orf24
22.0618	9	9	5	18.5	18.5	11.6	63.86	0	24.477	87555000	13	Q7Z739	Q7Z739	YTH domain-containing family protein 3	YTHDF3
20.5379	6	6	6	25.8	25.8	25.8	34.262	0	13.781	21314000	5	Q7Z7C8	Q7Z7C8	Transcription initiation factor TFIID subunit 8	TAF8
22.1592	4	4	4	22.2	22.2	22.2	29.946	0	20.478	56202000	9	Q7Z7K6	Q7Z7K6	Centromere protein V	CENPV
15.6022	2	2	2	1.7	1.7	1.7	142.16	0	2.9324	2984600	2	Q86SQ0	Q86SQ0	Pleckstrin homology-like domain family B member 2	PHLDB2
17.612	4	4	4	9.4	9.4	9.4	74.484	0	5.988	7011700	4	Q86T24	Q86T24	Transcriptional regulator Kaiso	ZBTB33
20.7837	9	9	9	15.8	15.8	15.8	80.172	0	29.356	48739000	18	Q86TG7	Q86TG7	Retrotransposon-derived protein PEG10	PEG10
17.9822	3	3	3	7.1	7.1	7.1	48.47	0	4.0106	4142800	3	Q86TJ2	Q86TJ2	Transcriptional adapter 2-beta	TADA2B
19.3748	6	6	6	14.8	14.8	14.8	69.437	0	19.057	19715000	7	Q86U38	Q86U38	Nucleolar protein 9	NOP9
26.5951	12	12	12	52	52	52	32.749	0	271.34	1216500000	53	Q86U42	Q86U42	Polyadenylate-binding protein 2	PABPN1
22.8878	50	50	50	30.6	30.6	30.6	192.95	0	174.65	644160000	65	Q86U86	Q86U86	Protein polybromo-1	PBRM1
17.9043	4	4	4	7.2	7.2	7.2	78.429	0	5.8223	7604500	4	Q86UA1	Q86UA1	Pre-mRNA-processing factor 39	PRPF39
18.4266	3	3	3	7.4	7.4	7.4	63.836	0	4.3725	8456000	5	Q86UE4	Q86UE4	Protein LYRIC	MTDH
19.8267	9	9	9	12.2	12.2	12.2	87.66	0	12.178	36266000	12	Q86UE8;Q9UKI8	Q86UE8;Q9UKI8	Serine/threonine-protein kinase tousled-like 2;Serine/threonine-protein kinase tousled-like 1	TLK2;TLK1
22.6492	49	49	49	41.7	41.7	41.7	156.27	0	194.14	545960000	84	Q86UP2	Q86UP2	Kinectin	KTN1
21.2418	3	3	3	16	16	16	27.194	0	14.094	32238000	6	Q86UY6	Q86UY6	N-alpha-acetyltransferase 40	NAA40
21.3301	29	29	29	33.5	33.5	33.5	120.27	0	126.73	158190000	40	Q86V48	Q86V48	Leucine zipper protein 1	LUZP1
22.6276	3	3	3	21.4	21.4	21.4	26.888	0	41.474	84243000	9	Q86V81	Q86V81	THO complex subunit 4	ALYREF
15.3125	6	4	4	4.7	3.6	3.6	184.7	0	5.1863	3703100	4	Q86VI3	Q86VI3	Ras GTPase-activating-like protein IQGAP3	IQGAP3
19.2062	6	6	6	7	7	7	106.38	0	10.888	26008000	8	Q86VM9	Q86VM9	Zinc finger CCCH domain-containing protein 18	ZC3H18
20.7704	6	6	6	22.6	22.6	22.6	37.535	0	14.922	32195000	5	Q86W42	Q86W42	THO complex subunit 6 homolog	THOC6
16.4777	2	2	2	4.1	4.1	4.1	63.62	0.00082919	2.5634	2281400	2	Q86W50	Q86W50	Methyltransferase-like protein 16	METTL16
15.0734	2	2	2	3.1	3.1	3.1	111.11	0	4.1165	1827300	3	Q86W56	Q86W56	Poly(ADP-ribose) glycohydrolase	PARG
19.301	11	11	11	17	17	17	114.02	0	26.504	31650000	11	Q86W92;Q8ND30	Q86W92	Liprin-beta-1	PPFIBP1
16.5972	2	2	2	5.4	5.4	5.4	55.261	0	3.2143	2775900	2	Q86WB0	Q86WB0	Nuclear-interacting partner of ALK	ZC3HC1
23.3035	4	4	4	28.7	28.7	28.7	15.434	0	27.68	72471000	6	Q86WX3	Q86WX3	Active regulator of SIRT1	RPS19BP1
21.8628	31	31	31	30.4	30.4	30.4	130.96	0	88.349	247910000	35	Q86XI2	Q86XI2	Condensin-2 complex subunit G2	NCAPG2
21.5637	18	18	18	26.5	26.5	26.5	102.97	0	51.964	136390000	29	Q86XP3	Q86XP3	ATP-dependent RNA helicase DDX42	DDX42
16.4932	2	2	2	4.3	4.3	4.3	58.14	0.00082988	2.5698	2490700	3	Q86Y07	Q86Y07	Serine/threonine-protein kinase VRK2	VRK2
16.9012	5	5	5	6.7	6.7	6.7	131.29	0	12.87	7466500	4	Q86YC2	Q86YC2	Partner and localizer of BRCA2	PALB2
24.1865	25	25	23	54.5	54.5	51.2	68.062	0	259.15	725530000	72	Q86YP4	Q86YP4	Transcriptional repressor p66-alpha	GATAD2A
21.1495	11	11	10	27.5	27.5	27.5	63.107	0	43.409	67459000	18	Q86YQ8;Q8IYJ1;Q9HCH3	Q86YQ8	Copine-8	CPNE8
18.484	6	6	6	9	9	9	110.13	0	42.716	18698000	6	Q86YT6	Q86YT6	E3 ubiquitin-protein ligase MIB1	MIB1
18.9042	9	9	9	11.2	11.2	11.2	128.08	0	23.568	26984000	10	Q8IUD2;O15083	Q8IUD2	ELKS/Rab6-interacting/CAST family member 1	ERC1
30.066	7	2	2	60.8	10.8	10.8	13.995	0	9.0554	5620200000	16	Q8IUE6	Q8IUE6	Histone H2A type 2-B	HIST2H2AB
15.4966	2	2	2	2.1	2.1	2.1	53.502	0.0043564	2.0669	1202000	2	Q8IUH3	Q8IUH3	RNA-binding protein 45	RBM45
15.8998	2	2	2	3.6	3.6	3.6	75.509	0.0054222	1.9102	2384400	1	Q8IUR7	Q8IUR7	Armadillo repeat-containing protein 8	ARMC8
17.8101	4	4	4	10.1	10.1	10.1	73.488	0	6.1241	6204900	4	Q8IVH2	Q8IVH2	Forkhead box protein P4	FOXP4
19.8597	3	3	3	9.5	9.5	9.5	35.822	0	5.0172	15223000	8	Q8IVM0	Q8IVM0	Coiled-coil domain-containing protein 50	CCDC50
21.5671	16	16	16	34.6	34.6	34.6	75.356	0	51.851	105640000	18	Q8IVT2	Q8IVT2	Mitotic interactor and substrate of PLK1	MISP
21.4171	3	3	3	7	7	7	47.174	0	3.0935	70006000	3	Q8IW75	Q8IW75	Serpin A12	SERPINA12
22.6878	25	25	25	35.5	35.5	35.5	94.498	0	109.36	283770000	45	Q8IWA0	Q8IWA0	WD repeat-containing protein 75	WDR75
19.9178	12	12	12	19.5	19.5	19.5	98.428	0	23.862	43581000	11	Q8IWC1	Q8IWC1	MAP7 domain-containing protein 3	MAP7D3
15.516	8	8	8	3.9	3.9	3.9	331.83	0	11.427	6981600	8	Q8IWI9	Q8IWI9	MAX gene-associated protein	MGA
19.6585	8	8	8	12.3	12.3	12.3	110.54	0	44.277	38895000	8	Q8IWR0	Q8IWR0	Zinc finger CCCH domain-containing protein 7A	ZC3H7A
22.7686	15	15	15	21.8	21.8	21.8	103.7	0	89.605	235810000	24	Q8IWX8	Q8IWX8	Calcium homeostasis endoplasmic reticulum protein	CHERP
16.29	10	4	4	5.4	2.1	2.1	269.45	0	8.5511	6410200	5	Q8IWZ3	Q8IWZ3	Ankyrin repeat and KH domain-containing protein 1	ANKHD1
20.6877	16	16	16	30.9	30.9	30.9	72.47	0	37.066	55739000	16	Q8IWZ8	Q8IWZ8	SURP and G-patch domain-containing protein 1	SUGP1
20.3868	15	15	15	18.7	18.7	18.7	120.21	0	37.176	63068000	18	Q8IX01	Q8IX01	SURP and G-patch domain-containing protein 2	SUGP2
24.1872	27	27	27	25.1	25.1	25.1	132.82	0	128.43	878700000	66	Q8IX12	Q8IX12	Cell division cycle and apoptosis regulator protein 1	CCAR1
17.9072	3	3	3	8.2	8.2	8.2	61.24	0	5.7079	5899700	3	Q8IX15	Q8IX15	Homeobox and leucine zipper protein Homez	HOMEZ
18.4988	6	5	5	9.4	7.9	7.9	90.712	0	10.613	12224000	5	Q8IXK0	Q8IXK0	Polyhomeotic-like protein 2	PHC2
22.9436	6	6	6	58.1	58.1	58.1	17.9	0	17.975	64535000	11	Q8IXM2	Q8IXM2	Chromatin complexes subunit BAP18	BAP18
18.2132	4	4	4	7.7	7.7	7.7	65.991	0	6.351	10636000	4	Q8IXQ5	Q8IXQ5	Kelch-like protein 7	KLHL7
18.8718	12	12	12	14.4	14.4	14.4	118.1	0	18.136	34060000	11	Q8IXT5	Q8IXT5	RNA-binding protein 12B	RBM12B
23.0147	42	42	42	33.7	33.7	33.7	128.81	0	118.73	466090000	58	Q8IY18	Q8IY18	Structural maintenance of chromosomes protein 5	SMC5
20.2818	17	17	17	15.7	15.7	15.7	129.54	0	43.221	68838000	20	Q8IY37	Q8IY37	Probable ATP-dependent RNA helicase DHX37	DHX37
19.6968	2	2	2	13.3	13.3	13.3	19.901	0	10.786	5948600	2	Q8IY57	Q8IY57	YY1-associated factor 2	YAF2
22.765	17	17	17	40.9	40.9	40.9	63.876	0	96.004	156800000	31	Q8IY67	Q8IY67	Ribonucleoprotein PTB-binding 1	RAVER1
22.4329	21	21	21	36.4	36.4	36.4	96.557	0	135.74	192500000	37	Q8IY81	Q8IY81	pre-rRNA processing protein FTSJ3	FTSJ3
13.8784	2	2	2	1.4	1.4	1.4	200.01	0.0043324	2.0348	1174700	2	Q8IY92	Q8IY92	Structure-specific endonuclease subunit SLX4	SLX4
15.9675	2	2	2	3.6	3.6	3.6	83.586	0	3.9633	2434900	3	Q8IYA6	Q8IYA6	Cytoskeleton-associated protein 2-like	CKAP2L
20.6378	7	7	7	12.2	12.2	12.2	102.33	0	29.366	66891000	10	Q8IYB3	Q8IYB3	Serine/arginine repetitive matrix protein 1	SRRM1
15.706	3	3	3	5.1	5.1	5.1	87.99	0	8.0671	1977700	3	Q8IYB8	Q8IYB8	ATP-dependent RNA helicase SUPV3L1, mitochondrial	SUPV3L1
20.354	14	14	14	20.6	20.6	20.6	102.02	0	31.548	50927000	15	Q8IYH5	Q8IYH5	ZZ-type zinc finger-containing protein 3	ZZZ3
18.0591	3	3	3	6.6	6.6	6.6	69.156	0	6.9199	6281500	3	Q8IYS2	Q8IYS2	Uncharacterized protein KIAA2013	KIAA2013
17.7623	3	3	3	6.3	6.3	6.3	65.019	0	12.117	6002500	3	Q8IYW5	Q8IYW5	E3 ubiquitin-protein ligase RNF168	RNF168
15.7564	3	2	2	8.8	7.3	7.3	58.011	0	4.1359	1605300	2	Q8IZ40	Q8IZ40	REST corepressor 2	RCOR2
16.8255	2	2	2	4.1	4.1	4.1	85.466	0.0075844	1.7856	4297300	2	Q8IZ52	Q8IZ52	Chondroitin sulfate synthase 2	CHPF
15.0632	3	3	3	1.7	1.7	1.7	194.1	0	3.6815	2636100	4	Q8IZH2	Q8IZH2	5-3 exoribonuclease 1	XRN1
25.7345	30	30	30	42.9	42.9	42.9	119.7	0	323.31	2121400000	97	Q8IZL8	Q8IZL8	Proline-, glutamic acid- and leucine-rich protein 1	PELP1
19.4025	3	3	3	10.2	10.2	10.2	38.997	0	6.58	12474000	4	Q8N0S6	Q8N0S6	Centromere protein L	CENPL
19.0616	4	4	4	8.6	8.6	8.6	57.983	0	4.4057	13131000	5	Q8N108	Q8N108	Mesoderm induction early response protein 1	MIER1
23.9457	33	33	33	51.2	51.2	51.2	102.9	0	221.27	807870000	56	Q8N163	Q8N163	Cell cycle and apoptosis regulator protein 2	CCAR2
17.6733	2	2	2	10.5	10.5	10.5	28.368	0.001642	2.4748	3344200	2	Q8N1B3	Q8N1B3	Cyclin-related protein FAM58A	FAM58A
25.073	40	40	40	49.5	49.5	49.5	93.487	0	241.28	1800100000	69	Q8N1F7	Q8N1F7	Nuclear pore complex protein Nup93	NUP93
19.6681	9	9	9	11.3	11.3	11.3	129.53	0	20.406	45820000	8	Q8N1G0	Q8N1G0	Zinc finger protein 687	ZNF687
17.7573	4	4	4	4.1	4.1	4.1	95.32	0	5.3143	10413000	3	Q8N1G2	Q8N1G2	Cap-specific mRNA (nucleoside-2-O-)-methyltransferase 1	CMTR1
20.3768	37	37	37	20	20	20	244.29	0	101.67	160650000	45	Q8N201	Q8N201	Integrator complex subunit 1	INTS1
17.5415	2	2	2	5.5	5.5	5.5	77.16	0	3.603	4006300	2	Q8N2M8	Q8N2M8	CLK4-associating serine/arginine rich protein	CLASRP
22.3967	2	2	2	16.7	16.7	16.7	15.893	0	3.7515	44175000	2	Q8N2Z9	Q8N2Z9	Centromere protein S	APITD1
25.2805	46	46	39	41.8	41.8	38.8	141.32	0	323.31	2526900000	99	Q8N3U4;Q9UJ98	Q8N3U4	Cohesin subunit SA-2	STAG2
19.3204	8	8	8	15	15	15	99.462	0	34.514	30114000	12	Q8N3V7	Q8N3V7	Synaptopodin	SYNPO
22.6443	16	16	16	18	18	18	110.26	0	66.199	196670000	27	Q8N3X1	Q8N3X1	Formin-binding protein 4	FNBP4
19.7864	2	2	2	19.3	19.3	19.3	24.821	0	6.2518	9042500	4	Q8N488	Q8N488	RING1 and YY1-binding protein	RYBP
19.1628	6	6	6	7.5	7.5	7.5	80.724	0	10.212	16434000	8	Q8N556	Q8N556	Actin filament-associated protein 1	AFAP1
16.3302	2	2	2	6.8	6.8	6.8	50.661	0	3.8122	1400600	2	Q8N594	Q8N594	MPN domain-containing protein	MPND
15.2167	2	2	2	4.7	4.7	4.7	57.358	0.0043461	2.0458	1066200	2	Q8N5A5	Q8N5A5	Zinc finger CCCH-type with G patch domain-containing protein	ZGPAT
22.5917	2	2	2	19.3	19.3	19.3	15.278	0	13.686	56890000	2	Q8N5K1	Q8N5K1	CDGSH iron-sulfur domain-containing protein 2	CISD2
20.6443	3	3	3	25.7	25.7	25.7	22.882	0	3.7729	9833700	3	Q8N5W9	Q8N5W9	Filamin-interacting protein FAM101B	FAM101B
21.5136	9	9	9	26.8	26.8	26.8	57.336	0	73.228	56887000	12	Q8N680	Q8N680	Zinc finger and BTB domain-containing protein 2	ZBTB2
21.9673	9	9	9	22.7	22.7	22.7	52.049	0	27.817	77905000	12	Q8N684	Q8N684	Cleavage and polyadenylation specificity factor subunit 7	CPSF7
21.7073	15	15	14	36.7	36.7	34.7	56.72	0	49.576	89027000	21	Q8N6H7	Q8N6H7	ADP-ribosylation factor GTPase-activating protein 2	ARFGAP2
17.5815	3	3	3	7.3	7.3	7.3	57.406	0	8.5591	5099500	3	Q8N720	Q8N720	Zinc finger protein 655	ZNF655
21.7812	25	25	25	33.2	33.2	33.2	111.76	0	133.05	183810000	37	Q8N766	Q8N766	ER membrane protein complex subunit 1	EMC1
21.6027	12	12	12	25.2	25.2	25.2	59.975	0	27.968	89171000	13	Q8N7H5	Q8N7H5	RNA polymerase II-associated factor 1 homolog	PAF1
18.824	5	5	5	10.8	10.8	10.8	47.998	0	7.1414	10674000	5	Q8N806	Q8N806	Putative E3 ubiquitin-protein ligase UBR7	UBR7
23.5717	15	15	15	29.1	29.1	29.1	58.814	0	74.744	361580000	33	Q8N884	Q8N884	Cyclic GMP-AMP synthase	MB21D1
20.799	13	13	13	27.9	27.9	27.9	72.456	0	30.748	63854000	16	Q8N8A6	Q8N8A6	ATP-dependent RNA helicase DDX51	DDX51
17.386	2	2	2	5.2	5.2	5.2	54.699	0	3.4997	3768200	2	Q8N8D1	Q8N8D1	Programmed cell death protein 7	PDCD7
18.6038	2	2	2	9.6	9.6	9.6	29.337	0.0079455	1.777	4780500	3	Q8N8R7	Q8N8R7	ARL14 effector protein	ARL14EP
16.117	2	2	2	4.3	4.3	4.3	56.5	0	3.0524	1279300	3	Q8N8U2	Q8N8U2	Chromodomain Y-like protein 2	CDYL2
16.9763	4	4	4	6.3	6.3	6.3	112.64	0	5.8643	6318300	3	Q8N960	Q8N960	Centrosomal protein of 120 kDa	CEP120
18.9349	4	4	4	12.8	12.8	12.8	44.746	0	9.804	11026000	4	Q8N9M1	Q8N9M1	Uncharacterized protein C19orf47	C19orf47
19.0414	3	3	3	7.3	7.3	7.3	56.494	0	7.2952	9172400	4	Q8N9N5	Q8N9N5	Protein BANP	BANP
22.1079	16	16	16	28.4	28.4	28.4	70.399	0	55.656	149160000	24	Q8N9R8	Q8N9R8	Protein SCAI	SCAI
20.8797	7	7	7	11.8	11.8	11.8	82.597	0	16.066	52091000	7	Q8N9T8	Q8N9T8	Protein KRI1 homolog	KRI1
17.1613	3	3	3	3.2	3.2	3.2	134.26	0	3.5912	9087800	3	Q8NAP3	Q8NAP3	Zinc finger and BTB domain-containing protein 38	ZBTB38
25.1247	15	15	15	34.6	34.6	34.6	37.476	0	72.326	512160000	24	Q8NAV1	Q8NAV1	Pre-mRNA-splicing factor 38A	PRPF38A
20.3551	14	14	14	21.9	21.9	21.9	92.097	0	40.429	59014000	15	Q8NB78	Q8NB78	Lysine-specific histone demethylase 1B	KDM1B
16.8537	3	3	3	4.1	4.1	4.1	97.725	0	5.2151	6158500	6	Q8NB91	Q8NB91	Fanconi anemia group B protein	FANCB
22.8992	15	15	15	25.4	25.4	25.4	71.635	0	140.98	250310000	19	Q8NBJ5	Q8NBJ5	Procollagen galactosyltransferase 1	COLGALT1
18.5191	9	9	9	13.4	13.4	13.4	96.812	0	23.025	17281000	9	Q8NBP0	Q8NBP0	Tetratricopeptide repeat protein 13	TTC13
19.4235	2	2	2	20.3	20.3	20.3	22.478	0	5.2961	8438200	2	Q8NBT2	Q8NBT2	Kinetochore protein Spc24	SPC24
18.853	3	3	3	18	18	18	26.478	0	18.444	4261400	3	Q8NBZ0	Q8NBZ0	INO80 complex subunit E	INO80E
26.6373	26	26	26	53.7	53.7	53.7	44.965	0	180.68	1878800000	51	Q8NC51	Q8NC51	Plasminogen activator inhibitor 1 RNA-binding protein	SERBP1
18.5308	5	5	5	11.7	11.7	11.7	56.974	0	18.238	11362000	6	Q8NC56	Q8NC56	LEM domain-containing protein 2	LEMD2
18.2865	3	3	3	7.9	7.9	7.9	55.4	0	4.8162	7353800	3	Q8NCA5	Q8NCA5	Protein FAM98A	FAM98A
16.1297	2	2	2	8.1	8.1	8.1	45.816	0	3.3774	1147200	2	Q8NCF5	Q8NCF5	NFATC2-interacting protein	NFATC2IP
16.5513	2	2	2	6.2	6.2	6.2	55.533	0	5.5514	2304900	2	Q8NCN2	Q8NCN2	Zinc finger and BTB domain-containing protein 34	ZBTB34
20.3756	12	12	12	20.5	20.5	20.5	77.193	0	39.3	54414000	12	Q8NCN4	Q8NCN4	E3 ubiquitin-protein ligase RNF169	RNF169
21.2639	5	5	5	11.8	11.8	11.8	77.667	0	5.237	83097000	6	Q8ND24	Q8ND24	RING finger protein 214	RNF214
19.7307	7	6	6	10.7	9.5	9.5	83.095	0	10.013	33062000	6	Q8ND82	Q8ND82	Zinc finger protein 280C	ZNF280C
21.7799	6	6	6	25.3	25.3	25.3	32.61	0	13.004	46812000	5	Q8NDD1	Q8NDD1	Uncharacterized protein C1orf131	C1orf131
21.591	7	7	6	9.8	9.8	8.4	106.16	0	30.31	85290000	14	Q8NDX5	Q8NDX5	Polyhomeotic-like protein 3	PHC3
18.3021	2	2	2	7.1	7.1	7.1	39.866	0	3.5803	5171200	2	Q8NE86	Q8NE86	Calcium uniporter protein, mitochondrial	MCU
18.4322	4	4	4	10	10	10	48.633	0	4.9319	7428000	4	Q8NEF9	Q8NEF9	Serum response factor-binding protein 1	SRFBP1
22.8313	9	9	9	28.9	28.9	28.9	35.894	0	35.91	104480000	13	Q8NEJ9	Q8NEJ9	Neuroguidin	NGDN
17.1639	2	2	2	5.6	5.6	5.6	41.625	0.0039825	2.1082	1908900	2	Q8NEW0	Q8NEW0	Zinc transporter 7	SLC30A7
20.4219	4	4	4	8.5	8.5	8.5	52.736	0	7.1646	26691000	8	Q8NEY8	Q8NEY8	Periphilin-1	PPHLN1
18.7113	18	18	18	9.7	9.7	9.7	330.46	0	43.273	55796000	24	Q8NFC6	Q8NFC6	Biorientation of chromosomes in cell division protein 1-like 1	BOD1L1
20.1067	20	17	17	10.7	8.9	8.9	236.12	0	27.899	83556000	30	Q8NFD5	Q8NFD5	AT-rich interactive domain-containing protein 1B	ARID1B
26.1126	13	13	13	46.8	46.8	46.8	42.15	0	119.82	870680000	28	Q8NFH3	Q8NFH3	Nucleoporin Nup43	NUP43
25.2059	8	8	8	28.5	28.5	28.5	36.707	0	59.043	541810000	21	Q8NFH4	Q8NFH4	Nucleoporin Nup37	NUP37
23.0255	7	7	7	39.9	39.9	39.9	34.773	0	40.859	128070000	10	Q8NFH5	Q8NFH5	Nucleoporin NUP53	NUP35
16.1685	7	7	7	3.5	3.5	3.5	265.39	0	8.5974	9059400	6	Q8NG31	Q8NG31	Protein CASC5	CASC5
18.1269	11	11	11	8.5	8.5	8.5	182.77	0	17.516	21469000	15	Q8NI27	Q8NI27	THO complex subunit 2	THOC2
24.9831	33	33	33	43.8	43.8	43.8	105.32	0	296.97	1492300000	73	Q8NI36	Q8NI36	WD repeat-containing protein 36	WDR36
19.6384	5	5	5	18.7	18.7	18.7	45.777	0	13.235	14690000	5	Q8TAD8	Q8TAD8	Smad nuclear-interacting protein 1	SNIP1
16.388	3	3	3	5.8	5.8	5.8	76.21	0	3.1672	2915900	3	Q8TAF3	Q8TAF3	WD repeat-containing protein 48	WDR48
24.1489	40	27	27	29.5	22.2	22.2	132.88	0	323.31	948710000	59	Q8TAQ2	Q8TAQ2	SWI/SNF complex subunit SMARCC2	SMARCC2
18.1787	5	2	2	5.3	2.5	2.5	114.21	0	29.253	10682000	2	Q8TB72	Q8TB72	Pumilio homolog 2	PUM2
17.3747	2	2	2	3.7	3.7	3.7	84.651	0	6.0182	5098500	4	Q8TBE0	Q8TBE0	Bromo adjacent homology domain-containing 1 protein	BAHD1
20.7238	5	5	5	6.8	6.8	6.8	93.673	0	24.454	58878000	7	Q8TCJ2	Q8TCJ2	Dolichyl-diphosphooligosaccharide--protein glycosyltransferase subunit STT3B	STT3B
17.103	3	3	3	4.2	4.2	4.2	105.77	0	7.397	6334700	3	Q8TCN5	Q8TCN5	Zinc finger protein 507	ZNF507
18.4419	8	8	8	11.5	11.5	11.5	93.532	0	12.181	16380000	8	Q8TD16	Q8TD16	Protein bicaudal D homolog 2	BICD2
15.815	6	5	5	3.3	2.9	2.9	305.41	0	13.802	7436500	5	Q8TD26	Q8TD26	Chromodomain-helicase-DNA-binding protein 6	CHD6
21.891	20	20	20	28.5	28.5	28.5	98.594	0	86.833	178900000	20	Q8TDD1	Q8TDD1	ATP-dependent RNA helicase DDX54	DDX54
24.768	15	15	15	55	55	55	41.401	0	89.22	571390000	19	Q8TDN6	Q8TDN6	Ribosome biogenesis protein BRX1 homolog	BRIX1
24.5829	26	26	26	53.1	53.1	53.1	58.414	0	187.56	678500000	38	Q8TED0	Q8TED0	U3 small nucleolar RNA-associated protein 15 homolog	UTP15
16.7195	8	8	8	6.6	6.6	6.6	164.85	0	12.229	8524600	8	Q8TEK3	Q8TEK3	Histone-lysine N-methyltransferase, H3 lysine-79 specific	DOT1L
20.4772	23	23	23	16.3	16.3	16.3	205.11	0	65.281	112400000	23	Q8TEM1	Q8TEM1	Nuclear pore membrane glycoprotein 210	NUP210
22.7069	10	10	8	25.6	25.6	20.5	63.218	0	96.503	123240000	20	Q8TF68	Q8TF68	Zinc finger protein 384	ZNF384
16.1457	2	2	2	3.4	3.4	3.4	88.494	0.00083091	2.5762	2755000	2	Q8TF76	Q8TF76	Serine/threonine-protein kinase haspin	GSG2
24.1166	25	25	25	36.9	36.9	36.9	92.547	0	197.03	618410000	42	Q8WTT2	Q8WTT2	Nucleolar complex protein 3 homolog	NOC3L
17.303	2	2	2	7.3	7.3	7.3	48.602	0	6.4519	4042700	2	Q8WU90	Q8WU90	Zinc finger CCCH domain-containing protein 15	ZC3H15
21.1062	10	10	10	26.4	26.4	26.4	57.224	0	58.75	58691000	13	Q8WUA2	Q8WUA2	Peptidyl-prolyl cis-trans isomerase-like 4	PPIL4
21.4974	14	14	14	21.3	21.3	21.3	100.68	0	30.05	94733000	19	Q8WUA4	Q8WUA4	General transcription factor 3C polypeptide 2	GTF3C2
21.3276	9	9	9	17.3	17.3	17.3	56.05	0	23.103	55267000	21	Q8WUB8	Q8WUB8	PHD finger protein 10	PHF10
21.797	5	5	5	39.8	39.8	39.8	19.181	0	26.351	32793000	6	Q8WUD4	Q8WUD4	Coiled-coil domain-containing protein 12	CCDC12
16.3389	2	2	2	4	4	4	102.93	0	7.1267	3647200	3	Q8WUI4	Q8WUI4	Histone deacetylase 7	HDAC7
17.7199	2	2	2	12.4	12.4	12.4	22.843	0.0012381	2.5186	3022400	2	Q8WUK0	Q8WUK0	Phosphatidylglycerophosphatase and protein-tyrosine phosphatase 1	PTPMT1
24.4488	46	46	46	53	53	53	128.98	0	323.31	1305300000	71	Q8WUM0	Q8WUM0	Nuclear pore complex protein Nup133	NUP133
21.6197	16	16	16	24.4	24.4	24.4	88.701	0	66.973	93451000	18	Q8WUQ7	Q8WUQ7	Cactin	CACTIN
20.0081	3	3	3	17.8	17.8	17.8	28.69	0	6.902	14763000	5	Q8WUU5	Q8WUU5	GATA zinc finger domain-containing protein 1	GATAD1
22.4129	5	5	4	21.2	21.2	16.6	23.468	0	42.834	50256000	6	Q8WUZ0;Q4VC05	Q8WUZ0	B-cell CLL/lymphoma 7 protein family member C	BCL7C
22.4165	5	5	5	24.1	24.1	24.1	30.855	0	9.9676	89570000	7	Q8WV22	Q8WV22	Non-structural maintenance of chromosomes element 1 homolog	NSMCE1
16.6799	2	2	2	3.7	3.7	3.7	71.669	0	3.8103	3149800	3	Q8WV44	Q8WV44	E3 ubiquitin-protein ligase TRIM41	TRIM41
18.1216	6	6	6	9.9	9.9	9.9	107.38	0	19.283	12263000	6	Q8WVB6;Q15813	Q8WVB6	Chromosome transmission fidelity protein 18 homolog	CHTF18
20.6836	7	7	7	14.6	14.6	14.6	75.403	0	31.489	65682000	12	Q8WVC0	Q8WVC0	RNA polymerase-associated protein LEO1	LEO1
21.3641	2	2	2	17.4	17.4	17.4	18.86	0	4.5458	13496000	2	Q8WVK2	Q8WVK2	U4/U6.U5 small nuclear ribonucleoprotein 27 kDa protein	SNRNP27
22.3134	29	22	22	22.7	19.7	19.7	144.43	0	96.275	317930000	37	Q8WVM7	Q8WVM7	Cohesin subunit SA-1	STAG1
18.1146	4	4	4	9.3	9.3	9.3	72.379	0	37.525	9649400	5	Q8WVM8	Q8WVM8	Sec1 family domain-containing protein 1	SCFD1
21.0738	10	10	10	19.7	19.7	19.7	68.064	0	23.24	59595000	10	Q8WVV4	Q8WVV4	Protein POF1B	POF1B
17.3787	4	4	4	11.4	11.4	11.4	60.082	0	5.406	5112400	4	Q8WVV9	Q8WVV9	Heterogeneous nuclear ribonucleoprotein L-like	HNRNPLL
15.7642	2	2	2	4.9	4.9	4.9	59.356	0.0057826	1.8855	1614000	1	Q8WVX9	Q8WVX9	Fatty acyl-CoA reductase 1	FAR1
21.0681	25	25	25	21.9	21.9	21.9	192.69	0	175.27	211060000	43	Q8WWI1	Q8WWI1	LIM domain only protein 7	LMO7
16.6444	3	3	3	4.4	4.4	4.4	76.986	0	2.8664	3995300	2	Q8WWK9	Q8WWK9	Cytoskeleton-associated protein 2	CKAP2
21.5567	15	15	15	19.4	19.4	19.4	113.37	0	41.727	120300000	27	Q8WWM7	Q8WWM7	Ataxin-2-like protein	ATXN2L
22.5751	48	48	46	32.5	32.5	31.7	206.69	0	219.45	524860000	88	Q8WWQ0;Q6RI45	Q8WWQ0	PH-interacting protein	PHIP
22.7672	8	8	8	24.8	24.8	24.8	55.455	0	51.552	149900000	10	Q8WWY3	Q8WWY3	U4/U6 small nuclear ribonucleoprotein Prp31	PRPF31
17.2246	2	2	2	4.3	4.3	4.3	65.697	0	6.2616	4441300	2	Q8WX92	Q8WX92	Negative elongation factor B	NELFB
17.2565	6	6	6	5.3	5.3	5.3	150.56	0	8.4188	9864200	7	Q8WX93	Q8WX93	Palladin	PALLD
20.8657	3	3	3	8.3	8.3	8.3	59.38	0	46.664	19108000	6	Q8WXA9	Q8WXA9	Splicing regulatory glutamine/lysine-rich protein 1	SREK1
16.0879	2	2	2	3	3	3	85.837	0	4.5633	2159300	2	Q8WXE1	Q8WXE1	ATR-interacting protein	ATRIP
17.9865	2	2	2	5.4	5.4	5.4	58.743	0	5.1379	5193900	2	Q8WXF1	Q8WXF1	Paraspeckle component 1	PSPC1
15.2797	13	13	13	2.7	2.7	2.7	796.43	0	23.609	15791000	14	Q8WXH0	Q8WXH0	Nesprin-2	SYNE2
24.3881	18	16	16	41.7	38.1	38.1	65.26	0	157.96	614760000	45	Q8WXI9	Q8WXI9	Transcriptional repressor p66-beta	GATAD2B
17.3438	5	5	5	7.1	7.1	7.1	89.804	0	7.0669	8150500	4	Q8WXW3	Q8WXW3	Progesterone-induced-blocking factor 1	PIBF1
21.5178	6	6	6	28.5	28.5	28.5	29.909	0	15.586	39033000	7	Q8WXX5	Q8WXX5	DnaJ homolog subfamily C member 9	DNAJC9
21.6824	2	2	2	14.3	14.3	14.3	27.835	0	53.496	26924000	3	Q8WY22	Q8WY22	BRI3-binding protein	BRI3BP
21.704	14	14	14	21	21	21	105.13	0	48.699	143490000	28	Q8WY36	Q8WY36	HMG box transcription factor BBX	BBX
17.4928	3	3	3	5.9	5.9	5.9	62.889	0	3.8054	4057700	3	Q8WY91	Q8WY91	THAP domain-containing protein 4	THAP4
18.8808	5	5	5	7.5	7.5	7.5	65.173	0	5.1509	12550000	5	Q8WYA6	Q8WYA6	Beta-catenin-like protein 1	CTNNBL1
18.5797	2	2	2	6.7	6.7	6.7	27.75	0.00042265	2.7285	3134200	2	Q8WYH8	Q8WYH8	Inhibitor of growth protein 5	ING5
20.2849	27	27	27	17.8	17.8	17.8	252.5	0	82.26	137970000	57	Q8WYP5	Q8WYP5	Protein ELYS	AHCTF1
18.8714	5	5	5	12.4	12.4	12.4	86.044	0	11.149	15826000	5	Q8WYQ5	Q8WYQ5	Microprocessor complex subunit DGCR8	DGCR8
12.2488	3	3	3	0.1	0.1	0.1	3816	0	3.0877	9032900	3	Q8WZ42	Q8WZ42	Titin	TTN
16.8774	2	2	2	5.4	5.4	5.4	47.863	0.00083056	2.5739	2407900	2	Q92466	Q92466	DNA damage-binding protein 2	DDB2
19.7801	10	10	10	19.3	19.3	19.3	82.431	0	36.941	35112000	10	Q92499	Q92499	ATP-dependent RNA helicase DDX1	DDX1
20.7058	5	5	5	26.3	26.3	26.3	22.487	0	36.726	18813000	6	Q92522	Q92522	Histone H1x	H1FX
19.2674	7	7	7	11.4	11.4	11.4	80.313	0	7.7011	22718000	7	Q92541	Q92541	RNA polymerase-associated protein RTF1 homolog	RTF1
16.5112	5	5	5	4.5	4.5	4.5	170.68	0	17.623	6911800	6	Q92547	Q92547	DNA topoisomerase 2-binding protein 1	TOPBP1
19.1564	5	5	5	13	13	13	47.611	0	7.6024	14608000	13	Q92552	Q92552	28S ribosomal protein S27, mitochondrial	MRPS27
20.3998	9	9	9	15	15	15	80.361	0	29.478	44269000	11	Q92560	Q92560	Ubiquitin carboxyl-terminal hydrolase BAP1	BAP1
19.8682	22	22	22	15.5	15.5	15.5	229.48	0	66.155	93792000	43	Q92576	Q92576	PHD finger protein 3	PHF3
18.1558	3	3	3	13.7	13.7	13.7	33.631	0	10.796	4964600	3	Q92600	Q92600	Cell differentiation protein RCD1 homolog	RQCD1
18.1663	6	6	6	9.4	9.4	9.4	137.53	0	13.013	20003000	7	Q92610	Q92610	Zinc finger protein 592	ZNF592
19.7465	8	8	8	11.1	11.1	11.1	93.807	0	38.68	32546000	10	Q92613	Q92613	Protein Jade-3	JADE3
14.918	3	3	3	2.5	2.5	2.5	233.11	0	4.2641	3219600	3	Q92614	Q92614	Unconventional myosin-XVIIIa	MYO18A
20.7273	8	8	8	12.7	12.7	12.7	80.551	0	81.802	55548000	12	Q92615	Q92615	La-related protein 4B	LARP4B
18.479	28	28	28	12.1	12.1	12.1	292.75	0	49.745	59919000	29	Q92616	Q92616	Translational activator GCN1	GCN1L1
NaN	2	2	2	2.6	2.6	2.6	140.5	0	12.272	0	2	Q92620	Q92620	Pre-mRNA-splicing factor ATP-dependent RNA helicase PRP16	DHX38
23.3129	53	53	53	28.8	28.8	28.8	227.92	0	187.19	1021100000	90	Q92621	Q92621	Nuclear pore complex protein Nup205	NUP205
19.2236	14	14	14	12.7	12.7	12.7	165.27	0	76.655	44690000	16	Q92626	Q92626	Peroxidasin homolog	PXDN
19.0435	3	3	3	8.1	8.1	8.1	45.251	0	4.0354	10807000	3	Q92643	Q92643	GPI-anchor transamidase	PIGK
18.2301	3	3	3	4	4	4	86.719	0	4.4904	12299000	5	Q92674	Q92674	Centromere protein I	CENPI
17.6502	2	2	2	4.6	4.6	4.6	50.126	0.00042373	2.7452	3496900	3	Q92685	Q92685	Dol-P-Man:Man(5)GlcNAc(2)-PP-Dol alpha-1,3-mannosyltransferase	ALG3
21.8734	6	6	6	16.5	16.5	16.5	52.417	0	16.288	61470000	10	Q92733	Q92733	Proline-rich protein PRCC	PRCC
21.6503	7	7	7	24	24	24	51.286	0	46.884	65828000	16	Q92743	Q92743	Serine protease HTRA1	HTRA1
22.1513	8	7	7	25.9	19.7	19.7	41.569	0	19.95	97818000	10	Q92747	Q92747	Actin-related protein 2/3 complex subunit 1A	ARPC1A
19.4833	2	2	2	2.8	2.8	2.8	52.186	0	3.1653	16124000	2	Q92759	Q92759	General transcription factor IIH subunit 4	GTF2H4
19.2723	14	14	14	12.3	12.3	12.3	181.42	0	30.553	48122000	17	Q92766	Q92766	Ras-responsive element-binding protein 1	RREB1
25.6712	14	10	10	40.6	31.4	31.4	55.364	0	57.995	1068700000	27	Q92769	Q92769	Histone deacetylase 2	HDAC2
22.8097	11	11	11	28.4	28.4	28.4	44.155	0	43.324	161740000	16	Q92785	Q92785	Zinc finger protein ubi-d4	DPF2
17.3587	6	6	5	3.2	3.2	2.8	225.03	0	8.9519	12437000	10	Q92794	Q92794	Histone acetyltransferase KAT6A	KAT6A
23.187	34	34	34	36.1	36.1	36.1	141.15	0	166.95	658910000	50	Q92797	Q92797	Symplekin	SYMPK
20.4074	41	41	41	24.8	24.8	24.8	231.6	0	120.18	158540000	52	Q92817;A8MZ36	Q92817	Envoplakin	EVPL
17.9163	2	2	2	9.1	9.1	9.1	35.964	0	3.171	3958000	2	Q92820	Q92820	Gamma-glutamyl hydrolase	GGH
19.1472	7	7	6	8.2	8.2	7.3	93.924	0	9.4059	22644000	7	Q92830	Q92830	Histone acetyltransferase KAT2A	KAT2A
26.1721	31	23	23	44.3	35.5	35.5	80.272	0	280.24	2797700000	101	Q92841	Q92841	Probable ATP-dependent RNA helicase DDX17	DDX17
24.1461	53	53	53	40.3	40.3	40.3	153.89	0	199.54	1355200000	82	Q92878	Q92878	DNA repair protein RAD50	RAD50
22.0812	6	6	5	13	13	10.9	52.063	0	25.204	70996000	6	Q92879	Q92879	CUGBP Elav-like family member 1	CELF1
17.3574	6	6	6	8.3	8.3	8.3	104.48	0	13.361	8564200	6	Q92889	Q92889	DNA repair endonuclease XPF	ERCC4
16.9113	2	2	2	2	2	2	134.55	0	4.0664	7518900	2	Q92896	Q92896	Golgi apparatus protein 1	GLG1
23.9508	43	43	43	46.4	46.4	46.4	124.34	0	286.23	940500000	63	Q92900	Q92900	Regulator of nonsense transcripts 1	UPF1
19.6957	7	7	7	24.4	24.4	24.4	52.228	0	17.978	23777000	8	Q92917	Q92917	G patch domain and KOW motifs-containing protein	GPKOW
25.3336	41	41	28	37.1	37.1	30	122.87	0	323.31	2071900000	157	Q92922	Q92922	SWI/SNF complex subunit SMARCC1	SMARCC1
22.777	15	14	13	34.8	31.6	29.4	58.92	0	99.794	229990000	19	Q92925	Q92925	SWI/SNF-related matrix-associated actin-dependent regulator of chromatin subfamily D member 2	SMARCD2
20.6425	11	11	11	22.2	22.2	22.2	73.114	0	27.41	57287000	11	Q92945	Q92945	Far upstream element-binding protein 2	KHSRP
17.3751	2	2	2	8.8	8.8	8.8	46.752	0	3.3357	3909900	3	Q92966	Q92966	snRNA-activating protein complex subunit 3	SNAPC3
17.9982	4	4	4	5.5	5.5	5.5	102.35	0	8.5507	10734000	4	Q92973;O14787	Q92973;O14787	Transportin-1;Transportin-2	TNPO1;TNPO2
18.7504	9	9	9	12.2	12.2	12.2	111.54	0	32.779	24254000	9	Q92974	Q92974	Rho guanine nucleotide exchange factor 2	ARHGEF2
26.455	13	13	13	68	68	68	26.72	0	79.813	1379900000	41	Q92979	Q92979	Ribosomal RNA small subunit methyltransferase NEP1	EMG1
18.9651	3	3	3	6.6	6.6	6.6	47.645	0	4.3212	10235000	3	Q92989	Q92989	Polyribonucleotide 5-hydroxyl-kinase Clp1	CLP1
19.1206	5	5	5	9	9	9	58.581	0	15.607	15960000	7	Q92993	Q92993	Histone acetyltransferase KAT5	KAT5
17.6549	5	5	5	7	7	7	128.3	0	21.473	13208000	5	Q93009	Q93009	Ubiquitin carboxyl-terminal hydrolase 7	USP7
15.4829	2	2	2	2.3	2.3	2.3	96.412	0.0036305	2.2669	1465500	2	Q93050;Q9Y487	Q93050;Q9Y487	V-type proton ATPase 116 kDa subunit a isoform 1;V-type proton ATPase 116 kDa subunit a isoform 2	ATP6V0A1;ATP6V0A2
18.0365	11	11	11	7.2	7.2	7.2	243.08	0	15.576	28499000	15	Q93074;Q86YW9	Q93074	Mediator of RNA polymerase II transcription subunit 12	MED12
24.3246	10	10	10	20.7	20.7	20.7	46.649	0	66.057	420220000	36	Q969G3	Q969G3	SWI/SNF-related matrix-associated actin-dependent regulator of chromatin subfamily E member 1	SMARCE1
16.0998	2	2	2	4.6	4.6	4.6	61.579	0	3.3649	2106900	1	Q969J2	Q969J2	Zinc finger protein with KRAB and SCAN domains 4	ZKSCAN4
20.0234	7	7	6	11.2	11.2	9.8	79.109	0	20.291	27708000	8	Q969R5	Q969R5	Lethal(3)malignant brain tumor-like protein 2	L3MBTL2
17.205	3	3	3	9.2	9.2	9.2	54.271	0	6.6069	3625900	3	Q969S3	Q969S3	Zinc finger protein 622	ZNF622
22.3331	19	19	19	40.7	40.7	40.7	62.974	0	57.289	132090000	33	Q969V3	Q969V3	Nicalin	NCLN
17.1278	2	2	2	2.9	2.9	2.9	98.918	0	3.7386	4296200	2	Q969V6	Q969V6	MKL/myocardin-like protein 1	MKL1
24.6287	21	21	21	36.4	36.4	36.4	76.889	0	193.85	856020000	47	Q969X6	Q969X6	Cirhin	CIRH1A
22.1295	13	13	13	31.9	31.9	31.9	55.873	0	48.733	96352000	13	Q96A33	Q96A33	Coiled-coil domain-containing protein 47	CCDC47
15.3816	2	2	2	3.1	3.1	3.1	110.5	0	3.1123	2347900	3	Q96A65	Q96A65	Exocyst complex component 4	EXOC4
20.1835	7	6	6	14.9	13.5	13.5	67.56	0	13.251	35724000	6	Q96AE4	Q96AE4	Far upstream element-binding protein 1	FUBP1
21.5506	5	5	5	23.5	23.5	23.5	34.93	0	11.247	43003000	9	Q96AG4	Q96AG4	Leucine-rich repeat-containing protein 59	LRRC59
16.3906	3	3	3	6.2	6.2	6.2	67.61	0	5.107	3007000	4	Q96AX1	Q96AX1	Vacuolar protein sorting-associated protein 33A	VPS33A
21.7233	5	5	5	21.4	21.4	21.4	30.039	0	13.552	38085000	6	Q96B26	Q96B26	Exosome complex component RRP43	EXOSC8
20.8946	11	11	11	20.3	20.3	20.3	74.853	0	33.93	66279000	11	Q96BD5	Q96BD5	PHD finger protein 21A	PHF21A
18.7749	4	3	3	8.5	6.5	6.5	62.836	0	9.4095	12110000	4	Q96BF6	Q96BF6	Nucleus accumbens-associated protein 2	NACC2
18.7586	2	2	2	5.7	5.7	5.7	44.845	0.0040064	2.1601	3991600	2	Q96BI1	Q96BI1	Solute carrier family 22 member 18	SLC22A18
20.6875	5	5	5	23.5	23.5	23.5	37.034	0	9.9494	20264000	6	Q96BK5	Q96BK5	PIN2/TERF1-interacting telomerase inhibitor 1	PINX1
20.641	5	5	5	14.9	14.9	14.9	37.381	0	12.802	22891000	7	Q96BN2	Q96BN2	Transcriptional adapter 1	TADA1
19.8079	7	7	7	10.2	10.2	10.2	73.574	0	14.687	31207000	7	Q96BP3	Q96BP3	Peptidylprolyl isomerase domain and WD repeat-containing protein 1	PPWD1
20.3754	7	7	7	20	20	20	60.422	0	42.69	29925000	9	Q96BT3	Q96BT3	Centromere protein T	CENPT
17.0286	2	2	2	4.4	4.4	4.4	50.602	0.0016347	2.4102	3075100	2	Q96C00	Q96C00	Zinc finger and BTB domain-containing protein 9	ZBTB9
19.3621	4	4	4	22.1	22.1	22.1	28.17	0	7.0969	9433900	4	Q96C57	Q96C57	Uncharacterized protein C12orf43	C12orf43
20.0326	5	5	5	16	16	16	48.807	0	7.8073	22524000	6	Q96CB8	Q96CB8	Integrator complex subunit 12	INTS12
17.5507	2	2	2	9	9	9	31.863	0.0054687	1.9689	3455700	3	Q96CS2	Q96CS2	HAUS augmin-like complex subunit 1	HAUS1
16.6333	2	2	2	6.7	6.7	6.7	52.623	0	3.9753	2338000	2	Q96CS3	Q96CS3	FAS-associated factor 2	FAF2
18.8213	3	3	3	16.1	16.1	16.1	25.835	0	4.4258	5558500	5	Q96CT7	Q96CT7	Coiled-coil domain-containing protein 124	CCDC124
17.7442	3	3	3	7	7	7	53.811	0	3.4345	3951900	3	Q96CU9	Q96CU9	FAD-dependent oxidoreductase domain-containing protein 1	FOXRED1
16.6833	5	5	5	7.9	7.9	7.9	103.57	0	10.23	5051500	5	Q96CW5	Q96CW5	Gamma-tubulin complex component 3	TUBGCP3
19.9938	10	10	10	36.6	36.6	36.6	52.567	0	50.676	25058000	11	Q96DF8	Q96DF8	Protein DGCR14	DGCR14
22.3532	6	6	6	25.6	25.6	25.6	35.196	0	27.187	64295000	12	Q96DH6	Q96DH6	RNA-binding protein Musashi homolog 2	MSI2
26.1757	22	22	22	77.3	77.3	77.3	39.31	0	323.31	1212800000	49	Q96DI7	Q96DI7	U5 small nuclear ribonucleoprotein 40 kDa protein	SNRNP40
17.9791	2	2	2	4.1	4.1	4.1	101.2	0	2.8621	5425800	2	Q96DN6	Q96DN6	Methyl-CpG-binding domain protein 6	MBD6
19.1083	11	2	2	29	4.9	4.9	42.141	0.0016414	2.4688	14129000	2	Q96E39	Q96E39	RNA binding motif protein, X-linked-like-1	RBMXL1
24.7235	12	12	12	43.3	43.3	43.3	39.648	0	146.83	581770000	34	Q96EE3	Q96EE3	Nucleoporin SEH1	SEH1L
22.4329	4	4	4	13.4	13.4	13.4	34.455	0	6.2952	45297000	7	Q96EK4	Q96EK4	THAP domain-containing protein 11	THAP11
21.1053	4	4	4	14	14	14	43.383	0	5.5996	22560000	4	Q96EP5	Q96EP5	DAZ-associated protein 1	DAZAP1
19.8541	4	4	4	15.7	15.7	15.7	33.238	0	6.8365	14216000	4	Q96ES7	Q96ES7	SAGA-associated factor 29 homolog	CCDC101
21.0828	6	6	5	18.5	18.5	15.8	29.823	0	7.5102	37758000	6	Q96EU6	Q96EU6	Ribosomal RNA processing protein 36 homolog	RRP36
21.1509	12	12	12	16.1	16.1	16.1	129.98	0	106.12	95462000	16	Q96EV2	Q96EV2	RNA-binding protein 33	RBM33
21.9957	8	8	8	20.2	20.2	20.2	52.488	0	25.472	91999000	10	Q96EY1	Q96EY1	DnaJ homolog subfamily A member 3, mitochondrial	DNAJA3
17.2969	2	2	2	4.2	4.2	4.2	78.549	0.00041946	2.6687	5635600	7	Q96EY7	Q96EY7	Pentatricopeptide repeat domain-containing protein 3, mitochondrial	PTCD3
20.2375	9	9	9	25.3	25.3	25.3	51.803	0	14.163	33376000	11	Q96EZ8	Q96EZ8	Microspherule protein 1	MCRS1
18.7628	4	4	4	11.3	11.3	11.3	52.774	0	4.5466	9785700	4	Q96F44	Q96F44	E3 ubiquitin-protein ligase TRIM11	TRIM11
22.8037	6	6	6	26.6	26.6	26.6	27.6	0	35.892	87854000	9	Q96FF9	Q96FF9	Sororin	CDCA5
19.6748	10	9	9	22.8	21.2	21.2	61.189	0	12.512	20925000	12	Q96FN4	Q96FN4	Copine-2	CPNE2
18.9428	5	5	5	8.5	8.5	8.5	75.665	0	11.224	18140000	9	Q96FV9	Q96FV9	THO complex subunit 1	THOC1
22.6963	10	10	10	37.8	37.8	37.8	33.756	0	33.955	101950000	14	Q96G21	Q96G21	U3 small nucleolar ribonucleoprotein protein IMP4	IMP4
21.1074	8	8	8	29.7	29.7	29.7	39.31	0	42.369	47443000	12	Q96GD4	Q96GD4	Aurora kinase B	AURKB
24.0038	22	22	20	52.4	52.4	47.8	58.232	0	136.09	538260000	31	Q96GM5	Q96GM5	SWI/SNF-related matrix-associated actin-dependent regulator of chromatin subfamily D member 1	SMARCD1
19.0972	4	4	4	10.8	10.8	10.8	56.547	0	14.326	11778000	5	Q96GM8	Q96GM8	Target of EGR1 protein 1	TOE1
24.8977	35	35	35	43.7	43.7	43.7	89.834	0	201.89	1187800000	64	Q96GQ7	Q96GQ7	Probable ATP-dependent RNA helicase DDX27	DDX27
17.7558	3	3	3	5.6	5.6	5.6	97.318	0	25.111	8631600	3	Q96GX5	Q96GX5	Serine/threonine-protein kinase greatwall	MASTL
19.5245	7	7	7	21.5	21.5	21.5	39.554	0	20.35	14329000	8	Q96H22	Q96H22	Centromere protein N	CENPN
18.4287	2	2	2	23.2	23.2	23.2	21.649	0	4.5673	3528400	2	Q96H35	Q96H35	Probable RNA-binding protein 18	RBM18
14.5727	2	2	2	3.4	3.4	3.4	109.13	0	3.0589	1120900	2	Q96H55	Q96H55	Unconventional myosin-XIX	MYO19
19.6038	11	11	11	10.3	10.3	10.3	150.93	0	19.609	46214000	15	Q96HA7	Q96HA7	Tonsoku-like protein	TONSL
20.4781	9	9	9	21.6	21.6	21.6	63.944	0	19.625	48201000	11	Q96HC4	Q96HC4	PDZ and LIM domain protein 5	PDLIM5
18.916	2	2	2	11.8	11.8	11.8	20.277	0	3.3166	4946400	2	Q96HR3	Q96HR3	Mediator of RNA polymerase II transcription subunit 30	MED30
21.7921	9	9	9	33.6	33.6	33.6	32.004	0	14.632	72626000	10	Q96HS1	Q96HS1	Serine/threonine-protein phosphatase PGAM5, mitochondrial	PGAM5
20.1911	15	15	15	19.1	19.1	19.1	108.17	0	79.083	67037000	14	Q96HW7	Q96HW7	Integrator complex subunit 4	INTS4
18.9482	3	3	3	14	14	14	35.61	0	27.711	6575400	4	Q96HY6	Q96HY6	DDRGK domain-containing protein 1	DDRGK1
24.2844	21	21	20	53.8	53.8	52.3	61.64	0	104.15	653850000	41	Q96I24	Q96I24	Far upstream element-binding protein 3	FUBP3
21.941	14	14	14	36.2	36.2	36.2	44.961	0	68.698	92600000	15	Q96I25	Q96I25	Splicing factor 45	RBM17
22.2661	7	7	7	37	37	37	32.162	0	50.509	70613000	10	Q96IY1	Q96IY1	Kinetochore-associated protein NSL1 homolog	NSL1
19.1553	3	3	3	17.4	17.4	17.4	36.567	0	3.4562	7006600	3	Q96IZ0	Q96IZ0	PRKC apoptosis WT1 regulator protein	PAWR
18.3915	4	4	4	15	15	15	38.677	0	9.3586	4470300	4	Q96IZ7	Q96IZ7	Serine/Arginine-related protein 53	RSRC1
20.3928	4	4	4	14.5	14.5	14.5	38.771	0	16.717	22027000	5	Q96J01	Q96J01	THO complex subunit 3	THOC3
18.5596	3	3	3	6.3	6.3	6.3	56.92	0	11.854	10045000	3	Q96JB5	Q96JB5	CDK5 regulatory subunit-associated protein 3	CDK5RAP3
18.4246	4	4	4	8.2	8.2	8.2	82.614	0	8.7313	13370000	5	Q96JJ3;Q92556	Q96JJ3	Engulfment and cell motility protein 2	ELMO2
22.4329	24	24	24	32.9	32.9	32.9	89.098	0	89.642	345380000	47	Q96JM3	Q96JM3	Chromosome alignment-maintaining phosphoprotein 1	CHAMP1
20.0159	4	4	4	9.1	9.1	9.1	63.444	0	6.1288	26506000	5	Q96JP5	Q96JP5	E3 ubiquitin-protein ligase ZFP91	ZFP91
18.3471	2	2	2	8.8	8.8	8.8	44.772	0	11.09	5001800	2	Q96K37	Q96K37	Solute carrier family 35 member E1	SLC35E1
18.2663	2	2	2	6.9	6.9	6.9	46.051	0.0016393	2.4451	4098800	2	Q96K80	Q96K80	Zinc finger CCCH domain-containing protein 10	ZC3H10
18.3264	4	4	4	9.3	9.3	9.3	62.228	0	6.6294	8217100	6	Q96KA5	Q96KA5	Cleft lip and palate transmembrane protein 1-like protein	CLPTM1L
17.0508	5	5	5	7.4	7.4	7.4	104.07	0	6.921	6924200	5	Q96KP1	Q96KP1	Exocyst complex component 2	EXOC2
22.4615	28	28	27	27.1	27.1	26.3	132.37	0	145.01	306100000	45	Q96KQ7	Q96KQ7	Histone-lysine N-methyltransferase EHMT2	EHMT2
23.7161	34	34	34	45.8	45.8	45.8	117.01	0	323.31	633900000	63	Q96KR1	Q96KR1	Zinc finger RNA-binding protein	ZFR
16.421	2	2	2	6.7	6.7	6.7	37.137	0	3.434	1491600	2	Q96L58	Q96L58	Beta-1,3-galactosyltransferase 6	B3GALT6
20.8585	44	44	44	19.9	19.9	19.9	343.48	0	116.24	228150000	74	Q96L91	Q96L91	E1A-binding protein p400	EP400
16.2218	2	2	2	3.6	3.6	3.6	63.001	0	3.5445	2139900	2	Q96LI5;Q9ULM6	Q96LI5;Q9ULM6	CCR4-NOT transcription complex subunit 6-like;CCR4-NOT transcription complex subunit 6	CNOT6L;CNOT6
17.9463	3	3	3	6	6	6	58.574	0	3.1705	6061500	3	Q96LT9	Q96LT9	RNA-binding protein 40	RNPC3
19.2669	7	7	7	17.8	17.8	17.8	64.681	0	13.816	14509000	7	Q96ME7	Q96ME7	Zinc finger protein 512	ZNF512
20.8868	5	5	5	18.6	18.6	18.6	27.932	0	8.9834	23267000	7	Q96MF7	Q96MF7	E3 SUMO-protein ligase NSE2	NSMCE2
22.5969	12	12	12	35.9	35.9	35.9	34.308	0	39.016	133220000	13	Q96MG7	Q96MG7	Melanoma-associated antigen G1	NDNL2
17.4949	3	2	2	9.8	7	7	32.418	0	3.0376	3140000	2	Q96MH2	Q96MH2	Protein HEXIM2	HEXIM2
17.9276	3	3	3	4.5	4.5	4.5	84.699	0	4.6537	5734300	4	Q96MU7	Q96MU7	YTH domain-containing protein 1	YTHDC1
17.2391	2	2	2	6.2	6.2	6.2	47.214	0	3.5932	2939300	2	Q96MY1;O94818	Q96MY1;O94818	Nucleolar protein 4-like;Nucleolar protein 4	NOL4L;NOL4
18.5958	2	2	2	4.9	4.9	4.9	50.046	0.005787	1.8868	7131400	2	Q96N11	Q96N11	Uncharacterized protein C7orf26	C7orf26
16.5199	2	2	2	3.2	3.2	3.2	81.959	0.001638	2.4411	2913100	2	Q96N64	Q96N64	PWWP domain-containing protein 2A	PWWP2A
18.6884	3	3	3	8.7	8.7	8.7	52.764	0	8.5754	7604100	3	Q96N66	Q96N66	Lysophospholipid acyltransferase 7	MBOAT7
14.7113	3	3	3	1.8	1.8	1.8	242.56	0	3.4748	2924100	4	Q96N67	Q96N67	Dedicator of cytokinesis protein 7	DOCK7
20.8376	2	2	2	17.6	17.6	17.6	23.612	0	5.118	13118000	2	Q96NC0	Q96NC0	Zinc finger matrin-type protein 2	ZMAT2
16.159	2	2	2	6	6	6	61.172	0	4.1793	1609800	2	Q96NY9	Q96NY9	Crossover junction endonuclease MUS81	MUS81
22.8364	11	11	10	35.3	35.3	30.1	35.719	0	25.581	127320000	15	Q96P16	Q96P16	Regulation of nuclear pre-mRNA domain-containing protein 1A	RPRD1A
21.8777	9	9	9	31.6	31.6	31.6	46.276	0	57.775	77068000	17	Q96P63	Q96P63	Serpin B12	SERPINB12
24.2285	22	22	22	31.4	31.4	31.4	69.491	0	85.906	452090000	42	Q96PK6	Q96PK6	RNA-binding protein 14	RBM14
15.8637	2	2	2	2.7	2.7	2.7	132.25	0	4.1359	2325600	2	Q96PN7	Q96PN7	Transcriptional-regulating factor 1	TRERF1
20.9172	10	9	9	19.2	18	18	89.984	0	51.067	83169000	19	Q96PU4	Q96PU4	E3 ubiquitin-protein ligase UHRF2	UHRF2
24.0706	11	11	11	36.1	36.1	36.1	37.67	0	48.671	246670000	30	Q96PU8	Q96PU8	Protein quaking	QKI
15.2863	2	2	2	4.8	4.8	4.8	88.156	0	2.912	1478600	2	Q96PV6	Q96PV6	Leukocyte receptor cluster member 8	LENG8
21.4699	11	11	11	28.5	28.5	28.5	49.364	0	21.479	69711000	12	Q96QA5	Q96QA5	Gasdermin-A	GSDMA
21.967	16	16	16	18.8	18.8	18.8	99.057	0	66.787	225470000	36	Q96QC0	Q96QC0	Serine/threonine-protein phosphatase 1 regulatory subunit 10	PPP1R10
18.9088	2	2	2	7.5	7.5	7.5	35.818	0	3.9536	7874800	2	Q96QD9	Q96QD9	UAP56-interacting factor	FYTTD1
16.539	9	9	9	7.5	7.5	7.5	207.57	0	12.941	9712900	8	Q96QE3	Q96QE3	ATPase family AAA domain-containing protein 5	ATAD5
19.9299	2	2	2	4.5	4.5	4.5	33.24	0	4.2808	8989500	2	Q96QR8	Q96QR8	Transcriptional activator protein Pur-beta	PURB
20.8953	15	15	15	23.5	23.5	23.5	109.7	0	63.755	74112000	19	Q96QT6	Q96QT6	PHD finger protein 12	PHF12
19.5717	6	6	5	17.1	17.1	14.8	57.258	0	14.524	18701000	6	Q96RE7	Q96RE7	Nucleus accumbens-associated protein 1	NACC1
19.2783	11	11	11	12.6	12.6	12.6	163.82	0	28.858	40695000	17	Q96RK0	Q96RK0	Protein capicua homolog	CIC
19.2948	7	7	7	16	16	16	79.727	0	12.371	25725000	9	Q96RL1	Q96RL1	BRCA1-A complex subunit RAP80	UIMC1
20.6353	6	6	6	8	8	8	86.753	0	14.794	30945000	10	Q96RN5	Q96RN5	Mediator of RNA polymerase II transcription subunit 15	MED15
20.2778	7	7	7	17.7	17.7	17.7	61.655	0	18.371	29238000	8	Q96S52	Q96S52	GPI transamidase component PIG-S	PIGS
18.0386	3	3	3	5.6	5.6	5.6	77.846	0	5.693	6192900	3	Q96S59	Q96S59	Ran-binding protein 9	RANBP9
17.8271	3	3	3	11.7	11.7	11.7	58.147	0	27.873	4883300	3	Q96S94	Q96S94	Cyclin-L2	CCNL2
20.1149	8	8	7	12.8	12.8	11.5	89.191	0	25.857	35201000	10	Q96SB3	Q96SB3	Neurabin-2	PPP1R9B
18.6833	5	3	3	8.7	6.3	6.3	74.324	0	7.0989	11786000	2	Q96SB4	Q96SB4	SRSF protein kinase 1	SRPK1
22.72	28	28	28	35.3	35.3	35.3	126.32	0	227.79	435250000	42	Q96SB8	Q96SB8	Structural maintenance of chromosomes protein 6	SMC6
21.2527	19	13	13	24.4	18.8	18.8	73.652	0	24.202	99945000	19	Q96SI9	Q96SI9	Spermatid perinuclear RNA-binding protein	STRBP
20.4084	8	8	8	11.8	11.8	11.8	91.954	0	40.229	62627000	10	Q96ST2	Q96ST2	Protein IWS1 homolog	IWS1
24.0569	47	47	47	40.4	40.4	40.4	145.17	0	323.31	994760000	106	Q96ST3	Q96ST3	Paired amphipathic helix protein Sin3a	SIN3A
21.0887	7	7	7	12.7	12.7	12.7	57.47	0	19.2	62442000	11	Q96SY0	Q96SY0	von Willebrand factor A domain-containing protein 9	VWA9
19.6528	5	5	5	10.2	10.2	10.2	81.964	0	47.372	30499000	7	Q96T17	Q96T17	MAP7 domain-containing protein 2	MAP7D2
23.5176	42	42	42	33.8	33.8	33.8	163.82	0	146.07	792580000	91	Q96T23	Q96T23	Remodeling and spacing factor 1	RSF1
15.5277	2	2	2	3.1	3.1	3.1	107.19	0	3.9857	2551000	2	Q96T37	Q96T37	Putative RNA-binding protein 15	RBM15
19.2597	35	35	35	15.3	15.3	15.3	402.24	0	66.172	110470000	56	Q96T58	Q96T58	Msx2-interacting protein	SPEN
24.066	30	30	29	42.2	42.2	41	89.813	0	181.99	702520000	69	Q96T88	Q96T88	E3 ubiquitin-protein ligase UHRF1	UHRF1
17.0967	3	3	3	6	6	6	86.454	0	3.495	6167300	3	Q96TA2	Q96TA2	ATP-dependent zinc metalloprotease YME1L1	YME1L1
19.5278	6	6	6	15.7	15.7	15.7	52.118	0	9.7598	15873000	8	Q96TC7	Q96TC7	Regulator of microtubule dynamics protein 3	RMDN3
21.7075	12	12	12	31.4	31.4	31.4	72.964	0	84.284	99314000	15	Q99081;P15884	Q99081	Transcription factor 12	TCF12
18.7647	2	2	2	20.4	20.4	20.4	11.967	0.0004268	2.8362	3117800	2	Q99417	Q99417	C-Myc-binding protein	MYCBP
23.9919	30	30	30	45.9	45.9	45.9	92.25	0	306.58	633950000	43	Q99459	Q99459	Cell division cycle 5-like protein	CDC5L
19.182	10	10	10	15.5	15.5	15.5	105.84	0	40.426	27955000	10	Q99460	Q99460	26S proteasome non-ATPase regulatory subunit 1	PSMD1
21.6711	6	5	5	24.7	20.5	20.5	37.655	0	31.048	50088000	7	Q99496	Q99496	E3 ubiquitin-protein ligase RING2	RNF2
19.3437	3	3	3	6.3	6.3	6.3	62.662	0	6.5739	11976000	3	Q99504	Q99504	Eyes absent homolog 3	EYA3
23.1984	15	15	15	26.6	26.6	26.6	97.181	0	93.746	308020000	40	Q99549	Q99549	M-phase phosphoprotein 8	MPHOSPH8
21.7528	12	12	12	23.5	23.5	23.5	83.541	0	42.437	113080000	13	Q99567	Q99567	Nuclear pore complex protein Nup88	NUP88
20.7503	13	13	13	18.2	18.2	18.2	114.71	0	77.774	93483000	19	Q99575	Q99575	Ribonucleases P/MRP protein subunit POP1	POP1
21.4578	5	5	5	10.7	10.7	10.7	62.299	0	14.003	48967000	8	Q99583	Q99583	Max-binding protein MNT	MNT
20.1274	14	14	14	11.6	11.6	11.6	164.65	0	45.664	73303000	25	Q99590	Q99590	Protein SCAF11	SCAF11
16.9479	3	3	3	7.1	7.1	7.1	56.44	0	5.6605	4045400	3	Q99615	Q99615	DnaJ homolog subfamily C member 7	DNAJC7
23.7323	9	9	9	35.1	35.1	35.1	33.296	0	39.7	306590000	14	Q99623	Q99623	Prohibitin-2	PHB2
20.6195	12	12	11	18.8	18.8	17.5	81.312	0	22.926	59606000	14	Q99661;Q8N4N8	Q99661	Kinesin-like protein KIF2C	KIF2C
17.8764	14	14	14	6.7	6.7	6.7	333.14	0	23.847	35852000	21	Q99715	Q99715	Collagen alpha-1(XII) chain	COL12A1
19.8419	9	9	9	14.3	14.3	14.3	86.647	0	41.63	38530000	11	Q99728	Q99728	BRCA1-associated RING domain protein 1	BARD1
25.3191	9	9	9	23.5	23.5	23.5	36.224	0	46.496	544180000	17	Q99729	Q99729	Heterogeneous nuclear ribonucleoprotein A/B	HNRNPAB
19.7976	10	10	10	21	21	21	59.366	0	16.678	28250000	10	Q99832	Q99832	T-complex protein 1 subunit eta	CCT7
24.0581	15	15	15	45.8	45.8	45.8	34.852	0	48.688	262010000	22	Q99848	Q99848	Probable rRNA-processing protein EBP2	EBNA1BP2
22.5039	5	5	5	28.3	28.3	28.3	29.158	0	47.329	89215000	8	Q9BPZ2;Q99865	Q9BPZ2;Q99865	Spindlin-2B;Spindlin-2A	SPIN2B;SPIN2A
20.5318	7	7	7	20.2	20.2	20.2	42.461	0	17.419	31836000	7	Q99873;Q9NR22	Q99873	Protein arginine N-methyltransferase 1	PRMT1
20.9932	5	5	5	16.5	16.5	16.5	38.778	0	12.813	31310000	7	Q99933	Q99933	BAG family molecular chaperone regulator 1	BAG1
16.1018	2	2	2	2.7	2.7	2.7	85.206	0.00042535	2.7885	2742900	2	Q99985	Q99985	Semaphorin-3C	SEMA3C
18.9271	5	5	5	14.9	14.9	14.9	45.476	0	6.7903	8971900	5	Q99986	Q99986	Serine/threonine-protein kinase VRK1	VRK1
20.0755	11	11	11	14.2	14.2	14.2	114.33	0	49.813	51931000	11	Q9BPX3	Q9BPX3	Condensin complex subunit 3	NCAPG
24.5066	5	5	5	53.6	53.6	53.6	16.941	0	202.78	214520000	12	Q9BPX5	Q9BPX5	Actin-related protein 2/3 complex subunit 5-like protein	ARPC5L
18.7416	13	2	2	37.9	12.3	12.3	40.149	0	18.13	8328200	3	Q9BQ04	Q9BQ04	RNA-binding protein 4B	RBM4B
18.8143	9	7	7	13.4	9.8	9.8	82.564	0	8.9274	17977000	7	Q9BQ39	Q9BQ39	ATP-dependent RNA helicase DDX50	DDX50
21.8568	7	7	7	18.8	18.8	18.8	49.419	0	23.43	79755000	9	Q9BQ67	Q9BQ67	Glutamate-rich WD repeat-containing protein 1	GRWD1
21.3632	4	4	4	12.5	12.5	12.5	31.884	0	5.714	29673000	4	Q9BQ75	Q9BQ75	Protein CMSS1	CMSS1
17.2328	3	3	3	12.8	12.8	12.8	49.148	0	5.0851	3388800	3	Q9BQ95	Q9BQ95	Evolutionarily conserved signaling intermediate in Toll pathway, mitochondrial	ECSIT
18.2098	2	2	2	10.5	10.5	10.5	36.724	0	3.7179	3335000	2	Q9BQA1	Q9BQA1	Methylosome protein 50	WDR77
17.6616	4	4	4	5.2	5.2	5.2	119.66	0	4.5959	9744900	5	Q9BQF6	Q9BQF6	Sentrin-specific protease 7	SENP7
23.3838	36	36	36	32.1	32.1	32.1	148.85	0	178.98	755170000	70	Q9BQG0	Q9BQG0	Myb-binding protein 1A	MYBBP1A
21.7811	4	4	4	34.5	34.5	34.5	22.083	0	7.4932	32434000	4	Q9BRJ6	Q9BRJ6	Uncharacterized protein C7orf50	C7orf50
19.9822	5	5	5	33.2	33.2	33.2	23.338	0	10.864	15535000	6	Q9BRJ7;Q96DE0	Q9BRJ7	Protein syndesmos	NUDT16L1
18.2074	5	5	5	8.6	8.6	8.6	103.34	0	9.507	12107000	5	Q9BRR8	Q9BRR8	G patch domain-containing protein 1	GPATCH1
24.1431	3	3	3	29.5	29.5	29.5	15.225	0	7.9559	55582000	4	Q9BRT6	Q9BRT6	Protein LLP homolog	LLPH
20.2791	4	4	4	17	17	17	26.047	0	7.2062	19086000	5	Q9BRT9	Q9BRT9	DNA replication complex GINS protein SLD5;DNA replication complex GINS protein SLD5, N-terminally processed	GINS4
19.8818	3	3	3	17.6	17.6	17.6	24.534	0	3.7637	12559000	3	Q9BRX5	Q9BRX5	DNA replication complex GINS protein PSF3	GINS3
15.4183	2	2	2	8.3	8.3	8.3	34.342	0	3.1655	700640	3	Q9BRX9	Q9BRX9	WD repeat domain-containing protein 83	WDR83
20.1738	2	2	2	8.6	8.6	8.6	31.655	0	4.6266	16559000	2	Q9BS16	Q9BS16	Centromere protein K	CENPK
22.593	19	19	19	33.4	33.4	33.4	80.301	0	96.591	215110000	21	Q9BSC4	Q9BSC4	Nucleolar protein 10	NOL10
17.7899	6	6	6	9.3	9.3	9.3	102.53	0	13.687	11557000	6	Q9BSJ2	Q9BSJ2	Gamma-tubulin complex component 2	TUBGCP2
17.9812	3	3	3	15.3	15.3	15.3	27.48	0	3.9594	3105100	3	Q9BSJ6	Q9BSJ6	Protein FAM64A	FAM64A
16.7177	4	4	4	5.3	5.3	5.3	122.85	0	7.8209	5281100	4	Q9BSJ8	Q9BSJ8	Extended synaptotagmin-1	ESYT1
20.9187	5	5	5	25.9	25.9	25.9	30.346	0	23.375	21806000	5	Q9BSM1	Q9BSM1	Polycomb group RING finger protein 1	PCGF1
19.4186	17	17	17	9.6	9.6	9.6	243.87	0	38.321	79190000	28	Q9BTC0	Q9BTC0	Death-inducer obliterator 1	DIDO1
21.1837	12	6	6	24.1	13.6	13.6	67.503	0	17.484	83366000	13	Q9BTC8	Q9BTC8	Metastasis-associated protein MTA3	MTA3
21.4931	8	8	8	22.1	22.1	22.1	50.413	0	49.184	53128000	8	Q9BTD8	Q9BTD8	RNA-binding protein 42	RBM42
20.1721	2	2	2	5.2	5.2	5.2	30.692	0	2.8947	9451300	2	Q9BTT0	Q9BTT0	Acidic leucine-rich nuclear phosphoprotein 32 family member E	ANP32E
22.0886	3	3	3	36.3	36.3	36.3	15.688	0	29.255	35680000	3	Q9BTT4	Q9BTT4	Mediator of RNA polymerase II transcription subunit 10	MED10
21.6772	8	8	8	29.5	29.5	29.5	44.875	0	23.349	77130000	16	Q9BTV4	Q9BTV4	Transmembrane protein 43	TMEM43
17.4308	3	3	3	6.1	6.1	6.1	76.304	0	5.2121	4593600	3	Q9BTX1	Q9BTX1	Nucleoporin NDC1	NDC1
18.7078	3	3	3	16	16	16	33.785	0	7.4963	6850600	4	Q9BU64	Q9BU64	Centromere protein O	CENPO
21.313	5	5	5	22.4	22.4	22.4	29.411	0	12.404	39079000	8	Q9BU76	Q9BU76	Multiple myeloma tumor-associated protein 2	MMTAG2
17.746	2	2	2	5.2	5.2	5.2	41.036	0	3.8701	4176600	2	Q9BUA3	Q9BUA3	Uncharacterized protein C11orf84	C11orf84
21.0756	2	2	2	11.5	11.5	11.5	23.662	0	7.4591	17680000	3	Q9BUE0	Q9BUE0	Mediator of RNA polymerase II transcription subunit 18	MED18
22.0338	14	14	14	20.7	20.7	20.7	95.737	0	41.502	150280000	39	Q9BUJ2	Q9BUJ2	Heterogeneous nuclear ribonucleoprotein U-like protein 1	HNRNPUL1
18.9332	3	3	3	14.9	14.9	14.9	43.818	0	5.7497	9510400	3	Q9BUL5	Q9BUL5	PHD finger protein 23	PHF23
21.7091	3	3	3	17.1	17.1	17.1	20.632	0	5.2049	30854000	3	Q9BUL9	Q9BUL9	Ribonuclease P protein subunit p25	RPP25
23.1858	25	25	25	31.6	31.6	31.6	95.581	0	89.1	419840000	32	Q9BUQ8	Q9BUQ8	Probable ATP-dependent RNA helicase DDX23	DDX23
25.0251	14	14	14	39.8	39.8	39.8	47.405	0	86.572	648720000	25	Q9BV38	Q9BV38	WD repeat-containing protein 18	WDR18
16.8585	2	2	2	6.1	6.1	6.1	44.825	0	3.1296	2257700	2	Q9BVC3	Q9BVC3	Sister chromatid cohesion protein DCC1	DSCC1
18.829	2	2	2	9.4	9.4	9.4	26.056	0.0057715	1.8757	5122500	2	Q9BVG4	Q9BVG4	Protein PBDC1	PBDC1
16.977	2	2	2	3.7	3.7	3.7	115.38	0	4.4461	6063100	2	Q9BVI0	Q9BVI0	PHD finger protein 20	PHF20
23.0478	18	18	18	33.5	33.5	33.5	58.467	0	43.058	260140000	31	Q9BVI4	Q9BVI4	Nucleolar complex protein 4 homolog	NOC4L
24.664	37	37	37	49.9	49.9	49.9	87.977	0	323.31	1063300000	77	Q9BVJ6;Q5TAP6	Q9BVJ6	U3 small nucleolar RNA-associated protein 14 homolog A	UTP14A
23.4779	9	9	9	15.9	15.9	15.9	60.896	0	47.455	140200000	15	Q9BVL2	Q9BVL2	Nucleoporin p58/p45	NUPL1
23.6942	16	16	16	39.3	39.3	39.3	61.992	0	137.92	352910000	24	Q9BVP2	Q9BVP2	Guanine nucleotide-binding protein-like 3	GNL3
15.4036	3	3	3	8.4	8.4	8.4	80.709	0	5.3058	1863900	4	Q9BVQ7	Q9BVQ7	Spermatogenesis-associated protein 5-like protein 1	SPATA5L1
24.0575	22	22	22	37.8	37.8	37.8	75.019	0	164.6	541220000	47	Q9BW27	Q9BW27	Nuclear pore complex protein Nup85	NUP85
22.7531	15	15	4	49.7	49.7	24.5	40.313	0	131.82	127240000	20	Q9BWF3	Q9BWF3	RNA-binding protein 4	RBM4
16.595	2	2	2	8.7	8.7	8.7	35.503	0.00042123	2.71	1979800	2	Q9BWM7	Q9BWM7	Sideroflexin-3	SFXN3
17.4017	3	3	2	8.2	8.2	6.3	64.328	0	11.557	4328900	3	Q9BWN1	Q9BWN1	Proline-rich protein 14	PRR14
18.613	7	7	7	11.2	11.2	11.2	88.813	0	11.781	17241000	8	Q9BWU0	Q9BWU0	Kanadaptin	SLC4A1AP
18.2844	3	3	3	11.7	11.7	11.7	42.07	0.00042481	2.7745	4469800	3	Q9BX40	Q9BX40	Protein LSM14 homolog B	LSM14B
17.1001	5	5	5	5.6	5.6	5.6	140.87	0	8.9215	10818000	4	Q9BX63	Q9BX63	Fanconi anemia group J protein	BRIP1
19.735	2	2	2	17.1	17.1	17.1	25.43	0	3.879	7853600	2	Q9BXK1	Q9BXK1	Krueppel-like factor 16	KLF16
20.2042	10	10	10	12.6	12.6	12.6	100.67	0	24.212	53154000	12	Q9BXP5	Q9BXP5	Serrate RNA effector molecule homolog	SRRT
18.9199	7	7	7	19.7	19.7	19.7	49.451	0	11.72	11903000	7	Q9BXS6	Q9BXS6	Nucleolar and spindle-associated protein 1	NUSAP1
18.9819	13	13	13	10.6	10.6	10.6	164.13	0	59.403	35206000	13	Q9BXW9	Q9BXW9	Fanconi anemia group D2 protein	FANCD2
23.8304	12	12	12	41.3	41.3	41.3	35.368	0	69.551	208830000	18	Q9BXY0	Q9BXY0	Protein MAK16 homolog	MAK16
21.8756	10	10	10	32.3	32.3	32.3	46.089	0	29.35	92349000	20	Q9BY77	Q9BY77	Polymerase delta-interacting protein 3	POLDIP3
18.3392	14	14	14	11.7	11.7	11.7	196.71	0	30.485	37141000	12	Q9BY89	Q9BY89	Uncharacterized protein KIAA1671	KIAA1671
17.6327	2	2	2	7.1	7.1	7.1	36.908	0.0054432	1.9257	3251500	2	Q9BYD6	Q9BYD6	39S ribosomal protein L1, mitochondrial	MRPL1
24.9234	12	12	12	37.2	37.2	37.2	34.222	0	61.51	477290000	24	Q9BYG3	Q9BYG3	MKI67 FHA domain-interacting nucleolar phosphoprotein	NIFK
19.5911	7	3	3	19	11.8	11.8	60.873	0	10.368	15795000	4	Q9BYJ9	Q9BYJ9	YTH domain-containing family protein 1	YTHDF1
17.2185	8	8	8	4.1	4.1	4.1	287.59	0	16.282	17387000	12	Q9BYW2	Q9BYW2	Histone-lysine N-methyltransferase SETD2	SETD2
20.3678	14	14	14	12.6	12.6	12.6	161.61	0	120.85	97421000	29	Q9BZ95	Q9BZ95	Histone-lysine N-methyltransferase NSD3	WHSC1L1
16.2006	3	3	3	8.6	8.6	8.6	54.303	0	3.2451	2033400	3	Q9BZD4	Q9BZD4	Kinetochore protein Nuf2	NUF2
18.3968	5	5	5	17.5	17.5	17.5	48.117	0	7.4873	10009000	16	Q9BZE1	Q9BZE1	39S ribosomal protein L37, mitochondrial	MRPL37
24.9418	28	28	28	42.9	42.9	42.9	73.964	0	104.64	1063500000	53	Q9BZE4	Q9BZE4	Nucleolar GTP-binding protein 1	GTPBP4
17.7872	6	6	6	9.1	9.1	9.1	101.19	0	16.608	11762000	5	Q9BZF1	Q9BZF1	Oxysterol-binding protein-related protein 8	OSBPL8
20.5825	14	14	14	17.9	17.9	17.9	100.45	0	29.355	78511000	18	Q9BZJ0	Q9BZJ0	Crooked neck-like protein 1	CRNKL1
23.6591	16	10	10	46.5	30.9	30.9	55.594	0	99.016	291400000	22	Q9BZK7	Q9BZK7	F-box-like/WD repeat-containing protein TBL1XR1	TBL1XR1
19.4916	13	13	13	22.9	22.9	22.9	84.88	0	30.816	30224000	12	Q9BZL4	Q9BZL4	Protein phosphatase 1 regulatory subunit 12C	PPP1R12C
18.6407	5	5	5	8.8	8.8	8.8	59.004	0	6.3851	10217000	5	Q9BZZ5	Q9BZZ5	Apoptosis inhibitor 5	API5
25.4432	3	3	3	58.6	58.6	58.6	11.25	0	111.96	182480000	4	Q9C005	Q9C005	Protein dpy-30 homolog	DPY30
18.0503	12	12	12	11.7	11.7	11.7	181.79	0	43.978	23887000	12	Q9C0C2	Q9C0C2	182 kDa tankyrase-1-binding protein	TNKS1BP1
15.6	2	2	2	3.9	3.9	3.9	142.51	0	14.844	3079300	2	Q9C0C7	Q9C0C7	Activating molecule in BECN1-regulated autophagy protein 1	AMBRA1
17.7352	3	3	3	13.8	13.8	13.8	44.139	0	7.325	3709100	3	Q9C0F1	Q9C0F1	Centrosomal protein of 44 kDa	CEP44
21.0721	16	16	16	16.5	16.5	16.5	145.89	0	63.797	116840000	20	Q9C0J8	Q9C0J8	pre-mRNA 3 end processing protein WDR33	WDR33
23.2936	11	11	11	33.8	33.8	33.8	47.707	0	61.376	226210000	23	Q9GZL7	Q9GZL7	Ribosome biogenesis protein WDR12	WDR12
21.2225	8	8	8	24.2	24.2	24.2	45.81	0	33.856	44043000	8	Q9GZN1	Q9GZN1	Actin-related protein 6	ACTR6
16.8843	5	5	5	6	6	6	126.14	0	15.905	6411500	5	Q9GZR1	Q9GZR1	Sentrin-specific protease 6	SENP6
16.9362	2	2	2	6.6	6.6	6.6	46.671	0.0032534	2.3511	3009600	2	Q9GZR2	Q9GZR2	RNA exonuclease 4	REXO4
23.2883	31	31	31	37.5	37.5	37.5	96.331	0	199.85	440490000	52	Q9GZR7	Q9GZR7	ATP-dependent RNA helicase DDX24	DDX24
18.5309	5	5	5	16.5	16.5	16.5	47.26	0	6.702	8711100	5	Q9GZS1	Q9GZS1	DNA-directed RNA polymerase I subunit RPA49	POLR1E
21.9017	6	6	6	23.3	23.3	23.3	33.58	0	10.605	58772000	6	Q9GZS3	Q9GZS3	WD repeat-containing protein 61;WD repeat-containing protein 61, N-terminally processed	WDR61
20.2265	2	2	2	15.4	15.4	15.4	21.527	0	4.4887	12268000	2	Q9H061	Q9H061	Transmembrane protein 126A	TMEM126A
15.6613	2	2	2	3.4	3.4	3.4	78.728	0.00042391	2.7569	1917400	2	Q9H078	Q9H078	Caseinolytic peptidase B protein homolog	CLPB
22.329	5	5	5	26.3	26.3	26.3	24.14	0	10.522	63222000	5	Q9H081	Q9H081	Protein MIS12 homolog	MIS12
22.8601	33	33	33	36.3	36.3	36.3	115.73	0	126.58	403500000	43	Q9H0A0	Q9H0A0	N-acetyltransferase 10	NAT10
21.1288	15	15	13	26.4	26.4	22.7	68.934	0	54.855	87132000	16	Q9H0B6;Q9NSK0	Q9H0B6	Kinesin light chain 2	KLC2
22.7565	24	24	24	31.3	31.3	31.3	108.58	0	192.83	333040000	54	Q9H0D6	Q9H0D6	5-3 exoribonuclease 2	XRN2
22.8639	15	15	15	21.6	21.6	21.6	110.32	0	76.118	229000000	26	Q9H0E3	Q9H0E3	Histone deacetylase complex subunit SAP130	SAP130
21.4846	16	16	16	18.4	18.4	18.4	135.33	0	41.503	152580000	22	Q9H0E9	Q9H0E9	Bromodomain-containing protein 8	BRD8
20.2366	15	15	15	19.4	19.4	19.4	134.32	0	106.18	61768000	15	Q9H0H0	Q9H0H0	Integrator complex subunit 2	INTS2
20.5547	6	6	6	11.7	11.7	11.7	71.026	0	36.428	50826000	7	Q9H0H5	Q9H0H5	Rac GTPase-activating protein 1	RACGAP1
16.3545	8	2	2	21.8	6.2	6.2	64.436	0.004353	2.0603	2346200	2	Q9H0L4	Q9H0L4	Cleavage stimulation factor subunit 2 tau variant	CSTF2T
21.862	7	7	7	16.7	16.7	16.7	50.646	0	18.868	76231000	11	Q9H0S4	Q9H0S4	Probable ATP-dependent RNA helicase DDX47	DDX47
21.4446	5	5	5	15.5	15.5	15.5	38.036	0	8.7019	39958000	9	Q9H0U3	Q9H0U3	Magnesium transporter protein 1	MAGT1
19.8237	4	4	4	8	8	8	49.192	0	16.565	21344000	5	Q9H0U9	Q9H0U9	Testis-specific Y-encoded-like protein 1	TSPYL1
19.2303	2	2	2	15.1	15.1	15.1	25.498	0	6.0502	4920300	3	Q9H0Z9;Q9BX46	Q9H0Z9;Q9BX46	RNA-binding protein 38;RNA-binding protein 24	RBM38;RBM24
18.5383	5	5	5	20.7	20.7	20.7	37.013	0	6.7489	7614100	5	Q9H147	Q9H147	Deoxynucleotidyltransferase terminal-interacting protein 1	DNTTIP1
18.8236	3	3	3	2.5	2.5	2.5	216.5	0	4.7297	42220000	3	Q9H1A4	Q9H1A4	Anaphase-promoting complex subunit 1	ANAPC1
14.9489	2	2	2	3	3	3	86.359	0	3.0483	790700	2	Q9H1I8	Q9H1I8	Activating signal cointegrator 1 complex subunit 2	ASCC2
17.1248	2	2	2	6.6	6.6	6.6	53.695	0.0004207	2.703	3144300	2	Q9H1Z4	Q9H1Z4	WD repeat-containing protein 13	WDR13
19.0276	6	6	6	3.1	3.1	3.1	261.37	0	9.0708	58251000	9	Q9H2D6	Q9H2D6	TRIO and F-actin-binding protein	TRIOBP
16.5694	3	3	3	4.1	4.1	4.1	93.462	0	3.1975	3598100	3	Q9H2F5	Q9H2F5	Enhancer of polycomb homolog 1	EPC1
18.8266	3	3	3	4.2	4.2	4.2	79.434	0	4.0146	9763000	3	Q9H2G4	Q9H2G4	Testis-specific Y-encoded-like protein 2	TSPYL2
24.2438	9	9	9	62.7	62.7	62.7	18.154	0	45.262	218520000	11	Q9H2H8	Q9H2H8	Peptidyl-prolyl cis-trans isomerase-like 3	PPIL3
23.6381	38	38	38	40.5	40.5	40.5	123.56	0	163.64	809400000	106	Q9H2P0	Q9H2P0	Activity-dependent neuroprotector homeobox protein	ADNP
23.9623	33	33	33	42.3	42.3	42.3	114.76	0	288.47	784510000	63	Q9H2U1;Q6P158	Q9H2U1	ATP-dependent RNA helicase DHX36	DHX36
18.5526	3	3	3	10.8	10.8	10.8	31.705	0	3.4337	6536200	4	Q9H2W6	Q9H2W6	39S ribosomal protein L46, mitochondrial	MRPL46
18.001	9	9	9	6.6	6.6	6.6	208.88	0	24.709	24659000	13	Q9H2Y7	Q9H2Y7	Zinc finger protein 106	ZNF106
26.0437	37	37	37	43.8	43.8	43.8	81.627	0	288.38	2351900000	106	Q9H307	Q9H307	Pinin	PNN
20.2287	6	6	6	15	15	15	35.432	0	6.5773	23346000	8	Q9H3F6;Q13829;Q8WZ19	Q9H3F6	BTB/POZ domain-containing adapter for CUL3-mediated RhoA degradation protein 3	KCTD10
21.0019	3	3	3	9.3	9.3	9.3	37.205	0	5.3509	29399000	3	Q9H3K2	Q9H3K2	Growth hormone-inducible transmembrane protein	GHITM
19.3952	5	5	5	17.6	17.6	17.6	57.276	0	11.425	15169000	4	Q9H3P2	Q9H3P2	Negative elongation factor A	NELFA
17.5626	3	3	3	13.8	13.8	13.8	37.979	0	5.8923	3097300	3	Q9H3Q1	Q9H3Q1	Cdc42 effector protein 4	CDC42EP4
20.8123	4	4	4	16.2	16.2	16.2	28.481	0	6.9402	27620000	4	Q9H3R5	Q9H3R5	Centromere protein H	CENPH
17.1641	6	6	6	8.2	8.2	8.2	103.08	0	11.394	8077300	5	Q9H3U1	Q9H3U1	Protein unc-45 homolog A	UNC45A
21.1312	8	8	8	28.4	28.4	28.4	40.067	0	23.754	50530000	9	Q9H410	Q9H410	Kinetochore-associated protein DSN1 homolog	DSN1
18.4641	3	3	3	17.9	17.9	17.9	24.95	0	10.696	5062700	3	Q9H444	Q9H444	Charged multivesicular body protein 4b	CHMP4B
20.1596	10	10	10	16.4	16.4	16.4	104.66	0	71.717	43336000	9	Q9H4I2	Q9H4I2	Zinc fingers and homeoboxes protein 3	ZHX3
22.8201	10	10	10	17.8	17.8	17.8	65.009	0	26.858	155510000	21	Q9H4L4	Q9H4L4	Sentrin-specific protease 3	SENP3
21.6439	16	16	16	23.1	23.1	23.1	98.795	0	63.298	124520000	22	Q9H501	Q9H501	ESF1 homolog	ESF1
19.1423	13	13	13	15.3	15.3	15.3	149.56	0	23.032	38191000	12	Q9H582	Q9H582	Zinc finger protein 644	ZNF644
22.2267	43	43	43	24.1	24.1	24.1	242.37	0	133.82	559500000	60	Q9H583	Q9H583	HEAT repeat-containing protein 1;HEAT repeat-containing protein 1, N-terminally processed	HEATR1
20.2136	7	7	7	21	21	21	46.682	0	12.919	27966000	9	Q9H5I1	Q9H5I1	Histone-lysine N-methyltransferase SUV39H2	SUV39H2
21.3882	6	6	6	33.8	33.8	33.8	25.624	0	25.055	32936000	8	Q9H5V9	Q9H5V9	UPF0428 protein CXorf56	CXorf56
19.2389	7	7	7	12.4	12.4	12.4	78.909	0	15.035	22274000	7	Q9H5Z1	Q9H5Z1	Probable ATP-dependent RNA helicase DHX35	DHX35
18.5853	6	6	6	17.9	17.9	17.9	42.399	0	14.12	9832500	6	Q9H6D7	Q9H6D7	HAUS augmin-like complex subunit 4	HAUS4
24.4626	15	15	15	43.1	43.1	43.1	40.235	0	137.26	416160000	36	Q9H6F5	Q9H6F5	Coiled-coil domain-containing protein 86	CCDC86
19.6136	9	9	9	14.1	14.1	14.1	78.873	0	18.954	33692000	9	Q9H6R0	Q9H6R0	Putative ATP-dependent RNA helicase DHX33	DHX33
24.2704	35	35	35	34.9	34.9	34.9	127.59	0	213.26	971340000	57	Q9H6R4	Q9H6R4	Nucleolar protein 6	NOL6
16.805	3	3	3	6.6	6.6	6.6	75.718	0	8.1334	4007500	3	Q9H6T3	Q9H6T3	RNA polymerase II-associated protein 3	RPAP3
20.4976	9	9	9	18.6	18.6	18.6	71.085	0	19.076	37011000	12	Q9H6W3	Q9H6W3	Bifunctional lysine-specific demethylase and histidyl-hydroxylase NO66	NO66
20.1246	5	5	5	16.4	16.4	16.4	42.07	0	23.563	22864000	7	Q9H6Y2	Q9H6Y2	WD repeat-containing protein 55	WDR55
15.3406	3	3	3	2.1	2.1	2.1	193.1	0	3.2078	3858800	3	Q9H792	Q9H792	Pseudopodium-enriched atypical kinase 1	PEAK1
24.1067	8	8	8	27.1	27.1	27.1	35.582	0	54.135	252900000	10	Q9H7B2	Q9H7B2	Ribosome production factor 2 homolog	RPF2
17.0171	2	2	2	3.5	3.5	3.5	72.123	0	4.8477	3979000	3	Q9H7D7	Q9H7D7	WD repeat-containing protein 26	WDR26
23.2468	11	11	11	38.4	38.4	38.4	38.136	0	40.987	129400000	12	Q9H7L9	Q9H7L9	Sin3 histone deacetylase corepressor complex component SDS3	SUDS3
19.6102	8	8	7	7.9	7.9	7.3	139.27	0	15.388	36015000	10	Q9H7N4	Q9H7N4	Splicing factor, arginine/serine-rich 19	SCAF1
19.3471	8	7	7	21.6	19.2	19.2	52.402	0	12.068	17339000	9	Q9H7Z6	Q9H7Z6	Histone acetyltransferase KAT8	KAT8
17.1236	2	2	2	5.1	5.1	5.1	44.402	0.0032494	2.3372	2856000	2	Q9H814	Q9H814	Phosphorylated adapter RNA export protein	PHAX
20.7749	2	2	2	24.4	24.4	24.4	14.536	0	9.7614	10765000	2	Q9H840	Q9H840	Gem-associated protein 7	GEMIN7
19.4025	13	13	13	23.7	23.7	23.7	68.76	0	20.17	24255000	13	Q9H845	Q9H845	Acyl-CoA dehydrogenase family member 9, mitochondrial	ACAD9
19.3967	2	2	2	15.2	15.2	15.2	20.997	0	3.8303	8282400	2	Q9H875	Q9H875	PRKR-interacting protein 1	PRKRIP1
19.5923	5	5	5	8.8	8.8	8.8	88.843	0	21.765	26874000	6	Q9H8E8	Q9H8E8	Cysteine-rich protein 2-binding protein	CSRP2BP
21.1708	6	6	6	23.8	23.8	23.8	38.367	0	53.675	30689000	7	Q9H8G2	Q9H8G2	Caspase activity and apoptosis inhibitor 1	CAAP1
24.2999	25	25	25	39.4	39.4	39.4	81.123	0	69.568	764210000	59	Q9H8H0	Q9H8H0	Nucleolar protein 11	NOL11
19.2498	8	8	8	10.6	10.6	10.6	94.086	0	21.973	29300000	9	Q9H8H2	Q9H8H2	Probable ATP-dependent RNA helicase DDX31	DDX31
20.0329	5	5	5	14.2	14.2	14.2	66.999	0	8.0392	26821000	6	Q9H8M2	Q9H8M2	Bromodomain-containing protein 9	BRD9
17.5397	4	4	4	4.4	4.4	4.4	103.5	0	6.5569	9336200	4	Q9H8V3	Q9H8V3	Protein ECT2	ECT2
17.9712	5	5	5	8.8	8.8	8.8	80.926	0	11.252	8736500	5	Q9H8Y5	Q9H8Y5	Ankyrin repeat and zinc finger domain-containing protein 1	ANKZF1
21.6952	5	5	5	25	25	25	23.222	0	14.937	30561000	5	Q9H944	Q9H944	Mediator of RNA polymerase II transcription subunit 20	MED20
21.8353	10	10	10	18.5	18.5	18.5	69.768	0	22.879	119740000	14	Q9H967	Q9H967	WD repeat-containing protein 76	WDR76
20.5659	8	8	8	16	16	16	70.483	0	15.579	45015000	10	Q9H981	Q9H981	Actin-related protein 8	ACTR8
17.8462	2	2	2	3.4	3.4	3.4	70.144	0.00042052	2.6935	7069000	2	Q9H9A7	Q9H9A7	RecQ-mediated genome instability protein 1	RMI1
22.6225	26	25	25	27.4	26.7	26.7	141.46	0	138.64	406800000	37	Q9H9B1	Q9H9B1	Histone-lysine N-methyltransferase EHMT1	EHMT1
21.1744	11	11	11	23.1	23.1	23.1	68.297	0	45.173	61531000	10	Q9H9F9	Q9H9F9	Actin-related protein 5	ACTR5
18.7531	11	8	7	19.5	14.8	13.3	97.359	0	21.384	20765000	8	Q9H9G7;Q9HCK5	Q9H9G7	Protein argonaute-3	AGO3
17.6851	2	2	2	9	9	9	37.535	0	6.5055	3582500	6	Q9H9J2	Q9H9J2	39S ribosomal protein L44, mitochondrial	MRPL44
19.9171	6	6	6	16.7	16.7	16.7	55.042	0	17.198	23760000	9	Q9H9L4	Q9H9L4	KAT8 regulatory NSL complex subunit 2	KANSL2
22.6739	12	12	12	46.7	46.7	46.7	40.11	0	54.753	93681000	16	Q9H9Y2	Q9H9Y2	Ribosome production factor 1	RPF1
20.5645	17	17	17	17.3	17.3	17.3	128.23	0	50.404	88390000	15	Q9H9Y6	Q9H9Y6	DNA-directed RNA polymerase I subunit RPA2	POLR1B
23.1355	5	5	5	24.6	24.6	24.6	21.635	0	14.147	55290000	8	Q9HAF1	Q9HAF1	Chromatin modification-related protein MEAF6	MEAF6
20.0668	6	6	6	17.4	17.4	17.4	48.388	0	24.37	16474000	7	Q9HAH7	Q9HAH7	Probable fibrosin-1	FBRS
20.5024	4	4	4	15.8	15.8	15.8	31.932	0	9.9896	23766000	4	Q9HAN9	Q9HAN9	Nicotinamide/nicotinic acid mononucleotide adenylyltransferase 1	NMNAT1
18.6401	8	8	8	9.1	9.1	9.1	127.46	0	33.878	24920000	9	Q9HAU0	Q9HAU0	Pleckstrin homology domain-containing family A member 5	PLEKHA5
17.2152	4	4	4	4	4	4	151.09	0	7.8968	9434200	4	Q9HAW4	Q9HAW4	Claspin	CLSPN
20.0481	4	4	4	26.8	26.8	26.8	26.152	0	19.376	11926000	8	Q9HBM1	Q9HBM1	Kinetochore protein Spc25	SPC25
19.0088	6	3	3	27.9	17.1	17.1	27.622	0	15.877	8967400	4	Q9HBM6	Q9HBM6	Transcription initiation factor TFIID subunit 9B	TAF9B
21.6431	8	8	7	23.1	23.1	20.8	43.395	0	21.146	68779000	11	Q9HC52	Q9HC52	Chromobox protein homolog 8	CBX8
17.3328	3	3	3	7	7	7	81.082	0	9.897	5282600	3	Q9HC78	Q9HC78	Zinc finger and BTB domain-containing protein 20	ZBTB20
21.8043	10	10	10	32.1	32.1	32.1	65.536	0	25.288	76905000	13	Q9HCD5	Q9HCD5	Nuclear receptor coactivator 5	NCOA5
12.7972	2	2	2	1.3	1.3	1.3	219.65	0.0020375	2.3819	661950	2	Q9HCD6	Q9HCD6	Protein TANC2	TANC2
22.9047	37	37	37	42.7	42.7	42.7	113.67	0	195.6	431880000	45	Q9HCE1	Q9HCE1	Putative helicase MOV-10	MOV10
17.2455	2	2	2	3	3	3	141.69	0	14.875	11655000	3	Q9HCE3	Q9HCE3	Zinc finger protein 532	ZNF532
21.7813	17	17	17	16.4	16.4	16.4	105.47	0	39.571	158600000	29	Q9HCG8	Q9HCG8	Pre-mRNA-splicing factor CWC22 homolog	CWC22
18.527	5	5	5	13.9	13.9	13.9	62.54	0	12.048	9821300	5	Q9HCI7	Q9HCI7	E3 ubiquitin-protein ligase MSL2	MSL2
18.3968	5	5	5	11.3	11.3	11.3	74.338	0	12.507	8628400	4	Q9HCJ3	Q9HCJ3	Ribonucleoprotein PTB-binding 2	RAVER2
20.0526	26	26	24	13.6	13.6	12.8	290.52	0	52.007	118540000	31	Q9HCK8	Q9HCK8	Chromodomain-helicase-DNA-binding protein 8	CHD8
17.3563	2	2	2	4.7	4.7	4.7	48.511	0.00083472	2.6263	3523700	2	Q9HCP0;Q9Y6M4;P78368	Q9HCP0;Q9Y6M4;P78368	Casein kinase I isoform gamma-1;Casein kinase I isoform gamma-3;Casein kinase I isoform gamma-2	CSNK1G1;CSNK1G3;CSNK1G2
21.6296	22	22	22	31.9	31.9	31.9	100.01	0	89.175	158990000	24	Q9HCS7	Q9HCS7	Pre-mRNA-splicing factor SYF1	XAB2
16.318	2	2	2	10.8	10.8	10.8	45.468	0	4.4782	1470600	2	Q9HCU5	Q9HCU5	Prolactin regulatory element-binding protein	PREB
21.0311	4	4	4	12.6	12.6	12.6	28.46	0	7.3146	32144000	4	Q9HCU9	Q9HCU9	Breast cancer metastasis-suppressor 1	BRMS1
18.8555	4	3	3	10.3	8.3	8.3	56.928	0	19.166	13281000	4	Q9NP61	Q9NP61	ADP-ribosylation factor GTPase-activating protein 3	ARFGAP3
19.3046	3	3	3	14.5	14.5	14.5	27.569	0	3.1816	6475500	3	Q9NP64	Q9NP64	Nucleolar protein of 40 kDa	ZCCHC17
23.6415	7	7	7	23.6	23.6	23.6	40.143	0	29.51	170110000	12	Q9NP66	Q9NP66	High mobility group protein 20A	HMG20A
21.7083	10	10	10	29.8	29.8	29.8	62.757	0	25.513	82236000	11	Q9NP74	Q9NP74	Palmdelphin	PALMD
19.3021	3	3	3	38.5	38.5	38.5	10.921	0	4.2342	3878600	3	Q9NP97;Q8TF09	Q9NP97;Q8TF09	Dynein light chain roadblock-type 1;Dynein light chain roadblock-type 2	DYNLRB1;DYNLRB2
21.0391	3	3	3	15.3	15.3	15.3	26.47	0	10.132	21548000	4	Q9NPA0	Q9NPA0	ER membrane protein complex subunit 7	EMC7
24.082	8	8	8	36.3	36.3	36.3	26.383	0	35.161	177590000	12	Q9NPD3	Q9NPD3	Exosome complex component RRP41	EXOSC4
24.5406	3	3	3	46.9	46.9	46.9	7.7059	0	7.7367	73209000	5	Q9NPE3	Q9NPE3	H/ACA ribonucleoprotein complex subunit 3	NOP10
22.6713	15	15	15	44.3	44.3	44.3	52.992	0	78.428	166990000	16	Q9NPF5	Q9NPF5	DNA methyltransferase 1-associated protein 1	DMAP1
20.1078	14	14	14	19	19	19	121.52	0	30.254	57624000	18	Q9NPG3	Q9NPG3	Ubinuclein-1	UBN1
21.7309	14	14	14	33.3	33.3	33.3	74.138	0	80.277	114860000	23	Q9NPI1	Q9NPI1	Bromodomain-containing protein 7	BRD7
16.0593	2	2	2	6.1	6.1	6.1	42.254	0	3.2085	1570500	2	Q9NPI8	Q9NPI8	Fanconi anemia group F protein	FANCF
20.9604	7	7	7	29.6	29.6	29.6	29.745	0	15.616	30606000	8	Q9NPJ6	Q9NPJ6	Mediator of RNA polymerase II transcription subunit 4	MED4
17.1329	3	2	2	8.6	5.9	5.9	43.727	0.0054816	1.9827	2587000	2	Q9NQ29	Q9NQ29	Putative RNA-binding protein Luc7-like 1	LUC7L
24.0021	13	13	13	34.9	34.9	34.9	53.193	0	71.569	352850000	27	Q9NQ55	Q9NQ55	Suppressor of SWI4 1 homolog	PPAN
19.2252	6	5	5	10.1	9.1	9.1	87.465	0	37.208	18999000	5	Q9NQC1	Q9NQC1	Protein Jade-2	JADE2
24.6603	10	9	9	39	34	34	36.899	0	58.341	371200000	17	Q9NQG5	Q9NQG5	Regulation of nuclear pre-mRNA domain-containing protein 1B	RPRD1B
21.271	13	13	13	22.4	22.4	22.4	105.43	0	51.977	103750000	18	Q9NQS7	Q9NQS7	Inner centromere protein	INCENP
22.6554	5	5	5	29.4	29.4	29.4	25.249	0	8.8571	79274000	8	Q9NQT4	Q9NQT4	Exosome complex component RRP46	EXOSC5
21.7373	6	6	6	25.1	25.1	25.1	29.572	0	20.108	48946000	9	Q9NQT5	Q9NQT5	Exosome complex component RRP40	EXOSC3
19.5603	6	6	6	7.6	7.6	7.6	130.13	0	14.88	23193000	6	Q9NQV6	Q9NQV6	PR domain zinc finger protein 10	PRDM10
20.5337	19	19	19	19.7	19.7	19.7	124.2	0	71.167	86522000	28	Q9NQW6	Q9NQW6	Actin-binding protein anillin	ANLN
24.0508	15	15	15	36.5	36.5	36.5	54.557	0	80.777	243310000	20	Q9NQZ2	Q9NQZ2	Something about silencing protein 10	UTP3
22.7791	21	21	19	32.3	32.3	28.9	87.343	0	71.901	287900000	34	Q9NR30	Q9NR30	Nucleolar RNA helicase 2	DDX21
16.174	2	2	2	4.4	4.4	4.4	50.24	0.0016373	2.4387	1848500	2	Q9NR50	Q9NR50	Translation initiation factor eIF-2B subunit gamma	EIF2B3
23.3523	9	9	6	30.9	30.9	23.7	41.817	0	25.393	117800000	18	Q9NR56;Q9NUK0	Q9NR56	Muscleblind-like protein 1	MBNL1
19.8211	7	7	7	17.4	17.4	17.4	59.573	0	23.339	26862000	7	Q9NRG9	Q9NRG9	Aladin	AAAS
17.3738	5	5	5	9.2	9.2	9.2	79.147	0	8.5219	7133300	5	Q9NRK6	Q9NRK6	ATP-binding cassette sub-family B member 10, mitochondrial	ABCB10
17.4325	8	8	8	6.7	6.7	6.7	178.7	0	12.839	12205000	8	Q9NRL2	Q9NRL2	Bromodomain adjacent to zinc finger domain protein 1A	BAZ1A
17.5884	3	3	3	7	7	7	80.595	0	4.2974	4927100	2	Q9NRL3	Q9NRL3	Striatin-4	STRN4
17.5597	4	4	4	3.2	3.2	3.2	159.31	0	13.297	11205000	4	Q9NRR4	Q9NRR4	Ribonuclease 3	DROSHA
21.0593	6	4	4	17.3	11.3	11.3	63.852	0	43.819	37149000	5	Q9NRR5	Q9NRR5	Ubiquilin-4	UBQLN4
20.4219	12	12	12	25.4	25.4	25.4	65.076	0	20.068	43550000	13	Q9NRW7	Q9NRW7	Vacuolar protein sorting-associated protein 45	VPS45
23.0997	8	8	8	40.1	40.1	40.1	27.924	0	16.71	125840000	22	Q9NRX1	Q9NRX1	RNA-binding protein PNO1	PNO1
20.6454	10	10	10	14	14	14	97.073	0	25.768	65609000	15	Q9NRZ9	Q9NRZ9	Lymphoid-specific helicase	HELLS
20.9702	2	2	2	26.1	26.1	26.1	15.521	0	24.922	14380000	4	Q9NS69	Q9NS69	Mitochondrial import receptor subunit TOM22 homolog	TOMM22
20.7568	7	7	7	23	23	23	39.281	0	25.036	35437000	8	Q9NS73	Q9NS73	MAP3K12-binding inhibitory protein 1	MBIP
19.7805	7	7	7	14.9	14.9	14.9	56.222	0	10.615	27918000	9	Q9NS91	Q9NS91	E3 ubiquitin-protein ligase RAD18	RAD18
17.9707	6	6	6	10.9	10.9	10.9	66.115	0	8.6869	8733800	6	Q9NSD9	Q9NSD9	Phenylalanine--tRNA ligase beta subunit	FARSB
22.0809	6	6	6	27.4	27.4	27.4	25.456	0	22.65	48797000	7	Q9NSI2	Q9NSI2	Protein FAM207A	FAM207A
20.6791	3	3	3	22.2	22.2	22.2	19.737	0	15.648	18467000	3	Q9NSP4	Q9NSP4	Centromere protein M	CENPM
[truncated: 295 more rows]
