# Supplementary material for: Analysis of protein-DNA interactions in chromatin by UV induced cross-linking and mass spectrometry
Source: Nat Commun. 2020 Oct 16;11:5250. doi: 10.1038/s41467-020-19047-7 (PMC7567871; doi:10.1038/s41467-020-19047-7)
Supplement: Supplementary file 9 — Supplementary Data 7 [file 41467_2020_19047_MOESM9_ESM.xlsx]

## Sheet: Chrtnprec_RNPxl_settings#1
File	index	RT	precursor m/z	score	charge	sequence	accessions	Protein features according to Uniprot (https://www.uniprot.org/)	precursor error (|ppm|)	RNPxl:NT	RNPxl:RNA	Suppl. Data 8, UV cross-linked HeLa nuclei (chromatin precipitation) RNPxlsearch_settings#1 – unambiguous cross-link spectrum matches, TOPPView spectrum #	Suppl. Data 8, UV cross-linked HeLa nuclei (chromatin precipitation) RNPxlsearch_settings#1 – ambiguous cross-link spectrum matches, TOPPView spectrum #
AStuetzer_100118_120118_HeLaUV_rep1_sample1_DNAsearch	11094	1753.85	618.288	0.983018	2	VVSGNVEPK.[307.056938936600034]	sp|Q12830|BPTF_HUMAN	Histone-binding component of NURF (nucleosome-remodeling factor), bromodomain aa2944-3014, Zm-finger PHD type aa390-437, aa2867-2918	1.87778	C	C	1
AStuetzer_100118_120118_HeLaUV_rep2_sample1_DNAsearch	11290	1768.3	618.288	0.994559	2	VVSGNVEPK.[307.056938936600034]	sp|Q12830|BPTF_HUMAN	Histone-binding component of NURF (nucleosome-remodeling factor), bromodomain aa2944-3014, Zm-finger PHD type aa390-437, aa2867-2918	0.995086	C	C	2
AStuetzer_100118_120118_HeLaUV_rep2_sample1_DNAsearch	11423	1783.56	618.287	0.994559	2	VVSGNVEPK.[307.056938936600034]	sp|Q12830|BPTF_HUMAN	Histone-binding component of NURF (nucleosome-remodeling factor), bromodomain aa2944-3014, Zm-finger PHD type aa390-437, aa2867-2918	0.418548	C	C	3
AStuetzer_100118_120118_HeLaUV_rep1_sample2_DNAsearch	7518	1353.48	558.23	0.963896	2	AHLDEAR.[304.046039904700024]	sp|Q5VTR2|BRE1A_HUMAN	Component of the RNF20/40 E3 ubiquitin-protein ligase complex that mediates monoubiquitination of 'Lys-120' of histone H2B (H2BK120ub1). H2BK120ub1 gives a specific tag for epigenetic transcriptional activation and is also prerequisite for histone H3 'Lys-4' and 'Lys-79' methylation (H3K4me and H3K79me, respectively). Zn-finger RING-type aa921-961, three coiled-coil, cross-linked peptide adjacent…	1.76039	T	T-H2O1	4
AStuetzer_100118_120118_HeLaUV_rep1_sample1_DNAsearch	4992	1038.81	732.865	0.997818	2	KLAERLEQR.[322.056604968500039]	sp|O75150|BRE1B_HUMAN	Component of the RNF20/40 E3 ubiquitin-protein ligase complex that mediates monoubiquitination of 'Lys-120' of histone H2B (H2BK120ub1). H2BK120ub1 gives a specific tag for epigenetic transcriptional activation and is also prerequisite for histone H3 'Lys-4' and 'Lys-79' methylation (H3K4me and H3K79me, respectively). It thereby plays a central role in histone code and gene regulation.	1.75565	T	T	5
AStuetzer_100118_120118_HeLaUV_rep2_sample1_DNAsearch	12310	1887.85	651.306	0.994559	2	HGIFAPPQK.[307.056938936600034]	sp|Q5VT06|CE350_HUMAN	Centrosome-associated protein 350	0.21702	C	C	6
AStuetzer_100118_120118_HeLaUV_rep2_sample1_DNAsearch	12788	1944.08	661.827	1	2	RILETQQK.[307.056938936600034]	sp|Q15744|CEBPE_HUMAN	CCAAT/enhancer-binging protein epsilon, aa204-267 bZIP, aa230-237 Leucine-zipper, cross-linked peptide directly within leucine zipper motif	0.691691	C	C	7
AStuetzer_100118_120118_HeLaUV_rep2_sample1_DNAsearch	12702	1933.68	700.833	0.994559	2	KHISQLEQK.[290.0303898409]	sp|Q6P2H3|CEP85_HUMAN	Centrosomal protein of 85 kDa, Required for centrosome localization and for its function in the suppression of centrosome disjunction (aa434-476), cross-linked within this region, coiled-coil (aa334-657), interacts with TERF1 (identified by 1 cross-linked peptide but with poor spectrum)	0.943988	C	C-H3N1	8
AStuetzer_100118_120118_HeLaUV_rep1_sample2_DNAsearch	6283	1204.62	549.261	0.963896	2	LIDSVTK.[322.056604968500039]	sp|Q9HAK2|COE2_HUMAN	Transcription factor, Zn-finger, cross-linked peptide N-terminal within the damin that interacts with DNA (by similarity), aa 62-65, aa 196-203, aa 235-238, Zn-finger aa150-169	2.58454	T	T	9
AStuetzer_100118_120118_HeLaUV_rep2_sample1_DNAsearch	6381	1206.33	549.261	0.994559	2	LIDSVTK.[322.056604968500039]	sp|Q9HAK2|COE2_HUMAN	Transcription factor, Zn-finger, cross-linked peptide N-terminal within the damin that interacts with DNA (by similarity), aa 62-65, aa 196-203, aa 235-238, Zn-finger aa150-169	1.97773	T	T	10
AStuetzer_100118_120118_HeLaUV_rep2_sample1_DNAsearch	20428	2906.98	749.862	0.994559	2	LEELHVIDVK.[304.046039904700024]	sp|Q16531|DDB1_HUMAN		1.37403	T	T-H2O1	11
AStuetzer_100118_120118_HeLaUV_rep1_sample1_DNAsearch	4569	984.037	426.219	0.997818	3	KQLATKAAR.[290.0303898409]	sp|P68431|H31_HUMAN, sp|P84243|H33_HUMAN, sp|Q6NXT2|H3C_HUMAN, sp|Q71DI3|H32_HUMAN	Histone H3	1.26586	C	C-H3N1	12
AStuetzer_100118_120118_HeLaUV_rep1_sample2_DNAsearch	4600	986.163	426.219	0.963896	3	KQLATKAAR.[290.0303898409]	sp|P68431|H31_HUMAN, sp|P84243|H33_HUMAN, sp|Q6NXT2|H3C_HUMAN, sp|Q71DI3|H32_HUMAN	Histone H3	1.51488	C	C-H3N1	13
AStuetzer_100118_120118_HeLaUV_rep1_sample1_DNAsearch	16744	2438.38	703.857	0.997818	2	LKENQIAIR.[322.056604968500039]	sp|Q16534|HLF_HUMAN	Leucine-zipper, aa248-255, cross-linked peptide directly within leucine-zipper motif, bZIP aa225-288	2.05948	T	T	14
AStuetzer_100118_120118_HeLaUV_rep1_sample1_DNAsearch	16848	2451.42	703.857	0.997818	2	LKENQIAIR.[322.056604968500039]	sp|Q16534|HLF_HUMAN	Leucine-zipper, aa248-255, cross-linked peptide directly within leucine-zipper motif, bZIP aa225-288	1.68793	T	T	15
AStuetzer_100118_120118_HeLaUV_rep2_sample2_DNAsearch	7786	1385.26	587.786	0.996538	2	HKMVPIK.[322.056604968500039]	sp|Q9H5V7|IKZF5_HUMAN	Zinc finger protein Pegasus, five C2H2-type motifs, cross-linked peptide adjacent to C2H2-type 3 (aa138-161)	4.42456	T	T	16
AStuetzer_100118_120118_HeLaUV_rep1_sample1_DNAsearch	7739	1371.04	558.23	1	2	QVDGSFR.[307.056938936600034]	sp|Q9BQK8|LPIN3_HUMAN	Phosphatidate phosphatase LPIN3, transcription coactivator activity, Contains one Leu-Xaa-Xaa-Ile-Leu (LXXIL, aa655-659) motif, a motif known to be a transcriptional binding motif.	0.415897	C	C	17
AStuetzer_100118_120118_HeLaUV_rep1_sample1_DNAsearch	7868	1385.38	558.23	1	2	QVDGSFR.[307.056938936600034]	sp|Q9BQK8|LPIN3_HUMAN	Phosphatidate phosphatase LPIN3, transcription coactivator activity, Contains one Leu-Xaa-Xaa-Ile-Leu (LXXIL, aa655-659) motif, a motif known to be a transcriptional binding motif.	1.77677	C	C	18
18 AStuetzer_100118_120118_HeLaUV_rep1_sample2_DNAsearch	7899	1398.1	558.231	0.963896	2	QVDGSFR.[307.056938936600034]	sp|Q9BQK8|LPIN3_HUMAN	Phosphatidate phosphatase LPIN3, transcription coactivator activity, Contains one Leu-Xaa-Xaa-Ile-Leu (LXXIL, aa655-659) motif, a motif known to be a transcriptional binding motif.	1.98085	C	C	19
AStuetzer_100118_120118_HeLaUV_rep1_sample2_DNAsearch	16719	2478.93	462.3	0.979564	2	LVLLKK.[210.064058318999997]	sp|Q86YP4|P66A_HUMAN, sp|Q8WXI9|P66B_HUMAN	Transcriptional repressor p66-beta, GATAB2D, Transcriptional repressor, coiled-coil (aa140-194),cross-linked peptide within coil-coiled. AA 165-195 Cr1, MBD2, 3 binding. MBD acts as transcriptional repressor and plays a role in gene silencing. Does not bind to DNA by itself (PubMed:12124384). Binds to DNA with a preference for sites containing methylated CpG dinucleotides (in vitro). Binds to a l…	0.125032	C	C-H3N1-H1O3P1	20
AStuetzer_100118_120118_HeLaUV_rep2_sample2_DNAsearch	5286	1078.08	575.79	0.996538	2	RLERVR.[322.056604968500039]	sp|Q8N8D1|PDCD7_HUMAN	Programmed cell death protein 7, two coiled-coi, cross-linked peptide with coiled coil (aa232-335).	0.373277	T	T	21
AStuetzer_100118_120118_HeLaUV_rep1_sample2_DNAsearch	5460	1099.4	509.705	0.970703	2	QSSSFR.[307.056938936600034]	sp|Q96JY6|PDLI2_HUMAN	Probable adapter protein located at the actin cytoskeleton that promotes cell attachment. Isoform 3 located within nucleus	2.94099	C	C	22
AStuetzer_100118_120118_HeLaUV_rep1_sample2_DNAsearch	3878	888.223	440.719	0.975906	2	KGGALK.[307.056938936600034]	sp|Q5T6S3|PHF19_HUMAN	PHD finger protein 18, Zn-finger PHD type (aa96-151, 195-249), cross-linked peptide adjacent to PHD 1	2.32613	C	C	23
AStuetzer_100118_120118_HeLaUV_rep2_sample2_DNAsearch	21432	3111	580.753	0.996538	2	FASSGTLR.[322.056604968500039]	sp|Q9NQX1|PRDM5_HUMAN	PR domain zinc finger protein 5, 16 C2H2-type motifs, cross-linked peptide within C2H2-type motif 12.	0.262903	T	T	24
AStuetzer_100118_120118_HeLaUV_rep1_sample2_DNAsearch	6729	1259.36	410.185	0.96474	3	AAYRTSPR.[307.056938936600034]	Q3SX14	Gelsolin	4.48684	C	C	25
AStuetzer_100118_120118_HeLaUV_rep2_sample1_DNAsearch	6793	1254.56	410.185	0.994559	3	AAYRTSPR.[307.056938936600034]	Q3SX14	Gelsolin	4.91359	C	C	26
AStuetzer_100118_120118_HeLaUV_rep1_sample2_DNAsearch	7754	1381.43	544.233	0.970326	2	EKSNFR.[307.056938936600034]	sp|P38935|SMBP2_HUMAN	5' to 3' helicase that unwinds RNA and DNA duplices in an ATP-dependent reaction. Cross-linked peptide within Leu-rich domain (aa251-426).	1.30034	C	C	27
AStuetzer_100118_120118_HeLaUV_rep2_sample2_DNAsearch	8102	1420.52	505.738	0.99869	2	KASELR.[307.056938936600034]	sp|P35269|T2FA_HUMAN		2.68662	C	C	28
AStuetzer_100118_120118_HeLaUV_rep1_sample2_DNAsearch	17348	2561.41	605.317	0.963896	2	KLSKAVEK.[307.056938936600034]	sp|Q2NL82|TSR1_HUMAN	Pre-rRNA-processing protein TSR1 homolog, Bms1-type G domain (aa81-248) Bms1-like GTPase family, cross-linked peptide within BMs1-like domain	2.01278	C	C	29
AStuetzer_100118_120118_HeLaUV_rep1_sample2_DNAsearch	6661	1251	606.792	0.963896	2	ATVFKSPR.[307.056938936600034]	sp|Q14CS0|UBX2B_HUMAN	UBX domain-containing protein 2B. Together with NSFL1C/p47, regulates the centrosomal levels of kinase AURKA/Aurora A during mitotic progression by promoting AURKA removal from centrosomes in prophase	0.560226	C	C	30
AStuetzer_100118_120118_HeLaUV_rep1_sample1_DNAsearch	25932	3667.26	603.811	1	2	DILLQGLK.[307.056938936600034]	sp|Q99986|VRK1_HUMAN		1.73919	C	C	31
AStuetzer_100118_120118_HeLaUV_rep1_sample1_DNAsearch	21644	3083.25	580.753	1	2	YSSDLIR.[307.056938936600034]	sp|Q96JL9|ZN333_HUMAN	Zn-finger, cross-linked peptide within C2H2-type motif 1	0.626037	C	C	32
AStuetzer_100118_120118_HeLaUV_rep1_sample1_DNAsearch	7905	1389.44	544.233	1	2	QPFAFR.[322.056604968500039]	sp|Q96JG9|ZN469_HUMAN	Zn-finger, aa2444-2470, aa3087-3109, aa3309-3331, aa3337-3360, 3390-3414, cross-linked peptide directly adjacent to last Zn-finger motif.	1.81939	T	T	33
AStuetzer_100118_120118_HeLaUV_rep1_sample1_DNAsearch	10715	1707.46	549.262	1	2	RYSLVR.[304.046039904700024]	sp|Q6P9A3|ZN549_HUMAN	Zn-finger, cross-linked peptides within C2H2-type motif 15 (aa-613-635)	2.14683	T	T-H2O1	34
AStuetzer_100118_120118_HeLaUV_rep2_sample1_DNAsearch	10911	1722.26	549.261	0.998325	2	RYSLVR.[304.046039904700024]	sp|Q6P9A3|ZN549_HUMAN	Zn-finger, cross-linked peptides within C2H2-type motif 15 (aa-613-635)	1.37869	T	T-H2O1	35
AStuetzer_100118_120118_HeLaUV_rep1_sample2_DNAsearch	7366	1335.48	554.757	0.963896	2	IGNQLEK.[307.056938936600034]	sp|P0CJ79|ZN888_HUMAN	zn-finger, 18 C2H2-type motifs starting from aa214, cross-linked peptide in front of C2H2-type motif 1.	2.18323	C	C	36
AStuetzer_100118_120118_HeLaUV_rep2_sample2_DNAsearch	8876	1510.22	576.282	0.996538	2	KRQLER.[322.056604968500039]	sp|Q02040|AK17A_HUMAN	A-kinase anchor protein 17A, cross-linked peptide outside of RRM (aa147-256	0.318245	T	T		1
AStuetzer_100118_120118_HeLaUV_rep1_sample1_DNAsearch	17290	2508.27	611.804	0.997818	2	IGGKGTARR.[307.056938936600034]	sp|P20290|BTF3_HUMAN		3.94359	C	C		2
AStuetzer_100118_120118_HeLaUV_rep2_sample1_DNAsearch	4512	974.061	491.23	1	2	RSGIAR.[322.056604968500039]	sp|O60543|CIDEA_HUMAN	Cell death activator CIDE-ABy interacting with CEBPB, strengthens the association of CEBPB with the XDH promoter, increases histone acetylation and dissociates HDAC1 from the promoter (By similarity)	0.465645	T	T		3
AStuetzer_100118_120118_HeLaUV_rep1_sample2_DNAsearch	8399	1456	526.767	0.963896	2	RLSKAR.[322.056604968500039]	sp|Q14181|DPOA2_HUMAN		1.37455	T	T		4
AStuetzer_100118_120118_HeLaUV_rep2_sample2_DNAsearch	17780	2618.05	614.325	1	3	LQRICNHPGLVEPR.[209.080042350900015]	sp|Q96L91|EP400_HUMAN	E1A-binding protein p400, Component of the NuA4 histone acetyltransferase complex which is involved in transcriptional activation of select genes principally by acetylation of nucleosomal histones H4 and H2A. This modification may both alter nucleosome - DNA interactions and promote interaction of the modified histones with other proteins which positively regulate transcription. Component of a SW…	0.638453	C	C-H2O1-H1O3P1		5
AStuetzer_100118_120118_HeLaUV_rep1_sample1_DNAsearch	18291	2636.36	591.314	1	2	VTSILAKK.[322.056604968500039]	sp|Q9BZF9|UACA_HUMAN	Ankyrinrepeats aa38-66, 67-96, 100-129, 133-162, 166-195, 199-228, inhibition of NFkappaB, cross-linked peptide within ankyrinrepeat 1	1.82146	T	T		6
AStuetzer_100118_120118_HeLaUV_rep1_sample2_DNAsearch	17907	2636.27	591.314	0.963896	2	VTSILAKK.[322.056604968500039]	sp|Q9BZF9|UACA_HUMAN	Ankyrinrepeats aa38-66, 67-96, 100-129, 133-162, 166-195, 199-228, inhibition of NFkappaB, cross-linked peptide within ankyrinrepeat 1	1.9905	T	T		7
AStuetzer_100118_120118_HeLaUV_rep2_sample1_DNAsearch	18349	2633.95	591.312	0.994559	2	VTSILAKK.[322.056604968500039]	sp|Q9BZF9|UACA_HUMAN	Ankyrinrepeats aa38-66, 67-96, 100-129, 133-162, 166-195, 199-228, inhibition of NFkappaB, cross-linked peptide within ankyrinrepeat 1	0.127318	T	T		8
AStuetzer_100118_120118_HeLaUV_rep2_sample2_DNAsearch	17902	2633.76	591.313	0.996538	2	VTSILAKK.[322.056604968500039]	sp|Q9BZF9|UACA_HUMAN	Ankyrinrepeats aa38-66, 67-96, 100-129, 133-162, 166-195, 199-228, inhibition of NFkappaB, cross-linked peptide within ankyrinrepeat 1	0.750901	T	T		9
AStuetzer_100118_120118_HeLaUV_rep1_sample1_DNAsearch	2775	732.473	629.273	1	2	SHLSAHQR.[322.056604968500039]	sp|Q4V348|Z658B_HUMAN, sp|Q5TYW1|ZN658_HUMAN	large zinc-finger proteins (> 20 Zn-finger motifs), cross-linked peptide within C2H2-type motif 22	1.75514	T	T		10
AStuetzer_100118_120118_HeLaUV_rep1_sample1_DNAsearch	19467	2792.85	778.336	1	2	LSPQQESSASSK.[307.056938936600034]	sp|P15822|ZEP1_HUMAN		0.491854	C	C		11
AStuetzer_100118_120118_HeLaUV_rep2_sample1_DNAsearch	14209	2114.31	617.298	0.994559	2	VPTGEKSVK.[289.046373872800018]	sp|Q9UJW7|ZN229_HUMAN		1.08265	C	C-H2O1		12
AStuetzer_100118_120118_HeLaUV_rep1_sample1_DNAsearch	8937	1503.29	576.283	1	2	KRQLER.[322.056604968500039]	sp|Q02040|AK17A_HUMAN	A-kinase anchor protein 17A, cross-linked peptide outside of RRM (aa147-256	1.43298	T	T
AStuetzer_100118_120118_HeLaUV_rep2_sample1_DNAsearch	9180	1522.25	576.282	0.994559	2	KRQLER.[322.056604968500039]	sp|Q02040|AK17A_HUMAN	A-kinase anchor protein 17A, cross-linked peptide outside of RRM (aa147-256	0.232922	T	T
AStuetzer_100118_120118_HeLaUV_rep1_sample1_DNAsearch	11219	1768.22	618.288	0.983018	2	VVSGNVEPK.[307.056938936600034]	sp|Q12830|BPTF_HUMAN	Histone-binding component of NURF (nucleosome-remodeling factor), bromodomain aa2944-3014, Zm-finger PHD type aa390-437, aa2867-2918	1.50542	C	C
AStuetzer_100118_120118_HeLaUV_rep2_sample2_DNAsearch	11033	1768.15	618.288	0.996538	2	VVSGNVEPK.[307.056938936600034]	sp|Q12830|BPTF_HUMAN	Histone-binding component of NURF (nucleosome-remodeling factor), bromodomain aa2944-3014, Zm-finger PHD type aa390-437, aa2867-2918	1.2753	C	C
AStuetzer_100118_120118_HeLaUV_rep1_sample2_DNAsearch	5004	1039.83	732.866	0.963896	2	KLAERLEQR.[322.056604968500039]	sp|O75150|BRE1B_HUMAN	Component of the RNF20/40 E3 ubiquitin-protein ligase complex that mediates monoubiquitination of 'Lys-120' of histone H2B (H2BK120ub1). H2BK120ub1 gives a specific tag for epigenetic transcriptional activation and is also prerequisite for histone H3 'Lys-4' and 'Lys-79' methylation (H3K4me and H3K79me, respectively). It thereby plays a central role in histone code and gene regulation.	2.69224	T	T
AStuetzer_100118_120118_HeLaUV_rep2_sample1_DNAsearch	6385	1206.87	537.734	0.994559	2	KEPNHK.[322.056604968500039]	sp|Q5VT06|CE350_HUMAN	Centrosome-associated protein 350	1.01417	T	T
AStuetzer_100118_120118_HeLaUV_rep1_sample1_DNAsearch	12702	1943.63	661.827	0.997818	2	RILETQQK.[307.056938936600034]	sp|Q15744|CEBPE_HUMAN	CCAAT/enhancer-binging protein epsilon, aa204-267 bZIP, aa230-237 Leucine-zipper, cross-linked peptide directly within leucine zipper motif	0.849657	C	C
AStuetzer_100118_120118_HeLaUV_rep1_sample2_DNAsearch	12233	1913.11	700.833	0.963896	2	KHISQLEQK.[290.0303898409]	sp|Q6P2H3|CEP85_HUMAN	Centrosomal protein of 85 kDa, Required for centrosome localization and for its function in the suppression of centrosome disjunction (aa434-476), cross-linked within this region, coiled-coil (aa334-657), interacts with TERF1 (identified by 1 cross-linked peptide but with poor spectrum)	1.05166	C	C-H3N1
AStuetzer_100118_120118_HeLaUV_rep2_sample2_DNAsearch	4507	974.759	491.23	1	2	RSGIAR.[322.056604968500039]	sp|O60543|CIDEA_HUMAN	Cell death activator CIDE-ABy interacting with CEBPB, strengthens the association of CEBPB with the XDH promoter, increases histone acetylation and dissociates HDAC1 from the promoter (By similarity)	0.664716	T	T
AStuetzer_100118_120118_HeLaUV_rep2_sample2_DNAsearch	6276	1204.2	549.262	0.996538	2	LIDSVTK.[322.056604968500039]	sp|Q9HAK2|COE2_HUMAN	Transcription factor, Zn-finger, cross-linked peptide N-terminal within the damin that interacts with DNA (by similarity), aa 62-65, aa 196-203, aa 235-238, Zn-finger aa150-169	2.8637	T	T
AStuetzer_100118_120118_HeLaUV_rep1_sample2_DNAsearch	16496	2449.16	703.857	0.963896	2	LKENQIAIR.[322.056604968500039]	sp|Q16534|HLF_HUMAN	Leucine-zipper, aa248-255, cross-linked peptide directly within leucine-zipper motif, bZIP aa225-288	1.43987	T	T
AStuetzer_100118_120118_HeLaUV_rep2_sample1_DNAsearch	16835	2440.29	703.856	0.994559	2	LKENQIAIR.[322.056604968500039]	sp|Q16534|HLF_HUMAN	Leucine-zipper, aa248-255, cross-linked peptide directly within leucine-zipper motif, bZIP aa225-288	0.597209	T	T
AStuetzer_100118_120118_HeLaUV_rep2_sample1_DNAsearch	16939	2453.05	703.856	0.995978	2	LKENQIAIR.[322.056604968500039]	sp|Q16534|HLF_HUMAN	Leucine-zipper, aa248-255, cross-linked peptide directly within leucine-zipper motif, bZIP aa225-288	0.784343	T	T
AStuetzer_100118_120118_HeLaUV_rep2_sample2_DNAsearch	16414	2438.66	703.857	0.996538	2	LKENQIAIR.[322.056604968500039]	sp|Q16534|HLF_HUMAN	Leucine-zipper, aa248-255, cross-linked peptide directly within leucine-zipper motif, bZIP aa225-288	1.70091	T	T
AStuetzer_100118_120118_HeLaUV_rep2_sample2_DNAsearch	16528	2453.18	703.857	0.996538	2	LKENQIAIR.[322.056604968500039]	sp|Q16534|HLF_HUMAN	Leucine-zipper, aa248-255, cross-linked peptide directly within leucine-zipper motif, bZIP aa225-288	1.40071	T	T
AStuetzer_100118_120118_HeLaUV_rep2_sample2_DNAsearch	5457	1099.73	509.704	1	2	QSSSFR.[307.056938936600034]	sp|Q96JY6|PDLI2_HUMAN	Probable adapter protein located at the actin cytoskeleton that promotes cell attachment. Isoform 3 located within nucleus	2.10009	C	C
AStuetzer_100118_120118_HeLaUV_rep1_sample1_DNAsearch	21416	3051.73	580.753	1	2	YSSDLIR.[307.056938936600034]	sp|Q96JL9|ZN333_HUMAN	Zn-finger, cross-linked peptide within C2H2-type motif 1	0.168225	C	C
AStuetzer_100118_120118_HeLaUV_rep1_sample1_DNAsearch	21747	3097.12	580.753	1	2	YSSDLIR.[307.056938936600034]	sp|Q96JL9|ZN333_HUMAN	Zn-finger, cross-linked peptide within C2H2-type motif 1	0.163348	C	C
AStuetzer_100118_120118_HeLaUV_rep1_sample2_DNAsearch	10552	1709.61	549.262	0.965883	2	RYSLVR.[304.046039904700024]	sp|Q6P9A3|ZN549_HUMAN	Zn-finger, cross-linked peptides within C2H2-type motif 15 (aa-613-635)	1.87124	T	T-H2O1
AStuetzer_100118_120118_HeLaUV_rep2_sample1_DNAsearch	10695	1695.89	549.261	0.994559	2	RYSLVR.[304.046039904700024]	sp|Q6P9A3|ZN549_HUMAN	Zn-finger, cross-linked peptides within C2H2-type motif 15 (aa-613-635)	0.338613	T	T-H2O1
AStuetzer_100118_120118_HeLaUV_rep2_sample2_DNAsearch	10475	1699.16	549.262	0.996538	2	RYSLVR.[304.046039904700024]	sp|Q6P9A3|ZN549_HUMAN	Zn-finger, cross-linked peptides within C2H2-type motif 15 (aa-613-635)	1.89824	T	T-H2O1
AStuetzer_100118_120118_HeLaUV_rep2_sample2_DNAsearch	10596	1714.14	549.261	0.996538	2	RYSLVR.[304.046039904700024]	sp|Q6P9A3|ZN549_HUMAN	Zn-finger, cross-linked peptides within C2H2-type motif 15 (aa-613-635)	1.37867	T	T-H2O1
AStuetzer_100118_120118_HeLaUV_rep2_sample2_DNAsearch	10708	1728.03	549.261	0.996538	2	RYSLVR.[304.046039904700024]	sp|Q6P9A3|ZN549_HUMAN	Zn-finger, cross-linked peptides within C2H2-type motif 15 (aa-613-635)	1.39399	T	T-H2O1
AStuetzer_100118_120118_HeLaUV_rep2_sample1_DNAsearch	5048	1043.09	732.865	0.999711	2	KLAERLEQR.[322.056604968500039]	sp|O75150|BRE1B_HUMAN	Component of the RNF20/40 E3 ubiquitin-protein ligase complex that mediates monoubiquitination of 'Lys-120' of histone H2B (H2BK120ub1). H2BK120ub1 gives a specific tag for epigenetic transcriptional activation and is also prerequisite for histone H3 'Lys-4' and 'Lys-79' methylation (H3K4me and H3K79me, respectively). It thereby plays a central role in histone code and gene regulation.	183743	T

## Sheet: Chrtnprec_RNPxl_settings#2
File	index	RT	precursor m/z	score	charge	sequence	accessions	Protein features according to Uniprot (https://www.uniprot.org/)	precursor error (|ppm|)	RNPxl:NT	RNPxl:RNA	Suppl. Data 8, UV cross-linked HeLa nuclei (chromatin precipitation) RNPxlsearch_settings#2 – unambiguous cross-link spectrum matches, TOPPView spectrum #	Suppl. Data 8, UV cross-linked HeLa nuclei (chromatin precipitation) RNPxlsearch_settings#2 – ambiguous cross-link spectrum matches, TOPPView spectrum #
AStuetzer_100118_120118_HeLaUV_rep1_TiO2_sample2_DNAsearch_RNPxlsettings2	5004	1039.83	732.866	4.25097	2	KLAERLEQR.[322.0566049685]	sp|O75150|BRE1B_HUMAN	Component of the RNF20/40 E3 ubiquitin-protein ligase complex that mediates monoubiquitination of 'Lys-120' of histone H2B (H2BK120ub1). H2BK120ub1 gives a specific tag for epigenetic transcriptional activation and is also prerequisite for histone H3 'Lys-4' and 'Lys-79' methylation (H3K4me and H3K79me, respectively). It thereby plays a central role in histone code and gene regulation.	2.69224	T	T	1
AStuetzer_100118_120118_HeLaUV_rep2_TiO2_sample1_DNAsearch_RNPxlsettings2	5048	1043.09	732.865	4.33589	2	KLAERLEQR.[322.0566049685]	sp|O75150|BRE1B_HUMAN	Component of the RNF20/40 E3 ubiquitin-protein ligase complex that mediates monoubiquitination of 'Lys-120' of histone H2B (H2BK120ub1). H2BK120ub1 gives a specific tag for epigenetic transcriptional activation and is also prerequisite for histone H3 'Lys-4' and 'Lys-79' methylation (H3K4me and H3K79me, respectively). It thereby plays a central role in histone code and gene regulation.	1.29441	T	T	2
AStuetzer_100118_120118_HeLaUV_rep2_TiO2_sample2_DNAsearch_RNPxlsettings2	5016	1042.39	732.865	2.92012	2	KLAERLEQR.[322.0566049685]	sp|O75150|BRE1B_HUMAN	Component of the RNF20/40 E3 ubiquitin-protein ligase complex that mediates monoubiquitination of 'Lys-120' of histone H2B (H2BK120ub1). H2BK120ub1 gives a specific tag for epigenetic transcriptional activation and is also prerequisite for histone H3 'Lys-4' and 'Lys-79' methylation (H3K4me and H3K79me, respectively). It thereby plays a central role in histone code and gene regulation.	2.01369	T	T	3
AStuetzer_100118_120118_HeLaUV_rep1_TiO2_sample1_DNAsearch_RNPxlsettings2	12500	1919.48	700.833	3.99049	2	KHISQLEQK.[290.0303898409]	sp|Q6P2H3|CEP85_HUMAN	Centrosomal protein of 85 kDa, Required for centrosome localization and for its function in the suppression of centrosome disjunction (aa434-476), cross-linked within this region, coiled-coil (aa334-657), interacts with TERF1 (identified by 1 cross-linked peptide but with poor spectrum)	1.73529	C	C-H3N1	4
AStuetzer_100118_120118_HeLaUV_rep2_TiO2_sample1_DNAsearch_RNPxlsettings2	12702	1933.68	700.833	5.81823	2	KHISQLEQK.[290.0303898409]	sp|Q6P2H3|CEP85_HUMAN	Centrosomal protein of 85 kDa, Required for centrosome localization and for its function in the suppression of centrosome disjunction (aa434-476), cross-linked within this region, coiled-coil (aa334-657), interacts with TERF1 (identified by 1 cross-linked peptide but with poor spectrum)	0.943988	C	C-H3N1	5
AStuetzer_100118_120118_HeLaUV_rep1_TiO2_sample2_DNAsearch_RNPxlsettings2	6744	1261.15	574.743	3.62548	2	NQTGASGPK.[289.0463738728]	sp|Q9BY84|DUS16_HUMAN		5.29904	C	C-H2O1	6
AStuetzer_100118_120118_HeLaUV_rep2_TiO2_sample1_DNAsearch_RNPxlsettings2	6909	1268.24	574.743	3.41397	2	NQTGASGPK.[289.0463738728]	sp|Q9BY84|DUS16_HUMAN		4.61446	C	C-H2O1	7
AStuetzer_100118_120118_HeLaUV_rep2_TiO2_sample1_DNAsearch_RNPxlsettings2	7033	1282.24	574.743	3.53299	2	NQTGASGPK.[289.0463738728]	sp|Q9BY84|DUS16_HUMAN		4.82995	C	C-H2O1	8
AStuetzer_100118_120118_HeLaUV_rep1_TiO2_sample1_DNAsearch_RNPxlsettings2	10064	1631.63	555.759	2.15147	2	AVAAYLR.[347.0630869366]	sp|O15294|OGT1_HUMAN		1.64122	G	G	9
AStuetzer_100118_120118_HeLaUV_rep1_TiO2_sample2_DNAsearch_RNPxlsettings2	9817	1622.17	555.759	2.22741	2	AVAAYLR.[347.0630869366]	sp|O15294|OGT1_HUMAN		2.25308	G	G	10
AStuetzer_100118_120118_HeLaUV_rep2_TiO2_sample2_DNAsearch_RNPxlsettings2	9857	1626.09	555.759	2.35698	2	AVAAYLR.[347.0630869366]	sp|O15294|OGT1_HUMAN		1.77502	G	G	11
AStuetzer_100118_120118_HeLaUV_rep2_TiO2_sample2_DNAsearch_RNPxlsettings2	9971	1639.37	555.759	2.35994	2	AVAAYLR.[347.0630869366]	sp|O15294|OGT1_HUMAN		1.15399	G	G	12
AStuetzer_100118_120118_HeLaUV_rep1_TiO2_sample1_DNAsearch_RNPxlsettings2	3827	886.104	440.719	3.20716	2	KGGALK.[307.0569389366]	sp|Q5T6S3|PHF19_HUMAN	PHD finger protein 18, Zn-finger PHD type (aa96-151, 195-249), cross-linked peptide adjacent to PHD 1	1.78788	C	C	13
AStuetzer_100118_120118_HeLaUV_rep1_TiO2_sample2_DNAsearch_RNPxlsettings2	3878	888.223	440.719	2.06094	2	KGGALK.[307.0569389366]	sp|Q5T6S3|PHF19_HUMAN	PHD finger protein 18, Zn-finger PHD type (aa96-151, 195-249), cross-linked peptide adjacent to PHD 1	2.32613	C	C	14
AStuetzer_100118_120118_HeLaUV_rep2_TiO2_sample1_DNAsearch_RNPxlsettings2	3732	872.395	440.719	3.20038	2	KGGALK.[307.0569389366]	sp|Q5T6S3|PHF19_HUMAN	PHD finger protein 18, Zn-finger PHD type (aa96-151, 195-249), cross-linked peptide adjacent to PHD 1	1.18759	C	C	15
AStuetzer_100118_120118_HeLaUV_rep2_TiO2_sample1_DNAsearch_RNPxlsettings2	3834	886.098	440.719	3.26967	2	KGGALK.[307.0569389366]	sp|Q5T6S3|PHF19_HUMAN	PHD finger protein 18, Zn-finger PHD type (aa96-151, 195-249), cross-linked peptide adjacent to PHD 1	1.10004	C	C	16
AStuetzer_100118_120118_HeLaUV_rep1_TiO2_sample1_DNAsearch_RNPxlsettings2	5556	1109.74	632.807	3.69824	2	TLKWLEK.[347.0630869366]	sp|Q5TBB1|RNH2B_HUMAN		1.54566	G	G	17
AStuetzer_100118_120118_HeLaUV_rep2_TiO2_sample2_DNAsearch_RNPxlsettings2	5544	1111.13	632.807	3.59175	2	TLKWLEK.[347.0630869366]	sp|Q5TBB1|RNH2B_HUMAN		1.75161	G	G	18
AStuetzer_100118_120118_HeLaUV_rep1_TiO2_sample2_DNAsearch_RNPxlsettings2	3207	788.897	510.617	2.39214	3	KSGRVQLLLGK.[331.0681719366]	sp|P05423|RPC4_HUMAN		2.78738	A	A	19
AStuetzer_100118_120118_HeLaUV_rep1_TiO2_sample1_DNAsearch_RNPxlsettings2	7173	1304.93	540.768	3.64063	2	VPVPPPK.[347.0630869366]	sp|Q8WZ42|TITIN_HUMAN	Titin	4.52252	G	G	20
AStuetzer_100118_120118_HeLaUV_rep1_TiO2_sample1_DNAsearch_RNPxlsettings2	13478	2034.61	837.843	3.75134	2	DNTILRSGR.[642.1101287456]	sp|Q8WZ42|TITIN_HUMAN	Titin	602.393	A	AG-H2O1	21
AStuetzer_100118_120118_HeLaUV_rep1_TiO2_sample2_DNAsearch_RNPxlsettings2	5069	1048.76	739.282	2.3845	2	KQQEEYK.[524.0709496818]	sp|Q9GZZ9|UBA5_HUMAN		684.968	T	AT-C4H5N3O1	22
AStuetzer_100118_120118_HeLaUV_rep1_TiO2_sample1_DNAsearch_RNPxlsettings2	5663	1122.88	569.59	6.93561	3	RHEEPAITNGPR.[329.0525218728]	sp|Q8NAP3|ZBT38_HUMAN		585.365	G	G-H2O1	23
AStuetzer_100118_120118_HeLaUV_rep1_TiO2_sample1_DNAsearch_RNPxlsettings2	4506	975.424	645.779	2.12672	2	SLPEAEWK.[331.0681719366]	sp|Q9C0A1|ZFHX2_HUMAN		0.896324	A	A	24
AStuetzer_100118_120118_HeLaUV_rep1_TiO2_sample1_DNAsearch_RNPxlsettings2	10990	1741.11	618.288	3.48726	2	VVSGNVEPK.[307.0569389366]	sp|Q12830|BPTF_HUMAN	Histone-binding component of NURF (nucleosome-remodeling factor), bromodomain aa2944-3014, Zm-finger PHD type aa390-437, aa2867-2918	1.61461	C	C		1
AStuetzer_100118_120118_HeLaUV_rep1_TiO2_sample1_DNAsearch_RNPxlsettings2	10990	1741.11	618.288	3.35413	2	EKPPSSGVK.[307.0569389366]	sp|Q14241|ELOA1_HUMAN		1.61461	C	C		2
AStuetzer_100118_120118_HeLaUV_rep2_TiO2_sample2_DNAsearch_RNPxlsettings2	10806	1740.55	618.288	5.31927	2	VVSGNVEPK.[307.0569389366]	sp|Q12830|BPTF_HUMAN	Histone-binding component of NURF (nucleosome-remodeling factor), bromodomain aa2944-3014, Zm-finger PHD type aa390-437, aa2867-2918	1.55663	C	C		3
AStuetzer_100118_120118_HeLaUV_rep1_TiO2_sample1_DNAsearch_RNPxlsettings2	6826	1264.84	574.743	3.46534	2	NQTGASGPK.[289.0463738728]	sp|Q9BY84|DUS16_HUMAN		4.53153	C	C-H2O1		4
AStuetzer_100118_120118_HeLaUV_rep1_TiO2_sample1_DNAsearch_RNPxlsettings2	6939	1278.16	574.743	3.48724	2	NQTGASGPK.[289.0463738728]	sp|Q9BY84|DUS16_HUMAN		4.50483	C	C-H2O1		5
AStuetzer_100118_120118_HeLaUV_rep1_TiO2_sample1_DNAsearch_RNPxlsettings2	5361	1085.88	353.166	8.23921	3	MNYIHR.[224.0797083828]	sp|P06241|FYN_HUMAN		3.30004	T	T-H2O1-H1O3P1		6
AStuetzer_100118_120118_HeLaUV_rep1_TiO2_sample1_DNAsearch_RNPxlsettings2	5361	1085.88	353.166	6.42041	3	RYIHR.[313.0576068728]	sp|O60674|JAK2_HUMAN		0.856002	A	A-H2O1		7
AStuetzer_100118_120118_HeLaUV_rep1_TiO2_sample1_DNAsearch_RNPxlsettings2	10081	1633.42	745.314	3.45308	2	HLM(Oxidation)EKDPEK.[347.0630869366]	sp|Q14012|KCC1A_HUMAN		4.55418	G	G		8
AStuetzer_100118_120118_HeLaUV_rep1_TiO2_sample1_DNAsearch_RNPxlsettings2	9296	1543.43	604.764	3.59406	2	SLCRNAAGK.[289.0463738728]	sp|Q8N414|PGBD5_HUMAN		2.45157	C	C-H2O1		9
AStuetzer_100118_120118_HeLaUV_rep1_TiO2_sample2_DNAsearch_RNPxlsettings2	4180	929.797	687.286	3.88609	2	MTADKDKDK.[322.0566049685]	sp|Q9P2R6|RERE_HUMAN		0.966683	T	T		10
AStuetzer_100118_120118_HeLaUV_rep1_TiO2_sample1_DNAsearch_RNPxlsettings2	6783	1259.68	567.754	2.86117	2	KNYFQK.[307.0569389366]	sp|A6NK75|ZNF98_HUMAN, sp|Q9P255|ZN492_HUMAN		2.09988	C	C		11

## Sheet: SEC
File	index	RT	precursor m/z	score	charge	sequence	accessions	Protein features according to Uniprot (https://www.uniprot.org/)	precursor error (|ppm|)	RNPxl:NT	RNPxl:RNA	Suppl. Data 8, UV cross-linked HeLa nuclei (SEC) – unambiguous cross-link spectrum matches, TOPPView spectrum #	Suppl. Data 8, UV cross-linked HeLa nuclei (SEC) – deoxyribose cross-link spectrum matches, TOPPView spectrum #	Suppl. Data 8, UV cross-linked HeLa nuclei (SEC) – ambiguous cross-link spectrum matches, TOPPView spectrum #
LWelp_MRaabe_190420_270420_HeLanuclei_UVXL_pSEC_DNAsearch	12372	1910.26	701.796	4.22649	2	IENLDPR.[546.1363133513]	sp|Q9NZB2|F120A_HUMAN		3.36307	T	TT-H1O3P1	1
LWelp_MRaabe_190420_270420_HeLanuclei_UVXL_pSEC_DNAsearch	5277	953.061	594.723	4.4825	2	FHGTVK.[500.0597166818]	sp|P04406|G3P_HUMAN		1.87511	C	CT-C4H5N3O1	2
LWelp_MRaabe_190420_270420_HeLanuclei_UVXL_pSEC_DNAsearch	13297	2034.07	523.774	7.38169	2	HLQLAIR.[196.0136767771]	sp|P04908|H2A1B_HUMAN, sp|P0C0S5|H2AZ_HUMAN, sp|P0C0S8|H2A1_HUMAN, sp|P16104|H2AX_HUMAN, sp|P20671|H2A1D_HUMAN, sp|Q16777|H2A2C_HUMAN, sp|Q6FI13|H2A2A_HUMAN, sp|Q71UI9|H2AV_HUMAN, sp|Q7L7L0|H2A3_HUMAN, sp|Q93077|H2A1C_HUMAN, sp|Q96KK5|H2A1H_HUMAN, sp|Q99878|H2A1J_HUMAN, sp|Q9BTM1|H2AJ_HUMAN	Histone H2A	1.45463	A	A-C5H5N5	3
LWelp_MRaabe_190420_270420_HeLanuclei_UVXL_pSEC_DNAsearch	13474	2057.85	523.775	7.45971	2	HLQLAIR.[196.0136767771]	sp|P04908|H2A1B_HUMAN, sp|P0C0S5|H2AZ_HUMAN, sp|P0C0S8|H2A1_HUMAN, sp|P16104|H2AX_HUMAN, sp|P20671|H2A1D_HUMAN, sp|Q16777|H2A2C_HUMAN, sp|Q6FI13|H2A2A_HUMAN, sp|Q71UI9|H2AV_HUMAN, sp|Q7L7L0|H2A3_HUMAN, sp|Q93077|H2A1C_HUMAN, sp|Q96KK5|H2A1H_HUMAN, sp|Q99878|H2A1J_HUMAN, sp|Q9BTM1|H2AJ_HUMAN	Histone H2A	2.38077	A	A-C5H5N5	4
LWelp_MRaabe_190420_270420_HeLanuclei_UVXL_pSEC_DNAsearch	4466	841	530.211	5.40381	3	AVTKAQK.[842.1673711284]	sp|O60814|H2B1K_HUMAN, sp|P06899|H2B1J_HUMAN, sp|P23527|H2B1O_HUMAN, sp|P57053|H2BFS_HUMAN, sp|P58876|H2B1D_HUMAN, sp|P62807|H2B1C_HUMAN, sp|Q16778|H2B2E_HUMAN, sp|Q8N257|H2B3B_HUMAN, sp|Q93079|H2B1H_HUMAN, sp|Q99877|H2B1N_HUMAN, sp|Q99880|H2B1L_HUMAN	Histone H2B	626.142	A	TTA-H3N1-H1O3P1	5
LWelp_MRaabe_190420_270420_HeLanuclei_UVXL_pSEC_DNAsearch	4466	841	530.211	5.40381	3	AVTKAQK.[842.1673711284]	sp|O60814|H2B1K_HUMAN, sp|P06899|H2B1J_HUMAN, sp|P23527|H2B1O_HUMAN, sp|P57053|H2BFS_HUMAN, sp|P58876|H2B1D_HUMAN, sp|P62807|H2B1C_HUMAN, sp|Q16778|H2B2E_HUMAN, sp|Q8N257|H2B3B_HUMAN, sp|Q93079|H2B1H_HUMAN, sp|Q99877|H2B1N_HUMAN, sp|Q99880|H2B1L_HUMAN	Histone H2B	626.142	T	TTA-H3N1-H1O3P1	6
LWelp_MRaabe_190420_270420_HeLanuclei_UVXL_pSEC_DNAsearch	4602	860.06	695.266	6.82132	2	KAVTK.[842.1673711284]	sp|O60814|H2B1K_HUMAN, sp|P06899|H2B1J_HUMAN, sp|P23527|H2B1O_HUMAN, sp|P57053|H2BFS_HUMAN, sp|P58876|H2B1D_HUMAN, sp|P62807|H2B1C_HUMAN, sp|Q16778|H2B2E_HUMAN, sp|Q5QNW6|H2B2F_HUMAN, sp|Q8N257|H2B3B_HUMAN, sp|Q93079|H2B1H_HUMAN, sp|Q99877|H2B1N_HUMAN, sp|Q99880|H2B1L_HUMAN	Histone H2B	717.135	A	TTA-H3N1-H1O3P1	7
LWelp_MRaabe_190420_270420_HeLanuclei_UVXL_pSEC_DNAsearch	4602	860.06	695.266	6.82132	2	KAVTK.[842.1673711284]	sp|O60814|H2B1K_HUMAN, sp|P06899|H2B1J_HUMAN, sp|P23527|H2B1O_HUMAN, sp|P57053|H2BFS_HUMAN, sp|P58876|H2B1D_HUMAN, sp|P62807|H2B1C_HUMAN, sp|Q16778|H2B2E_HUMAN, sp|Q5QNW6|H2B2F_HUMAN, sp|Q8N257|H2B3B_HUMAN, sp|Q93079|H2B1H_HUMAN, sp|Q99877|H2B1N_HUMAN, sp|Q99880|H2B1L_HUMAN	Histone H2B	717.135	T	TTA-H3N1-H1O3P1	8
LWelp_MRaabe_190420_270420_HeLanuclei_UVXL_pSEC_DNAsearch	5130	932.796	682.811	14.6981	2	QVHPDTGISSK.[196.0136767771]	sp|O60814|H2B1K_HUMAN, sp|P06899|H2B1J_HUMAN, sp|P23527|H2B1O_HUMAN, sp|P33778|H2B1B_HUMAN, sp|P57053|H2BFS_HUMAN, sp|P58876|H2B1D_HUMAN, sp|P62807|H2B1C_HUMAN, sp|Q16778|H2B2E_HUMAN, sp|Q5QNW6|H2B2F_HUMAN, sp|Q8N257|H2B3B_HUMAN, sp|Q93079|H2B1H_HUMAN, sp|Q99877|H2B1N_HUMAN, sp|Q99879|H2B1M_HUMAN, sp|Q99880|H2B1L_HUMAN	Histone H2B	4.04791	A	A-C5H5N5	9
LWelp_MRaabe_190420_270420_HeLanuclei_UVXL_pSEC_DNAsearch	6160	1073.71	766.304	10.0873	2	KQLATK.[842.1673711284]	sp|P68431|H31_HUMAN, sp|P84243|H33_HUMAN, sp|Q16695|H31T_HUMAN, sp|Q6NXT2|H3C_HUMAN, sp|Q71DI3|H32_HUMAN	Histone H3	652.223	A	TTA-H3N1-H1O3P1	10
LWelp_MRaabe_190420_270420_HeLanuclei_UVXL_pSEC_DNAsearch	6160	1073.71	766.304	10.0873	2	KQLATK.[842.1673711284]	sp|P68431|H31_HUMAN, sp|P84243|H33_HUMAN, sp|Q16695|H31T_HUMAN, sp|Q6NXT2|H3C_HUMAN, sp|Q71DI3|H32_HUMAN	Histone H3	652.223	T	TTA-H3N1-H1O3P1	11
LWelp_MRaabe_190420_270420_HeLanuclei_UVXL_pSEC_DNAsearch	6661	1143.06	774.301	10.0331	2	KQLATK.[858.1622861284]	sp|P68431|H31_HUMAN, sp|P84243|H33_HUMAN, sp|Q16695|H31T_HUMAN, sp|Q6NXT2|H3C_HUMAN, sp|Q71DI3|H32_HUMAN	Histone H3	644.452	T	TTG-H3N1-H1O3P1	12
LWelp_MRaabe_190420_270420_HeLanuclei_UVXL_pSEC_DNAsearch	8912	1448.72	834.359	5.0179	2	YRPGTVALR.[635.1142118413]	sp|P68431|H31_HUMAN, sp|P84243|H33_HUMAN, sp|Q16695|H31T_HUMAN, sp|Q6NXT2|H3C_HUMAN, sp|Q71DI3|H32_HUMAN	Histone H3	1.08103	T	AT	13
LWelp_MRaabe_190420_270420_HeLanuclei_UVXL_pSEC_DNAsearch	12177	1883.2	492.751	5.51094	2	KLPFQR.[196.0136767771]	sp|P68431|H31_HUMAN, sp|P84243|H33_HUMAN, sp|Q16695|H31T_HUMAN, sp|Q6NXT2|H3C_HUMAN, sp|Q71DI3|H32_HUMAN	Histone H3	3.02444	A	A-C5H5N5	14
LWelp_MRaabe_190420_270420_HeLanuclei_UVXL_pSEC_DNAsearch	15844	2380.89	698.964	11.0084	3	YQKSTELLIR.[843.1626200965]	sp|P68431|H31_HUMAN, sp|P84243|H33_HUMAN, sp|Q16695|H31T_HUMAN, sp|Q6NXT2|H3C_HUMAN, sp|Q71DI3|H32_HUMAN	Histone H3	479.301	G	CTG-H3N1-H1O3P1	15
LWelp_MRaabe_190420_270420_HeLanuclei_UVXL_pSEC_DNAsearch	6129	1069.41	730.275	8.39026	2	GGKGLGK.[842.1673711284]	sp|P62805|H4_HUMAN	Histone H4	683.388	A	TTA-H3N1-H1O3P1	16
LWelp_MRaabe_190420_270420_HeLanuclei_UVXL_pSEC_DNAsearch	6129	1069.41	730.275	8.39026	2	GGKGLGK.[842.1673711284]	sp|P62805|H4_HUMAN	Histone H4	683.388	T	TTA-H3N1-H1O3P1	17
LWelp_MRaabe_190420_270420_HeLanuclei_UVXL_pSEC_DNAsearch	6657	1142.53	738.274	7.00888	2	GGKGLGK.[858.1622861284]	sp|P62805|H4_HUMAN	Histone H4	678.142	G	TTG-H3N1-H1O3P1	18
LWelp_MRaabe_190420_270420_HeLanuclei_UVXL_pSEC_DNAsearch	6657	1142.53	738.274	7.00888	2	GGKGLGK.[858.1622861284]	sp|P62805|H4_HUMAN	Histone H4	678.142	T	TTG-H3N1-H1O3P1	19
LWelp_MRaabe_190420_270420_HeLanuclei_UVXL_pSEC_DNAsearch	6757	1156.46	817.808	15.0111	2	DAVTYTEHAK.[500.0597166818]	sp|P62805|H4_HUMAN	Histone H4	3.49075	C	CT-C4H5N3O1	20
LWelp_MRaabe_190420_270420_HeLanuclei_UVXL_pSEC_DNAsearch	6757	1156.46	817.808	15.0111	2	DAVTYTEHAK.[500.0597166818]	sp|P62805|H4_HUMAN	Histone H4	3.49075	T	CT-C4H5N3O1	21
LWelp_MRaabe_190420_270420_HeLanuclei_UVXL_pSEC_DNAsearch	6827	1166.25	817.809	17.2464	2	DAVTYTEHAK.[500.0597166818]	sp|P62805|H4_HUMAN	Histone H4	4.99752	C	CT-C4H5N3O1	22
LWelp_MRaabe_190420_270420_HeLanuclei_UVXL_pSEC_DNAsearch	6827	1166.25	817.809	17.2464	2	DAVTYTEHAK.[500.0597166818]	sp|P62805|H4_HUMAN	Histone H4	4.99752	T	CT-C4H5N3O1	23
LWelp_MRaabe_190420_270420_HeLanuclei_UVXL_pSEC_DNAsearch	6754	1155.99	540.761	3.18734	2	ALSAKQR.[307.0569389366]	sp|Q8NEZ4|KMT2C_HUMAN		4.69874	C	C	24
LWelp_MRaabe_190420_270420_HeLanuclei_UVXL_pSEC_DNAsearch	5371	965.798	594.724	3.67012	2	VGPPPK.[594.0764297456]	sp|O75526|RMXL2_HUMAN		2.85534	C	TC-H3N1	25
LWelp_MRaabe_190420_270420_HeLanuclei_UVXL_pSEC_DNAsearch	10335	1637.49	828.372	3.9389	2	ISVFRPGLR.[611.1029788413]	sp|Q04837|SSBP_HUMAN		1.08387	T	CT	26
LWelp_MRaabe_190420_270420_HeLanuclei_UVXL_pSEC_DNAsearch	11182	1749.42	560.588	17.1253	3	ISVFRPGLR.[635.1142118413]	sp|Q04837|SSBP_HUMAN		2.9854	T	AT	27
LWelp_MRaabe_190420_270420_HeLanuclei_UVXL_pSEC_DNAsearch	11766	1827.91	848.376	2.7552	2	ISVFRPGLR.[651.1091268413]	sp|Q04837|SSBP_HUMAN		2.8983	T	GT	28
LWelp_MRaabe_190420_270420_HeLanuclei_UVXL_pSEC_DNAsearch	13042	2000.76	835.872	3.79246	2	ISVFRPGLR.[626.1026448732]	sp|Q04837|SSBP_HUMAN		1.46975	T	TT	29
LWelp_MRaabe_190420_270420_HeLanuclei_UVXL_pSEC_DNAsearch	12214	1888.36	668.867	3.30294	2	RITIENVPK.[267.0967554147]	sp|Q8WZ42|TITIN_HUMAN		4.36955	G	G-H1O3P1	30
LWelp_MRaabe_190420_270420_HeLanuclei_UVXL_pSEC_DNAsearch	4911	902.734	519.739	13.1924	2	IVGCSVHK.[196.0136767771]	sp|P07910|HNRPC_HUMAN		0.853789	A	A-C5H5N5		1
LWelp_MRaabe_190420_270420_HeLanuclei_UVXL_pSEC_DNAsearch	4997	914.628	519.74	14.9238	2	IVGCSVHK.[196.0136767771]	sp|P07910|HNRPC_HUMAN		3.88257	A	A-C5H5N5		2
LWelp_MRaabe_190420_270420_HeLanuclei_UVXL_pSEC_DNAsearch	5320	958.909	486.218	10.8873	2	GHYTIGK.[196.0136767771]	sp|P0DPH7|TBA3C_HUMAN, sp|P0DPH8|TBA3D_HUMAN, sp|P68363|TBA1B_HUMAN, sp|P68366|TBA4A_HUMAN, sp|Q6PEY2|TBA3E_HUMAN, sp|Q71U36|TBA1A_HUMAN, sp|Q9BQE3|TBA1C_HUMAN		5.60426	A	A-C5H5N5		3
LWelp_MRaabe_190420_270420_HeLanuclei_UVXL_pSEC_DNAsearch	5396	969.36	486.217	6.71276	2	GHYTIGK.[196.0136767771]	sp|P0DPH7|TBA3C_HUMAN, sp|P0DPH8|TBA3D_HUMAN, sp|P68363|TBA1B_HUMAN, sp|P68366|TBA4A_HUMAN, sp|Q6PEY2|TBA3E_HUMAN, sp|Q71U36|TBA1A_HUMAN, sp|Q9BQE3|TBA1C_HUMAN		3.32885	A	A-C5H5N5		4
LWelp_MRaabe_190420_270420_HeLanuclei_UVXL_pSEC_DNAsearch	7771	1295.19	458.68	9.59676	2	CDVDIR.[196.0136767771]	sp|P60709|ACTB_HUMAN, sp|P63261|ACTG_HUMAN		4.41696	A	A-C5H5N5		5
LWelp_MRaabe_190420_270420_HeLanuclei_UVXL_pSEC_DNAsearch	15107	2281.03	571.261	23.824	3	IWHHTFYNELR.[196.0136767771]	sp|P60709|ACTB_HUMAN, sp|P63261|ACTG_HUMAN, sp|P68032|ACTC_HUMAN, sp|P68133|ACTS_HUMAN		2.92073	A	A-C5H5N5		6
LWelp_MRaabe_190420_270420_HeLanuclei_UVXL_pSEC_DNAsearch	7926	1316.16	604.775	18.7733	2	AHIAQLCEK.[196.0136767771]	sp|Q00610|CLH1_HUMAN		4.57608	A	A-C5H5N5		7
LWelp_MRaabe_190420_270420_HeLanuclei_UVXL_pSEC_DNAsearch	12072	1868.92	644.289	15.663	2	CLGLTEAQTR.[196.0136767771]	sp|P31327|CPSM_HUMAN		4.83882	A	A-C5H5N5		8
LWelp_MRaabe_190420_270420_HeLanuclei_UVXL_pSEC_DNAsearch	12403	1914.41	644.288	17.4246	2	CLGLTEAQTR.[196.0136767771]	sp|P31327|CPSM_HUMAN		2.29299	A	A-C5H5N5		9
LWelp_MRaabe_190420_270420_HeLanuclei_UVXL_pSEC_DNAsearch	7931	1316.89	584.741	8.83635	2	SCPNPGEIR.[196.0136767771]	sp|P08174|DAF_HUMAN		3.75901	A	A-C5H5N5		10
LWelp_MRaabe_190420_270420_HeLanuclei_UVXL_pSEC_DNAsearch	17151	2559.89	800.879	23.688	2	YYVTIIDAPGHR.[196.0136767771]	sp|P68104|EF1A1_HUMAN, sp|Q5VTE0|EF1A3_HUMAN		5.73032	A	A-C5H5N5		11
LWelp_MRaabe_190420_270420_HeLanuclei_UVXL_pSEC_DNAsearch	15149	2286.59	886.913	33.08	2	VNQIGSVTESLQACK.[196.0136767771]	sp|P06733|ENOA_HUMAN		3.1053	A	A-C5H5N5		12
LWelp_MRaabe_190420_270420_HeLanuclei_UVXL_pSEC_DNAsearch	19125	2832.8	835.398	37.4493	2	VPTANVSVVDLTCR.[196.0136767771]	sp|P04406|G3P_HUMAN		1.55608	A	A-C5H5N5		13
LWelp_MRaabe_190420_270420_HeLanuclei_UVXL_pSEC_DNAsearch	19195	2842.53	835.398	37.4116	2	VPTANVSVVDLTCR.[196.0136767771]	sp|P04406|G3P_HUMAN		1.58859	A	A-C5H5N5		14
LWelp_MRaabe_190420_270420_HeLanuclei_UVXL_pSEC_DNAsearch	6460	1115.41	577.237	12.2732	2	GKVCFEM(Oxidation)K.[196.0136767771]	sp|Q00839|HNRPU_HUMAN		0.299463	A	A-C5H5N5		15
LWelp_MRaabe_190420_270420_HeLanuclei_UVXL_pSEC_DNAsearch	11854	1839.35	710.824	14.6365	2	HIYYITGETK.[196.0136767771]	sp|P07900|HS90A_HUMAN		1.18102	A	A-C5H5N5		16
LWelp_MRaabe_190420_270420_HeLanuclei_UVXL_pSEC_DNAsearch	7950	1319.31	574.759	14.3602	2	AKFENLCK.[196.0136767771]	sp|P08238|HS90B_HUMAN, sp|Q58FF8|H90B2_HUMAN		3.80638	A	A-C5H5N5		17
LWelp_MRaabe_190420_270420_HeLanuclei_UVXL_pSEC_DNAsearch	11945	1851.36	542.264	17.0615	2	VCNPIITK.[196.0136767771]	sp|P11142|HSP7C_HUMAN		5.3726	A	A-C5H5N5		18
LWelp_MRaabe_190420_270420_HeLanuclei_UVXL_pSEC_DNAsearch	6033	1056.16	540.75	8.38794	2	M(Oxidation)QHLIAR.[196.0136767771]	sp|P14618|KPYM_HUMAN		1.13048	A	A-C5H5N5		19
LWelp_MRaabe_190420_270420_HeLanuclei_UVXL_pSEC_DNAsearch	9313	1501.04	694.301	22.0452	2	VIGSGCNLDSAR.[196.0136767771]	sp|P00338|LDHA_HUMAN, sp|P07195|LDHB_HUMAN		2.27748	A	A-C5H5N5		20
LWelp_MRaabe_190420_270420_HeLanuclei_UVXL_pSEC_DNAsearch	9388	1510.86	694.302	29.931	2	VIGSGCNLDSAR.[196.0136767771]	sp|P00338|LDHA_HUMAN, sp|P07195|LDHB_HUMAN		3.36131	A	A-C5H5N5		21
LWelp_MRaabe_190420_270420_HeLanuclei_UVXL_pSEC_DNAsearch	6570	1130.26	612.294	7.57212	2	IHPVSTM(Oxidation)VK.[196.0136767771]	sp|P07195|LDHB_HUMAN		5.21686	A	A-C5H5N5		22
LWelp_MRaabe_190420_270420_HeLanuclei_UVXL_pSEC_DNAsearch	17256	2574.48	700.811	17.1542	2	CAGNEDIITLR.[196.0136767771]	sp|P12004|PCNA_HUMAN		2.13426	A	A-C5H5N5		23
LWelp_MRaabe_190420_270420_HeLanuclei_UVXL_pSEC_DNAsearch	7195	1216.69	441.71	3.96889	2	HVVFGK.[196.0136767771]	sp|O43447|PPIH_HUMAN, sp|P23284|PPIB_HUMAN, sp|P62937|PPIA_HUMAN		1.24746	A	A-C5H5N5		24
LWelp_MRaabe_190420_270420_HeLanuclei_UVXL_pSEC_DNAsearch	7885	1310.53	559.745	5.8522	2	NVPNWHR.[196.0136767771]	sp|P62826|RAN_HUMAN		3.77559	A	A-C5H5N5		25
LWelp_MRaabe_190420_270420_HeLanuclei_UVXL_pSEC_DNAsearch	7966	1321.5	559.745	7.68066	2	NVPNWHR.[196.0136767771]	sp|P62826|RAN_HUMAN		4.11278	A	A-C5H5N5		26
LWelp_MRaabe_190420_270420_HeLanuclei_UVXL_pSEC_DNAsearch	7086	1201.72	547.76	12.945	2	IAVHCTVR.[196.0136767771]	sp|P62913|RL11_HUMAN		5.7842	A	A-C5H5N5		27
LWelp_MRaabe_190420_270420_HeLanuclei_UVXL_pSEC_DNAsearch	7163	1212.41	547.758	14.5664	2	IAVHCTVR.[196.0136767771]	sp|P62913|RL11_HUMAN		2.50705	A	A-C5H5N5		28
LWelp_MRaabe_190420_270420_HeLanuclei_UVXL_pSEC_DNAsearch	7251	1224.43	547.76	10.4216	2	IAVHCTVR.[196.0136767771]	sp|P62913|RL11_HUMAN		5.4251	A	A-C5H5N5		29
LWelp_MRaabe_190420_270420_HeLanuclei_UVXL_pSEC_DNAsearch	11899	1845.24	779.349	39.6469	2	CTGGEVGATSALAPK.[196.0136767771]	sp|P30050|RL12_HUMAN		2.85816	A	A-C5H5N5		30
LWelp_MRaabe_190420_270420_HeLanuclei_UVXL_pSEC_DNAsearch	7699	1285.25	486.704	8.38263	2	GPYHFR.[196.0136767771]	sp|P40429|RL13A_HUMAN		2.28827	A	A-C5H5N5		31
LWelp_MRaabe_190420_270420_HeLanuclei_UVXL_pSEC_DNAsearch	11856	1839.62	677.809	17.7939	2	ALVDGPCTQVR.[196.0136767771]	sp|P50914|RL14_HUMAN		2.52999	A	A-C5H5N5		32
LWelp_MRaabe_190420_270420_HeLanuclei_UVXL_pSEC_DNAsearch	14813	2240.79	628.292	19.6005	2	GCGTVLLSGPR.[196.0136767771]	sp|Q07020|RL18_HUMAN		1.96805	A	A-C5H5N5		33
LWelp_MRaabe_190420_270420_HeLanuclei_UVXL_pSEC_DNAsearch	13425	2051.3	688.813	25.8442	2	VACIGAWHPAR.[196.0136767771]	sp|P39023|RL3_HUMAN		1.08985	A	A-C5H5N5		34
LWelp_MRaabe_190420_270420_HeLanuclei_UVXL_pSEC_DNAsearch	14692	2224.19	683.775	17.9545	2	EVCGFAPYER.[196.0136767771]	sp|Q9Y3U8|RL36_HUMAN		3.806	A	A-C5H5N5		35
LWelp_MRaabe_190420_270420_HeLanuclei_UVXL_pSEC_DNAsearch	8711	1422.39	449.216	3.95661	2	HLYLR.[196.0136767771]	sp|P39019|RS19_HUMAN		2.77035	A	A-C5H5N5		36
LWelp_MRaabe_190420_270420_HeLanuclei_UVXL_pSEC_DNAsearch	8985	1458.54	554.724	10.2692	2	LTEGCSFR.[196.0136767771]	sp|P42677|RS27_HUMAN, sp|Q71UM5|RS27L_HUMAN		1.91173	A	A-C5H5N5		37
LWelp_MRaabe_190420_270420_HeLanuclei_UVXL_pSEC_DNAsearch	12228	1890.35	489.214	11.3584	2	ACYGVLR.[196.0136767771]	sp|P23396|RS3_HUMAN		5.05039	A	A-C5H5N5		38
LWelp_MRaabe_190420_270420_HeLanuclei_UVXL_pSEC_DNAsearch	9715	1554.41	471.23	16.5964	3	GIPHLVTHDAR.[196.0136767771]	sp|P62701|RS4X_HUMAN		2.40348	A	A-C5H5N5		39
LWelp_MRaabe_190420_270420_HeLanuclei_UVXL_pSEC_DNAsearch	6189	1077.84	620.296	14.6673	2	KAQCPIVER.[196.0136767771]	sp|P46782|RS5_HUMAN		3.59032	A	A-C5H5N5		40
LWelp_MRaabe_190420_270420_HeLanuclei_UVXL_pSEC_DNAsearch	6924	1179.63	638.24	8.66533	2	GHYTIGK.[500.0597166818]	sp|P0DPH7|TBA3C_HUMAN, sp|P0DPH8|TBA3D_HUMAN, sp|P68363|TBA1B_HUMAN, sp|P68366|TBA4A_HUMAN, sp|Q6PEY2|TBA3E_HUMAN, sp|Q71U36|TBA1A_HUMAN, sp|Q9BQE3|TBA1C_HUMAN		2.85531	C	CT-C4H5N3O1		41
LWelp_MRaabe_190420_270420_HeLanuclei_UVXL_pSEC_DNAsearch	6924	1179.63	638.24	8.66533	2	GHYTIGK.[500.0597166818]	sp|P0DPH7|TBA3C_HUMAN, sp|P0DPH8|TBA3D_HUMAN, sp|P68363|TBA1B_HUMAN, sp|P68366|TBA4A_HUMAN, sp|Q6PEY2|TBA3E_HUMAN, sp|Q71U36|TBA1A_HUMAN, sp|Q9BQE3|TBA1C_HUMAN		2.85531	T	CT-C4H5N3O1		42
LWelp_MRaabe_190420_270420_HeLanuclei_UVXL_pSEC_DNAsearch	7114	1205.63	720.341	2.27928	2	KNGRSSSGALR.[307.0569389366]	sp|P26358|DNMT1_HUMAN		0.670137	C	C			1
LWelp_MRaabe_190420_270420_HeLanuclei_UVXL_pSEC_DNAsearch	8224	1356.32	483.709	2.58553	2	QPLYR.[290.0303898409]	sp|Q969X5|ERGI1_HUMAN		2.34677	C	C-H3N1			2
LWelp_MRaabe_190420_270420_HeLanuclei_UVXL_pSEC_DNAsearch	13338	2039.72	656.721	2.45836	2	FSATPR.[634.0825777456]	sp|P35998|PRS7_HUMAN		3.86055	G	TG-H3N1			3
LWelp_MRaabe_190420_270420_HeLanuclei_UVXL_pSEC_DNAsearch	8088	1338.06	483.708	3.57255	2	KLDCAK.[289.0463738728]	sp|O95347|SMC2_HUMAN		2.4876	C	C-H2O1			4

## Sheet: Legend
deoxyribose phosphate cross-links
ambiguous cross-links
cross-links with corresponding TOPPview spectrum in supplementary data 8
